# Supplementary material for: Integrative analysis of genomic variants reveals new associations of candidate haploinsufficient genes with congenital heart disease
Source: PLoS Genet. 2021 Jul 29;17(7):e1009679. doi: 10.1371/journal.pgen.1009679 (PMC8354477; doi:10.1371/journal.pgen.1009679)
Supplement: S1 Table — Stratified by CHD cases/controls and CNV type (deletion/duplication). (XLSX) [file pgen.1009679.s006.xlsx]

## Sheet: S1 Table
	Duplications	Deletions	All_CNVs
N. individuals CHD Cases	6700	7107	7958
N. individuals Controls	14079	14040	14082
