# Supplementary material for: Integrative analysis of genomic variants reveals new associations of candidate haploinsufficient genes with congenital heart disease
Source: PLoS Genet. 2021 Jul 29;17(7):e1009679. doi: 10.1371/journal.pgen.1009679 (PMC8354477; doi:10.1371/journal.pgen.1009679)
Supplement: S3 Table — (XLSX) [file pgen.1009679.s008.xlsx]

## Sheet: S3 Table
Source	Number of Individuals	Total CNVs	Deletions	Duplications	Platform	Info/Link
Gain_controls	7993	943520	749076	194444	Ilumina, CGH	https://fnih.org/what-we-do/major-completed-programs/genetic-association-information-network)
WTCC_controls	4385	524408	412649	111759	Affymetrix Array 6.0	https://www.wtccc.org.uk/ccc2/wtccc2_studies.html
Ottawa_controls	1704	62346	35339	27007	Affymetrix Array 6.0	PMID: 19371834
