# Supplementary material for: Integrative analysis of genomic variants reveals new associations of candidate haploinsufficient genes with congenital heart disease
Source: PLoS Genet. 2021 Jul 29;17(7):e1009679. doi: 10.1371/journal.pgen.1009679 (PMC8354477; doi:10.1371/journal.pgen.1009679)
Supplement: S5 Table — (XLSX) [file pgen.1009679.s010.xlsx]

## Sheet: S5 Table
geneset	n_genes	beta	se	z_value	p_value	OR	ci_lower_95	ci_upper_95
oeLOF < 0.01	1268	0.336211	0.0391899	8.57901	9.56904e-18	1.39963	1.2959	1.51109
oeLOF < 0.05	1736	0.203043	0.0356514	5.69524	1.23199e-08	1.22513	1.14225	1.31356
oeLOF < 0.1	2733	0.0872171	0.0284124	3.06968	0.00214288	1.09113	1.03163	1.15308
oeLOF >= 0.1	16966	-0.0146831	0.00679074	-2.16222	0.030601	0.985424	0.972334	0.998566

## Sheet: Info
S5 Table. Gene set-based logistical regression enrichment CNV analysis stratified by observed/expected LOF ratio (from gnomAD).
geneset: Gene set name
n_genes: number of genes
beta: logistic regression beta coeficient
se: logistic regression standart error
z_value: computed z-value
p_value: p-value
OR: odd ratio
ci_lower_95: OR 95% confidence interval lower bound
ci_upper_95: OR 95% confidence interval upper bound
