# Supplementary material for: Integrative analysis of genomic variants reveals new associations of candidate haploinsufficient genes with congenital heart disease
Source: PLoS Genet. 2021 Jul 29;17(7):e1009679. doi: 10.1371/journal.pgen.1009679 (PMC8354477; doi:10.1371/journal.pgen.1009679)
Supplement: S6 Table — Sheet A) Gene-based case/control CNV-deletions permutation testing (PLINK results). Sheet B) Significant locus (Locus ID and contributing genes). (XLSX) [file pgen.1009679.s011.xlsx]

## Sheet: Info
S6 Table. Sheet A: Gene-based case/control CNV-deletions permutation testing (PLINK results).
symbol: gene symbol
chr: gene chromosome
start: gene start position
end: gene end position
case: number of CNV cases
control: number of CNV controls
p_value: p-value from permutation testing. EMP1 output from PLINK.
p_value_adj: adjusted p-value from permutation testing. EMP2 output from PLINK.
is_significant: TRUE if adjusted p-value < 0.05, FALSE otherwise.
S6 Table. Sheet B: Significant locus (Locus ID and contributing genes).

## Sheet: Sheet A
symbol	chr	start	end	case	control	p_value	p_value_adj	is_significant
ABHD11	7	73150424	73153197	29	0	9.999e-05	9.999e-05	TRUE
AC010760.1	15	22456895	22460351	173	167	9.999e-05	9.999e-05	TRUE
ACAP3	1	1227756	1244989	29	0	9.999e-05	9.999e-05	TRUE
ADAMTS15	11	130318869	130346536	17	1	9.999e-05	9.999e-05	TRUE
AF131215.5	8	10983980	10987745	22	0	9.999e-05	9.999e-05	TRUE
AMY1C	1	104293028	104301312	31	3	9.999e-05	9.999e-05	TRUE
AP003041.2	11	129936836	129944012	17	1	9.999e-05	9.999e-05	TRUE
APLP2	11	129939732	130014706	17	1	9.999e-05	9.999e-05	TRUE
ARHGEF35	7	143883176	143892748	33	1	9.999e-05	9.999e-05	TRUE
ARVCF	22	19957419	20004331	112	0	9.999e-05	9.999e-05	TRUE
B3GALT6	1	1167645	1170421	15	0	9.999e-05	9.999e-05	TRUE
BAZ1B	7	72854728	72936608	29	0	9.999e-05	9.999e-05	TRUE
BCL7B	7	72950686	72972332	29	0	9.999e-05	9.999e-05	TRUE
BLK	8	11351510	11422113	25	0	9.999e-05	9.999e-05	TRUE
C22orf29	22	19833661	19842419	117	3	9.999e-05	9.999e-05	TRUE
C22orf39	22	19338891	19435755	121	13	9.999e-05	9.999e-05	TRUE
C8orf74	8	10530147	10558103	21	1	9.999e-05	9.999e-05	TRUE
CCDC188	22	20135950	20138588	114	0	9.999e-05	9.999e-05	TRUE
CDC45	22	19466982	19508135	121	13	9.999e-05	9.999e-05	TRUE
CHRFAM7A	15	30649969	30686052	73	41	9.999e-05	9.999e-05	TRUE
CLDN23	8	8559448	8561616	19	2	9.999e-05	9.999e-05	TRUE
CLDN3	7	73183327	73184600	30	0	9.999e-05	9.999e-05	TRUE
CLDN4	7	73213872	73247023	30	0	9.999e-05	9.999e-05	TRUE
CLDN5	22	19510547	19515068	121	13	9.999e-05	9.999e-05	TRUE
CLIP2	7	73703805	73820273	29	0	9.999e-05	9.999e-05	TRUE
CLTCL1	22	19166986	19279239	120	14	9.999e-05	9.999e-05	TRUE
CNTNAP3B	9	43684902	43924049	180	149	9.999e-05	9.999e-05	TRUE
COMT	22	19929130	19957498	112	3	9.999e-05	9.999e-05	TRUE
CPSF3L	1	1246965	1260071	29	0	9.999e-05	9.999e-05	TRUE
CPTP	1	1260136	1264277	28	0	9.999e-05	9.999e-05	TRUE
CTAGE4	7	143880559	143883146	26	1	9.999e-05	9.999e-05	TRUE
CTD-2135J3.4	8	10582909	10697357	23	5	9.999e-05	9.999e-05	TRUE
CTSB	8	11700033	11726957	29	2	9.999e-05	9.999e-05	TRUE
DCXR	17	79993012	79995608	18	0	9.999e-05	9.999e-05	TRUE
DEFB134	8	11850683	11853821	17	0	9.999e-05	9.999e-05	TRUE
DEFB135	8	11839830	11842099	21	0	9.999e-05	9.999e-05	TRUE
DEFB136	8	11831446	11832108	21	0	9.999e-05	9.999e-05	TRUE
DGCR14	22	19117792	19132197	118	13	9.999e-05	9.999e-05	TRUE
DGCR2	22	19023795	19109967	118	13	9.999e-05	9.999e-05	TRUE
DGCR6	22	18893541	18901751	65	42	9.999e-05	9.999e-05	TRUE
DGCR6L	22	20301799	20307603	105	0	9.999e-05	9.999e-05	TRUE
DGCR8	22	20067755	20099400	112	0	9.999e-05	9.999e-05	TRUE
DNAJC30	7	73095299	73097783	29	0	9.999e-05	9.999e-05	TRUE
DUS1L	17	80015382	80023763	18	1	9.999e-05	9.999e-05	TRUE
DUSP22	6	291630	351355	453	162	9.999e-05	9.999e-05	TRUE
DVL1	1	1270656	1284730	25	0	9.999e-05	9.999e-05	TRUE
EIF4H	7	73588575	73611431	29	0	9.999e-05	9.999e-05	TRUE
ELN	7	73442119	73484237	30	0	9.999e-05	9.999e-05	TRUE
ERI1	8	8859657	8974256	21	0	9.999e-05	9.999e-05	TRUE
FAM167A	8	11278972	11332224	24	0	9.999e-05	9.999e-05	TRUE
FAM230A	22	20692438	20716938	98	41	9.999e-05	9.999e-05	TRUE
FDFT1	8	11653082	11696818	31	2	9.999e-05	9.999e-05	TRUE
FKBP6	7	72742167	72772646	29	0	9.999e-05	9.999e-05	TRUE
FZD9	7	72848113	72850450	29	0	9.999e-05	9.999e-05	TRUE
GATA4	8	11534468	11617511	29	0	9.999e-05	9.999e-05	TRUE
GGTLC3	22	20366211	20368028	92	0	9.999e-05	9.999e-05	TRUE
GNB1L	22	19770747	19842462	120	14	9.999e-05	9.999e-05	TRUE
GOLGA8R	15	30695943	30706365	61	30	9.999e-05	9.999e-05	TRUE
GP1BB	22	19710468	19712294	121	13	9.999e-05	9.999e-05	TRUE
GPS1	17	80008567	80015346	17	1	9.999e-05	9.999e-05	TRUE
GSC2	22	19136089	19137796	118	13	9.999e-05	9.999e-05	TRUE
GTF2I	7	74071994	74175022	25	0	9.999e-05	9.999e-05	TRUE
GTF2IRD1	7	73868120	74016930	25	0	9.999e-05	9.999e-05	TRUE
HIRA	22	19318221	19434973	121	13	9.999e-05	9.999e-05	TRUE
KLHL22	22	20795806	20850170	102	78	9.999e-05	9.999e-05	TRUE
LAT2	7	73613982	73644164	29	0	9.999e-05	9.999e-05	TRUE
LIMK1	7	73497263	73536855	30	0	9.999e-05	9.999e-05	TRUE
LINC00116	2	110969106	111002997	23	3	9.999e-05	9.999e-05	TRUE
LRRC45	17	79981178	79989027	18	0	9.999e-05	9.999e-05	TRUE
MAEA	4	1283639	1333935	15	0	9.999e-05	9.999e-05	TRUE
MALL	2	110841447	110874143	26	5	9.999e-05	9.999e-05	TRUE
MLXIPL	7	73007524	73038873	29	0	9.999e-05	9.999e-05	TRUE
MRPL40	22	19419425	19423598	121	13	9.999e-05	9.999e-05	TRUE
MTMR9	8	11141925	11185655	23	1	9.999e-05	9.999e-05	TRUE
MUC20	3	195447753	195467994	26	0	9.999e-05	9.999e-05	TRUE
MXRA8	1	1288069	1297157	25	0	9.999e-05	9.999e-05	TRUE
NAIP	5	70264310	70320941	59	33	9.999e-05	9.999e-05	TRUE
NEIL2	8	11627148	11644855	30	1	9.999e-05	9.999e-05	TRUE
NPHP1	2	110879888	110962643	26	4	9.999e-05	9.999e-05	TRUE
NSUN5	7	72716514	72722864	15	0	9.999e-05	9.999e-05	TRUE
OR4M2	15	22368478	22369610	181	163	9.999e-05	9.999e-05	TRUE
OR4N4	15	22382382	22383507	189	173	9.999e-05	9.999e-05	TRUE
PINX1	8	10622473	10697394	23	4	9.999e-05	9.999e-05	TRUE
PPP1R3B	8	8993765	9009084	21	1	9.999e-05	9.999e-05	TRUE
PRAMEF22	1	13035543	13038381	19	0	9.999e-05	9.999e-05	TRUE
PRODH	22	18900290	18924066	129	42	9.999e-05	9.999e-05	TRUE
PRSS55	8	10383056	10411676	21	3	9.999e-05	9.999e-05	TRUE
PUSL1	1	1243947	1247057	29	0	9.999e-05	9.999e-05	TRUE
RAC3	17	79989500	79992080	18	0	9.999e-05	9.999e-05	TRUE
RANBP1	22	20103461	20114880	112	0	9.999e-05	9.999e-05	TRUE
RFC2	7	73645829	73668788	29	0	9.999e-05	9.999e-05	TRUE
RFNG	17	80005778	80009707	17	1	9.999e-05	9.999e-05	TRUE
RIMBP3	22	20455682	20461786	93	0	9.999e-05	9.999e-05	TRUE
RP11-294C11.1	15	22368478	22369561	181	163	9.999e-05	9.999e-05	TRUE
RP11-294C11.3	15	22382382	22383578	189	173	9.999e-05	9.999e-05	TRUE
RP1L1	8	10463859	10569697	29	2	9.999e-05	9.999e-05	TRUE
RTN4R	22	20228938	20270769	111	1	9.999e-05	9.999e-05	TRUE
SAPCD2	9	139956576	139965040	15	0	9.999e-05	9.999e-05	TRUE
SCARF2	22	20778875	20792146	102	60	9.999e-05	9.999e-05	TRUE
SCNN1D	1	1215816	1227409	16	0	9.999e-05	9.999e-05	TRUE
SDF4	1	1152288	1167411	15	0	9.999e-05	9.999e-05	TRUE
SEPT5	22	19701987	19712295	121	13	9.999e-05	9.999e-05	TRUE
SLC25A1	22	19163088	19166343	118	14	9.999e-05	9.999e-05	TRUE
SLC35G5	8	11188397	11189717	23	1	9.999e-05	9.999e-05	TRUE
SNX19	11	130745331	130786404	19	1	9.999e-05	9.999e-05	TRUE
SOX7	8	10581278	10588022	21	1	9.999e-05	9.999e-05	TRUE
SPATA31A6	9	43624507	43630730	129	126	9.999e-05	9.999e-05	TRUE
ST14	11	130029457	130080271	17	1	9.999e-05	9.999e-05	TRUE
STX1A	7	73113536	73134002	29	0	9.999e-05	9.999e-05	TRUE
TANGO2	22	20004537	20053449	117	15	9.999e-05	9.999e-05	TRUE
TAS1R3	1	1266694	1270686	28	0	9.999e-05	9.999e-05	TRUE
TBL2	7	72983262	72993121	29	0	9.999e-05	9.999e-05	TRUE
TBX1	22	19744226	19771116	120	13	9.999e-05	9.999e-05	TRUE
TMEM191B	22	20377669	20380440	92	0	9.999e-05	9.999e-05	TRUE
TNKS	8	9413424	9639856	20	0	9.999e-05	9.999e-05	TRUE
TRIM50	7	72726535	72742085	21	0	9.999e-05	9.999e-05	TRUE
TRMT2A	22	20099389	20104915	112	0	9.999e-05	9.999e-05	TRUE
TSSK2	22	19118321	19120136	118	13	9.999e-05	9.999e-05	TRUE
TXNRD2	22	19863040	19929515	114	4	9.999e-05	9.999e-05	TRUE
UAP1L1	9	139971953	139978991	16	0	9.999e-05	9.999e-05	TRUE
UFD1L	22	19437433	19466738	121	13	9.999e-05	9.999e-05	TRUE
USP41	22	20704868	20745048	104	49	9.999e-05	9.999e-05	TRUE
UVSSA	4	1341054	1381837	15	0	9.999e-05	9.999e-05	TRUE
VPS37D	7	73082155	73086442	29	0	9.999e-05	9.999e-05	TRUE
WBSCR22	7	73097355	73119491	29	0	9.999e-05	9.999e-05	TRUE
WBSCR27	7	73248920	73256865	30	0	9.999e-05	9.999e-05	TRUE
WBSCR28	7	73275489	73280223	30	0	9.999e-05	9.999e-05	TRUE
WI2-3308P17.2	1	13052394	13052998	19	0	9.999e-05	9.999e-05	TRUE
XKR6	8	10753555	11058875	23	1	9.999e-05	9.999e-05	TRUE
XXbac-B562F10.12	22	20783528	20800907	102	59	9.999e-05	9.999e-05	TRUE
ZBTB44	11	130096572	130184581	17	1	9.999e-05	9.999e-05	TRUE
ZDHHC8	22	20116979	20135530	112	0	9.999e-05	9.999e-05	TRUE
ZNF74	22	20748405	20762751	101	52	9.999e-05	9.999e-05	TRUE
BARX2	11	129245835	129322174	16	1	9.999e-05	0.00019998	TRUE
C11orf45	11	128769460	128775930	16	1	9.999e-05	0.00019998	TRUE
EHMT1	9	140513415	140764468	14	0	9.999e-05	0.00019998	TRUE
ENTPD2	9	139942550	139948497	14	0	9.999e-05	0.00019998	TRUE
ETS1	11	128328656	128457453	16	1	9.999e-05	0.00019998	TRUE
FLI1	11	128556430	128683162	16	1	9.999e-05	0.00019998	TRUE
HNRNPCL2	1	13182968	13184326	16	1	9.999e-05	0.00019998	TRUE
HNRNPCL4	1	13182991	13183872	16	1	9.999e-05	0.00019998	TRUE
KCNJ1	11	128706210	128737268	16	1	9.999e-05	0.00019998	TRUE
KCNJ5	11	128761251	128790930	16	1	9.999e-05	0.00019998	TRUE
MAN1B1	9	139981379	140003639	14	0	9.999e-05	0.00019998	TRUE
MSRA	8	9911778	10286401	22	5	9.999e-05	0.00019998	TRUE
NFRKB	11	129733531	129765485	16	1	9.999e-05	0.00019998	TRUE
NPDC1	9	139933922	139940655	14	0	9.999e-05	0.00019998	TRUE
NTM	11	131240373	132206716	18	2	0.00019998	0.00019998	TRUE
PRAMEF26	1	13216356	13219581	14	0	9.999e-05	0.00019998	TRUE
PRDM10	11	129769601	129872730	16	1	9.999e-05	0.00019998	TRUE
RP11-229P13.27	9	139925693	139934888	14	0	9.999e-05	0.00019998	TRUE
TMEM45B	11	129685714	129729898	16	1	9.999e-05	0.00019998	TRUE
TP53AIP1	11	128804626	128813294	16	1	9.999e-05	0.00019998	TRUE
YPEL3	16	30103635	30108236	19	3	9.999e-05	0.00019998	TRUE
YWHAE	17	1247566	1303672	14	0	9.999e-05	0.00019998	TRUE
ADAMTS8	11	130274820	130298888	17	2	9.999e-05	0.00029997	TRUE
AP003062.1	11	134855246	134856693	17	2	9.999e-05	0.00029997	TRUE
IGSF9B	11	133778459	133826880	17	2	9.999e-05	0.00029997	TRUE
ABR	17	906758	1132315	13	0	9.999e-05	0.00059994	TRUE
AL137002.1	13	113755563	113756608	13	0	9.999e-05	0.00059994	TRUE
ANKRD11	16	89334035	89556969	13	0	9.999e-05	0.00059994	TRUE
ARRDC1	9	140500106	140509812	13	0	9.999e-05	0.00059994	TRUE
B3GAT1	11	134248398	134281812	18	3	9.999e-05	0.00059994	TRUE
CRIPAK	4	1385340	1389777	13	0	9.999e-05	0.00059994	TRUE
CUL4A	13	113862507	113921422	13	0	9.999e-05	0.00059994	TRUE
CYSRT1	9	140119087	140120763	13	0	9.999e-05	0.00059994	TRUE
DCUN1D2	13	114110134	114145267	13	0	9.999e-05	0.00059994	TRUE
DPH7	9	140449356	140473387	13	0	9.999e-05	0.00059994	TRUE
DPP7	9	140004994	140009629	13	0	9.999e-05	0.00059994	TRUE
F10	13	113777128	113803843	13	0	9.999e-05	0.00059994	TRUE
F7	13	113760102	113774995	13	0	9.999e-05	0.00059994	TRUE
GRTP1	13	113978479	114018463	13	0	9.999e-05	0.00059994	TRUE
IRF4	6	391739	411447	15	1	9.999e-05	0.00059994	TRUE
IRS2	13	110405045	110438915	13	0	9.999e-05	0.00059994	TRUE
LAMP1	13	113951556	113977987	13	0	9.999e-05	0.00059994	TRUE
NCAPD3	11	134020014	134095348	18	3	9.999e-05	0.00059994	TRUE
NDOR1	9	140100122	140111461	13	0	9.999e-05	0.00059994	TRUE
PCGF3	4	699537	764428	13	0	9.999e-05	0.00059994	TRUE
PCID2	13	113831853	113863029	13	0	9.999e-05	0.00059994	TRUE
PROZ	13	113812968	113826697	13	0	9.999e-05	0.00059994	TRUE
PTBP1	19	797075	812327	15	1	9.999e-05	0.00059994	TRUE
RNF208	9	140114699	140116033	13	0	9.999e-05	0.00059994	TRUE
RNF224	9	140121723	140124090	13	0	9.999e-05	0.00059994	TRUE
SLC34A3	9	140125209	140131006	13	0	9.999e-05	0.00059994	TRUE
SOX1	13	112721961	112724802	13	0	9.999e-05	0.00059994	TRUE
SPACA7	13	113030633	113089003	13	0	9.999e-05	0.00059994	TRUE
TUBGCP3	13	113139319	113242481	13	0	9.999e-05	0.00059994	TRUE
UBE2J2	1	1189289	1209265	13	0	9.999e-05	0.00059994	TRUE
ZMYND19	9	140476531	140484942	13	0	9.999e-05	0.00059994	TRUE
CHRNA7	15	32322691	32464722	23	7	9.999e-05	0.00089991	TRUE
ALDOA	16	30064411	30081778	19	4	9.999e-05	0.0009999	TRUE
PPP4C	16	30087299	30096698	19	4	9.999e-05	0.0009999	TRUE
TBX6	16	30097114	30103208	19	4	9.999e-05	0.0009999	TRUE
LCE3D	1	152551857	152552980	20	5	9.999e-05	0.00119988	TRUE
LCE3E	1	152538130	152539248	20	5	9.999e-05	0.00119988	TRUE
BHLHA9	17	1173853	1174754	14	1	0.00019998	0.00129987	TRUE
GTF2H2	5	70328497	70363516	43	27	9.999e-05	0.00139986	TRUE
OR4K5	14	20388741	20389818	42	26	9.999e-05	0.00149985	TRUE
ANAPC2	9	140069236	140083001	12	0	9.999e-05	0.00189981	TRUE
ANKRD10	13	111530887	111567416	12	0	9.999e-05	0.00189981	TRUE
ARGLU1	13	107194021	107220512	12	0	9.999e-05	0.00189981	TRUE
ARHGEF7	13	111766906	111958084	12	0	9.999e-05	0.00189981	TRUE
ARID3A	19	925781	975939	12	0	9.999e-05	0.00189981	TRUE
ATP4B	13	114303119	114312501	12	0	9.999e-05	0.00189981	TRUE
C9orf173	9	140145713	140147935	12	0	9.999e-05	0.00189981	TRUE
CACNA1B	9	140772241	141019076	12	0	9.999e-05	0.00189981	TRUE
CARKD	13	111267807	111292340	12	0	9.999e-05	0.00189981	TRUE
CARS2	13	111293759	111365950	12	0	9.999e-05	0.00189981	TRUE
CCL4L2	17	34639793	34641846	12	0	9.999e-05	0.00189981	TRUE
CDC16	13	115000362	115038198	12	0	9.999e-05	0.00189981	TRUE
CRK	17	1323983	1366456	12	0	9.999e-05	0.00189981	TRUE
CYTIP	2	158271131	158345473	12	0	9.999e-05	0.00189981	TRUE
FAM132A	1	1177826	1182102	12	0	9.999e-05	0.00189981	TRUE
FAM166A	9	140138036	140142222	12	0	9.999e-05	0.00189981	TRUE
GRIN1	9	140032842	140063214	12	0	9.999e-05	0.00189981	TRUE
GRK1	13	114321470	114440708	12	0	9.999e-05	0.00189981	TRUE
ING1	13	111365083	111375686	12	0	9.999e-05	0.00189981	TRUE
INPP5K	17	1397865	1420182	12	0	9.999e-05	0.00189981	TRUE
KISS1R	19	917287	921015	12	0	9.999e-05	0.00189981	TRUE
LRRC26	9	140063210	140064503	12	0	9.999e-05	0.00189981	TRUE
MYO1C	17	1367392	1396106	12	0	9.999e-05	0.00189981	TRUE
NELFA	4	1984441	2043630	12	0	9.999e-05	0.00189981	TRUE
NELFB	9	140149625	140167999	12	0	9.999e-05	0.00189981	TRUE
NRARP	9	140194934	140196703	12	0	9.999e-05	0.00189981	TRUE
PDE6B	4	619373	664571	12	0	9.999e-05	0.00189981	TRUE
PITPNA	17	1421012	1466110	12	0	9.999e-05	0.00189981	TRUE
RP11-350O14.18	9	140063306	140066436	12	0	9.999e-05	0.00189981	TRUE
RP11-685N3.1	2	90537839	90538397	12	0	9.999e-05	0.00189981	TRUE
SSNA1	9	140083099	140084822	12	0	9.999e-05	0.00189981	TRUE
STRA13	17	79976578	79981983	12	0	9.999e-05	0.00189981	TRUE
TAB2	6	149539777	149732749	12	0	9.999e-05	0.00189981	TRUE
TEX29	13	111968531	111996596	12	0	9.999e-05	0.00189981	TRUE
TFDP1	13	114239036	114295785	12	0	9.999e-05	0.00189981	TRUE
TMCO3	13	114145310	114208905	12	0	9.999e-05	0.00189981	TRUE
TMEM203	9	140098534	140100090	12	0	9.999e-05	0.00189981	TRUE
TMEM210	9	140065310	140066861	12	0	9.999e-05	0.00189981	TRUE
TMEM255B	13	114462213	114519968	12	0	9.999e-05	0.00189981	TRUE
TOR4A	9	140172201	140177093	12	0	9.999e-05	0.00189981	TRUE
TPRN	9	140086069	140098645	12	0	9.999e-05	0.00189981	TRUE
TUBB4B	9	140135665	140138159	12	0	9.999e-05	0.00189981	TRUE
UPF3A	13	115047059	115071292	12	0	9.999e-05	0.00189981	TRUE
UST	6	149068464	149398126	12	0	9.999e-05	0.00189981	TRUE
ZNF316	7	6676953	6696063	12	0	9.999e-05	0.00189981	TRUE
ZNF853	7	6655248	6663921	12	0	9.999e-05	0.00189981	TRUE
SGK223	8	8175258	8244008	21	6	9.999e-05	0.0019998	TRUE
HCN2	19	589893	617159	22	7	9.999e-05	0.00209979	TRUE
ACAD8	11	134123389	134135749	18	4	9.999e-05	0.00219978	TRUE
THYN1	11	134118173	134123264	18	4	9.999e-05	0.00219978	TRUE
VPS26B	11	134094539	134117686	18	4	9.999e-05	0.00219978	TRUE
ASPHD1	16	29911696	29931185	19	5	9.999e-05	0.0029997	TRUE
C16orf92	16	30034655	30039057	19	5	9.999e-05	0.0029997	TRUE
CDIPT	16	29869678	29875057	19	5	9.999e-05	0.0029997	TRUE
DOC2A	16	30016830	30034591	19	5	9.999e-05	0.0029997	TRUE
FAM57B	16	30035748	30064299	19	5	9.999e-05	0.0029997	TRUE
HIRIP3	16	30003642	30007757	19	5	9.999e-05	0.0029997	TRUE
INO80E	16	30006615	30017114	19	5	9.999e-05	0.0029997	TRUE
KCTD13	16	29916333	29938356	19	5	9.999e-05	0.0029997	TRUE
MVP	16	29831715	29859360	19	5	9.999e-05	0.0029997	TRUE
SEZ6L2	16	29882480	29910868	19	5	9.999e-05	0.0029997	TRUE
TAOK2	16	29984962	30003582	19	5	9.999e-05	0.0029997	TRUE
TMEM219	16	29952206	29984373	19	5	9.999e-05	0.0029997	TRUE
ADPRHL1	13	114053925	114107839	13	1	9.999e-05	0.00359964	TRUE
COL4A1	13	110801310	110959496	13	1	9.999e-05	0.00359964	TRUE
MED16	19	867630	893218	13	1	9.999e-05	0.00359964	TRUE
PIGG	4	492999	533985	13	1	9.999e-05	0.00359964	TRUE
PLPPR3	19	812488	821977	13	1	9.999e-05	0.00359964	TRUE
R3HDM4	19	896503	913245	13	1	9.999e-05	0.00359964	TRUE
OR4M1	14	20248401	20249516	56	44	0.00019998	0.00369963	TRUE
ABHD13	13	108870727	108886603	11	0	9.999e-05	0.00439956	TRUE
ASPSCR1	17	79934683	79975282	11	0	9.999e-05	0.00439956	TRUE
ATP5I	4	666225	668127	11	0	9.999e-05	0.00439956	TRUE
C4orf48	4	2043720	2045697	11	0	9.999e-05	0.00439956	TRUE
CERS3	15	100940600	101085200	11	0	9.999e-05	0.00439956	TRUE
CHKB	22	51017378	51039884	11	0	9.999e-05	0.00439956	TRUE
CRHR1	17	43697710	43913192	11	0	9.999e-05	0.00439956	TRUE
DCPS	11	126173647	126215644	11	0	9.999e-05	0.00439956	TRUE
DDX25	11	125773271	125798724	11	0	9.999e-05	0.00439956	TRUE
FAM118B	11	126081309	126132881	11	0	9.999e-05	0.00439956	TRUE
FAM53A	4	1619642	1686029	11	0	9.999e-05	0.00439956	TRUE
FGFR3	4	1795034	1810599	11	0	9.999e-05	0.00439956	TRUE
FOXC1	6	1610207	1614132	11	0	9.999e-05	0.00439956	TRUE
FOXRED1	11	126138950	126148026	11	0	9.999e-05	0.00439956	TRUE
GINM1	6	149887430	149912884	11	0	9.999e-05	0.00439956	TRUE
HYLS1	11	125753509	125770543	11	0	9.999e-05	0.00439956	TRUE
KATNA1	6	149916009	149970108	11	0	9.999e-05	0.00439956	TRUE
LETM1	4	1813206	1857974	11	0	9.999e-05	0.00439956	TRUE
LIG4	13	108859787	108870716	11	0	9.999e-05	0.00439956	TRUE
LINS1	15	101099574	101143435	11	0	9.999e-05	0.00439956	TRUE
MAPK8IP2	22	51039114	51052409	11	0	9.999e-05	0.00439956	TRUE
MAPT	17	43971748	44105700	11	0	9.999e-05	0.00439956	TRUE
MFSD7	4	675618	683230	11	0	9.999e-05	0.00439956	TRUE
MYL5	4	667369	675822	11	0	9.999e-05	0.00439956	TRUE
NAT8L	4	2061239	2070816	11	0	9.999e-05	0.00439956	TRUE
NCAPH2	22	50946645	50961901	11	0	9.999e-05	0.00439956	TRUE
NKX1-1	4	1396720	1400119	11	0	9.999e-05	0.00439956	TRUE
ODF3B	22	50968139	50971009	11	0	9.999e-05	0.00439956	TRUE
PATE2	11	125646008	125648714	11	0	9.999e-05	0.00439956	TRUE
PATE3	11	125658006	125661495	11	0	9.999e-05	0.00439956	TRUE
PATE4	11	125703211	125709964	11	0	9.999e-05	0.00439956	TRUE
PCSK4	19	1481427	1490751	11	0	9.999e-05	0.00439956	TRUE
PPIL4	6	149825869	149867174	11	0	9.999e-05	0.00439956	TRUE
PRAMEF3	1	13328196	13331692	11	0	9.999e-05	0.00439956	TRUE
PRR34	22	46445358	46450024	11	0	9.999e-05	0.00439956	TRUE
PUS3	11	125763380	125773116	11	0	9.999e-05	0.00439956	TRUE
RPUSD4	11	126071989	126081587	11	0	9.999e-05	0.00439956	TRUE
SCO2	22	50961997	50964868	11	0	9.999e-05	0.00439956	TRUE
SLBP	4	1694527	1714282	11	0	9.999e-05	0.00439956	TRUE
SPPL2C	17	43922201	43924438	11	0	9.999e-05	0.00439956	TRUE
SRPR	11	126132814	126139039	11	0	9.999e-05	0.00439956	TRUE
STH	17	44076616	44077060	11	0	9.999e-05	0.00439956	TRUE
SUMO4	6	149721363	149722428	11	0	9.999e-05	0.00439956	TRUE
TACC3	4	1723217	1746903	11	0	9.999e-05	0.00439956	TRUE
TIRAP	11	126152960	126168740	11	0	9.999e-05	0.00439956	TRUE
TMEM129	4	1717679	1723085	11	0	9.999e-05	0.00439956	TRUE
TNFSF13B	13	108903588	108960832	11	0	9.999e-05	0.00439956	TRUE
TYMP	22	50964181	50968485	11	0	9.999e-05	0.00439956	TRUE
WHSC1	4	1873151	1983934	11	0	9.999e-05	0.00439956	TRUE
ZC3H12D	6	149767931	149806197	11	0	9.999e-05	0.00439956	TRUE
GDPD3	16	30116131	30125177	16	3	9.999e-05	0.00459954	TRUE
MAPK3	16	30125426	30134827	16	3	9.999e-05	0.00459954	TRUE
FGF22	19	639879	644371	21	7	9.999e-05	0.00519948	TRUE
POLRMT	19	617224	633604	21	7	9.999e-05	0.00519948	TRUE
JAM3	11	133938820	134021896	17	4	0.00019998	0.00609939	TRUE
ATP11A	13	113344643	113541482	14	2	9.999e-05	0.00659934	TRUE
MCF2L	13	113548692	113754053	14	2	9.999e-05	0.00659934	TRUE
TUSC5	17	1182957	1204281	14	2	0.00019998	0.00659934	TRUE
AC009133.23	16	29823582	29831413	18	5	9.999e-05	0.00749925	TRUE
CTD-2574D22.6	16	29828560	29841948	18	5	9.999e-05	0.00749925	TRUE
MAZ	16	29817427	29822485	18	5	9.999e-05	0.00749925	TRUE
PAGR1	16	29827273	29831438	18	5	9.999e-05	0.00749925	TRUE
PRRT2	16	29822703	29827213	18	5	9.999e-05	0.00749925	TRUE
AZU1	19	825097	832018	12	1	9.999e-05	0.00889911	TRUE
CCL3L1	17	34623842	34625731	12	1	9.999e-05	0.00889911	TRUE
CDON	11	125825691	125933230	12	1	9.999e-05	0.00889911	TRUE
CFD	19	859643	863630	12	1	9.999e-05	0.00889911	TRUE
COL4A2	13	110958159	111165374	12	1	9.999e-05	0.00889911	TRUE
DACH1	13	72012098	72441330	12	1	0.00019998	0.00889911	TRUE
EFNB2	13	107142079	107187462	12	1	9.999e-05	0.00889911	TRUE
EXD3	9	140201348	140317714	12	1	9.999e-05	0.00889911	TRUE
FASN	17	80036214	80056208	12	1	9.999e-05	0.00889911	TRUE
GAS6	13	114523522	114567040	12	1	0.00019998	0.00889911	TRUE
OTUD7A	15	31767601	32162992	12	1	9.999e-05	0.00889911	TRUE
PRTN3	19	840960	848175	12	1	9.999e-05	0.00889911	TRUE
RAB20	13	111175413	111214080	12	1	9.999e-05	0.00889911	TRUE
TBC1D3G	17	34745936	34808104	12	1	9.999e-05	0.00889911	TRUE
TBC1D3H	17	34746119	34756993	12	1	9.999e-05	0.00889911	TRUE
TBC1D3I	17	34580902	34592001	12	1	9.999e-05	0.00889911	TRUE
OPCML	11	132284871	133402414	19	6	9.999e-05	0.00929907	TRUE
OR4K2	14	20344391	20345468	39	26	0.00019998	0.00949905	TRUE
ABCA2	9	139901679	139923374	10	0	9.999e-05	0.0120988	TRUE
AC015660.1	15	100038447	100038578	10	0	0.00029997	0.0120988	TRUE
AC016251.1	15	96831280	96831660	10	0	9.999e-05	0.0120988	TRUE
AC022819.2	15	99859300	99859828	10	0	0.00029997	0.0120988	TRUE
AC087477.1	15	96904487	96904900	10	0	9.999e-05	0.0120988	TRUE
ACRV1	11	125541417	125551018	10	0	9.999e-05	0.0120988	TRUE
ALDH1A3	15	101417919	101456831	10	0	9.999e-05	0.0120988	TRUE
ANKRD65	1	1353800	1357149	10	0	0.00019998	0.0120988	TRUE
APOD	3	195295573	195311076	10	0	9.999e-05	0.0120988	TRUE
ARSA	22	51061182	51066601	10	0	9.999e-05	0.0120988	TRUE
ASB7	15	101142739	101191910	10	0	9.999e-05	0.0120988	TRUE
ATP6V0E1	5	172410760	172462448	10	0	9.999e-05	0.0120988	TRUE
AURKAIP1	1	1309110	1310875	10	0	0.00019998	0.0120988	TRUE
BNIP1	5	172571445	172591390	10	0	9.999e-05	0.0120988	TRUE
C8G	9	139839698	139841426	10	0	9.999e-05	0.0120988	TRUE
C9orf142	9	139886870	139888436	10	0	9.999e-05	0.0120988	TRUE
C9orf172	9	139738867	139743253	10	0	9.999e-05	0.0120988	TRUE
CCDC15	11	124824017	124911385	10	0	9.999e-05	0.0120988	TRUE
CCDC183	9	139690802	139702193	10	0	9.999e-05	0.0120988	TRUE
CCNL2	1	1321091	1334708	10	0	0.00019998	0.0120988	TRUE
CHAMP1	13	115079988	115092803	10	0	9.999e-05	0.0120988	TRUE
CHEK1	11	125495031	125546150	10	0	9.999e-05	0.0120988	TRUE
CHSY1	15	101715928	101792137	10	0	9.999e-05	0.0120988	TRUE
CLIC3	9	139889087	139891255	10	0	9.999e-05	0.0120988	TRUE
CREBRF	5	172483355	172566287	10	0	9.999e-05	0.0120988	TRUE
DAOA	13	106118216	106143383	10	0	9.999e-05	0.0120988	TRUE
EDF1	9	139756571	139760738	10	0	9.999e-05	0.0120988	TRUE
EI24	11	125439112	125454582	10	0	9.999e-05	0.0120988	TRUE
ESAM	11	124622479	124632186	10	0	9.999e-05	0.0120988	TRUE
FBXW5	9	139834887	139839148	10	0	9.999e-05	0.0120988	TRUE
FEZ1	11	125315641	125366213	10	0	9.999e-05	0.0120988	TRUE
FUT7	9	139924626	139927462	10	0	9.999e-05	0.0120988	TRUE
HEPACAM	11	124789089	124806308	10	0	9.999e-05	0.0120988	TRUE
HEPN1	11	124789140	124790573	10	0	9.999e-05	0.0120988	TRUE
HUS1B	6	655939	656963	10	0	9.999e-05	0.0120988	TRUE
KLHDC7B	22	50986462	50989452	10	0	9.999e-05	0.0120988	TRUE
LATS1	6	149979289	150039392	10	0	9.999e-05	0.0120988	TRUE
LCN12	9	139844003	139849949	10	0	9.999e-05	0.0120988	TRUE
LCNL1	9	139876356	139880862	10	0	9.999e-05	0.0120988	TRUE
LMF2	22	50941378	50946120	10	0	9.999e-05	0.0120988	TRUE
LRP11	6	150139934	150185162	10	0	9.999e-05	0.0120988	TRUE
LRRC27	10	134145658	134193422	10	0	9.999e-05	0.0120988	TRUE
LRRC28	15	99791567	99930934	10	0	0.00029997	0.0120988	TRUE
LRRK1	15	101459420	101618459	10	0	9.999e-05	0.0120988	TRUE
MAMDC4	9	139745395	139755251	10	0	9.999e-05	0.0120988	TRUE
MRPL20	1	1337288	1342693	10	0	0.00019998	0.0120988	TRUE
MSANTD2	11	124636394	124670569	10	0	9.999e-05	0.0120988	TRUE
NKX2-5	5	172659112	172662360	10	0	9.999e-05	0.0120988	TRUE
NKX6-2	10	134596683	134599556	10	0	0.00019998	0.0120988	TRUE
NR2F2	15	96869167	96883492	10	0	9.999e-05	0.0120988	TRUE
NRGN	11	124609742	124617106	10	0	9.999e-05	0.0120988	TRUE
NUP43	6	150045451	150070801	10	0	9.999e-05	0.0120988	TRUE
OR8A1	11	124439893	124441038	10	0	9.999e-05	0.0120988	TRUE
OR8B12	11	124412578	124413575	10	0	9.999e-05	0.0120988	TRUE
OR8B2	11	124252291	124253258	10	0	9.999e-05	0.0120988	TRUE
OR8B3	11	124266278	124267264	10	0	9.999e-05	0.0120988	TRUE
OR8B8	11	124310022	124311054	10	0	9.999e-05	0.0120988	TRUE
OR8D1	11	124179708	124180733	10	0	9.999e-05	0.0120988	TRUE
PANX3	11	124481386	124490252	10	0	9.999e-05	0.0120988	TRUE
PATE1	11	125616188	125619762	10	0	9.999e-05	0.0120988	TRUE
PCMT1	6	150070579	150132556	10	0	9.999e-05	0.0120988	TRUE
PCSK6	15	101837347	102065405	10	0	9.999e-05	0.0120988	TRUE
PHPT1	9	139743176	139745479	10	0	9.999e-05	0.0120988	TRUE
POLN	4	2073645	2243848	10	0	9.999e-05	0.0120988	TRUE
PRAMEF5	1	13359819	13369057	10	0	9.999e-05	0.0120988	TRUE
PTGDS	9	139871957	139879887	10	0	9.999e-05	0.0120988	TRUE
PWWP2B	10	134210672	134231367	10	0	9.999e-05	0.0120988	TRUE
RAB11FIP3	16	475619	573011	10	0	9.999e-05	0.0120988	TRUE
RABL6	9	139702395	139852185	10	0	9.999e-05	0.0120988	TRUE
REEP6	19	1490746	1497926	10	0	0.00019998	0.0120988	TRUE
ROBO3	11	124735282	124751366	10	0	9.999e-05	0.0120988	TRUE
ROBO4	11	124753587	124768396	10	0	9.999e-05	0.0120988	TRUE
RP11-216L13.17	9	139685831	139695047	10	0	9.999e-05	0.0120988	TRUE
SIAE	11	124503009	124565603	10	0	9.999e-05	0.0120988	TRUE
SLC37A2	11	124932963	124960208	10	0	9.999e-05	0.0120988	TRUE
SNRPA1	15	101821715	101835487	10	0	9.999e-05	0.0120988	TRUE
SPA17	11	124543694	124567414	10	0	9.999e-05	0.0120988	TRUE
SPATA8	15	97326619	97328845	10	0	9.999e-05	0.0120988	TRUE
SPG7	16	89557325	89624176	10	0	9.999e-05	0.0120988	TRUE
STC2	5	172741716	172756506	10	0	9.999e-05	0.0120988	TRUE
STT3A	11	125461607	125495110	10	0	9.999e-05	0.0120988	TRUE
TBRG1	11	124492732	124505294	10	0	9.999e-05	0.0120988	TRUE
TMEM141	9	139685807	139687709	10	0	9.999e-05	0.0120988	TRUE
TMEM218	11	124966441	124981659	10	0	9.999e-05	0.0120988	TRUE
TRAF2	9	139776364	139821059	10	0	9.999e-05	0.0120988	TRUE
TTC23	15	99676528	99791428	10	0	0.00029997	0.0120988	TRUE
VIMP	15	101811022	101817705	10	0	9.999e-05	0.0120988	TRUE
VSIG2	11	124617368	124622134	10	0	9.999e-05	0.0120988	TRUE
LCE3C	1	152484011	152573562	20	7	9.999e-05	0.0125987	TRUE
MFHAS1	8	8640864	8751155	20	7	9.999e-05	0.0125987	TRUE
RNF126	19	647526	663277	20	7	9.999e-05	0.0125987	TRUE
PDXDC1	16	15068448	15233196	67	61	0.00019998	0.0130987	TRUE
ARHGAP32	11	128834955	129149219	16	4	0.00019998	0.0146985	TRUE
FAM155A	13	107815858	108519083	13	2	9.999e-05	0.0169983	TRUE
MYO16	13	109248500	109860355	13	2	9.999e-05	0.0169983	TRUE
KIF22	16	29802040	29816706	17	5	9.999e-05	0.0179982	TRUE
ZG16	16	29789561	29794294	17	5	9.999e-05	0.0179982	TRUE
ADAMTS17	15	100511794	100882210	11	1	0.00019998	0.0231977	TRUE
C19orf25	19	1461142	1479555	11	1	0.00029997	0.0231977	TRUE
EXOC2	6	485133	693111	11	1	9.999e-05	0.0231977	TRUE
FAN1	15	31196055	31235311	11	1	9.999e-05	0.0231977	TRUE
KIRREL3	11	126293254	126873355	11	1	0.00019998	0.0231977	TRUE
MRPL41	9	140445651	140447007	11	1	0.00019998	0.0231977	TRUE
OR4F15	15	102358366	102359350	11	1	0.00019998	0.0231977	TRUE
OR4F6	15	102345902	102346889	11	1	0.00019998	0.0231977	TRUE
PNPLA7	9	140354405	140444986	11	1	0.00019998	0.0231977	TRUE
ST3GAL4	11	126225535	126310239	11	1	0.00019998	0.0231977	TRUE
ADAMTSL5	19	1505017	1513603	9	0	0.00019998	0.0310969	TRUE
ADM2	22	50919985	50924869	9	0	0.00019998	0.0310969	TRUE
AL355531.2	10	131308884	131309525	9	0	9.999e-05	0.0310969	TRUE
AL590822.1	1	2143360	2145620	9	0	9.999e-05	0.0310969	TRUE
AL590822.2	1	2121237	2123179	9	0	9.999e-05	0.0310969	TRUE
ARRDC4	15	98503928	98517068	9	0	0.00019998	0.0310969	TRUE
DLL1	6	170591294	170615653	9	0	0.00019998	0.0310969	TRUE
DPYSL4	10	134000404	134019280	9	0	0.00019998	0.0310969	TRUE
EBF3	10	131633547	131762105	9	0	9.999e-05	0.0310969	TRUE
FAAP20	1	2115900	2144159	9	0	9.999e-05	0.0310969	TRUE
FAM169B	15	98980391	99057611	9	0	0.00019998	0.0310969	TRUE
FOXF2	6	1390069	1395832	9	0	9.999e-05	0.0310969	TRUE
FOXQ1	6	1312708	1314422	9	0	9.999e-05	0.0310969	TRUE
GRIN3B	19	1000418	1009731	9	0	9.999e-05	0.0310969	TRUE
HAUS3	4	2229191	2243891	9	0	0.00019998	0.0310969	TRUE
HECW2	2	197059094	197458416	9	0	9.999e-05	0.0310969	TRUE
IKZF2	2	213864415	214017151	9	0	0.00019998	0.0310969	TRUE
JAKMIP3	10	133918175	133998313	9	0	0.00019998	0.0310969	TRUE
KCNAB2	1	6051526	6161253	9	0	9.999e-05	0.0310969	TRUE
MGMT	10	131265448	131566271	9	0	9.999e-05	0.0310969	TRUE
MIER2	19	301444	344807	9	0	0.00029997	0.0310969	TRUE
MIOX	22	50925213	50929077	9	0	0.00019998	0.0310969	TRUE
MUC4	3	195473636	195539148	9	0	9.999e-05	0.0310969	TRUE
MXD4	4	2249159	2264021	9	0	0.00019998	0.0310969	TRUE
MYLK4	6	2663863	2751200	9	0	0.00019998	0.0310969	TRUE
OR10G4	11	123886282	123887217	9	0	9.999e-05	0.0310969	TRUE
OR10G6	11	123864870	123865868	9	0	9.999e-05	0.0310969	TRUE
OR10G7	11	123908773	123909717	9	0	9.999e-05	0.0310969	TRUE
OR10G8	11	123900297	123901341	9	0	9.999e-05	0.0310969	TRUE
OR10G9	11	123893720	123894655	9	0	9.999e-05	0.0310969	TRUE
OR10S1	11	123847368	123848488	9	0	9.999e-05	0.0310969	TRUE
OR4D5	11	123810250	123811344	9	0	9.999e-05	0.0310969	TRUE
OR6M1	11	123676043	123677095	9	0	9.999e-05	0.0310969	TRUE
OR6T1	11	123813492	123814580	9	0	9.999e-05	0.0310969	TRUE
OR8D4	11	123776853	123778183	9	0	9.999e-05	0.0310969	TRUE
OR8G1	11	124120423	124121286	9	0	9.999e-05	0.0310969	TRUE
OR8G5	11	124134723	124135763	9	0	9.999e-05	0.0310969	TRUE
PGPEP1L	15	99511459	99551024	9	0	0.00039996	0.0310969	TRUE
PPP6R2	22	50781733	50883519	9	0	0.00019998	0.0310969	TRUE
RAET1E	6	150204511	150219238	9	0	0.00019998	0.0310969	TRUE
RAET1G	6	150238014	150244257	9	0	0.00019998	0.0310969	TRUE
RAET1L	6	150339470	150346668	9	0	0.00019998	0.0310969	TRUE
RPA1	17	1732996	1803376	9	0	0.00019998	0.0310969	TRUE
SBF1	22	50883429	50913453	9	0	0.00019998	0.0310969	TRUE
SERPINF1	17	1665253	1680868	9	0	0.00019998	0.0310969	TRUE
SERPINF2	17	1646130	1658562	9	0	0.00019998	0.0310969	TRUE
SMYD4	17	1682779	1733928	9	0	0.00019998	0.0310969	TRUE
STK10	5	171469077	171615390	9	0	9.999e-05	0.0310969	TRUE
STK32C	10	134020996	134145351	9	0	0.00019998	0.0310969	TRUE
SYCE3	22	50989541	51001334	9	0	9.999e-05	0.0310969	TRUE
TIMM22	17	900357	906911	9	0	0.00019998	0.0310969	TRUE
TLCD2	17	1606084	1613732	9	0	0.00019998	0.0310969	TRUE
TMEM225	11	123753633	123756349	9	0	9.999e-05	0.0310969	TRUE
TMEM259	19	1009647	1021178	9	0	9.999e-05	0.0310969	TRUE
ULBP1	6	150285143	150294846	9	0	0.00019998	0.0310969	TRUE
ULBP2	6	150263136	150270371	9	0	0.00019998	0.0310969	TRUE
ULBP3	6	150384286	150390231	9	0	0.00019998	0.0310969	TRUE
WDR81	17	1619817	1641893	9	0	0.00019998	0.0310969	TRUE
WRNIP1	6	2765648	2787186	9	0	0.00019998	0.0310969	TRUE
ZFYVE28	4	2271309	2420390	9	0	0.00019998	0.0310969	TRUE
TUBGCP5	15	22833395	22889876	39	28	9.999e-05	0.0314969	TRUE
CCL3L3	17	34522268	34524157	12	2	0.00019998	0.0430957	TRUE
CCL4L1	17	34538310	34540280	12	2	0.00019998	0.0430957	TRUE
TBC1D3B	17	34493004	34591996	12	2	0.00019998	0.0430957	TRUE
TBC1D3C	17	34580902	34757050	12	2	0.00019998	0.0430957	TRUE
TBC1D3D	17	34492877	34592039	12	2	0.00019998	0.0430957	TRUE
TBC1D3E	17	34493120	34590430	12	2	0.00019998	0.0430957	TRUE
ZNF141	4	331603	378653	12	2	0.00019998	0.0430957	TRUE
CYFIP1	15	22892005	23006016	38	28	9.999e-05	0.0471953	TRUE
NIPA2	15	23004684	23034427	38	28	9.999e-05	0.0471953	TRUE
SMN1	5	70220857	70249769	29	18	0.00029997	0.049595	TRUE
SPAG11B	8	7300206	7321196	119	141	9.999e-05	0.049895	TRUE
CDC34	19	531712	542092	10	1	0.00039996	0.0650935	FALSE
ELANE	19	851014	856247	10	1	0.00019998	0.0650935	FALSE
GZMM	19	544034	549924	10	1	0.00039996	0.0650935	FALSE
INPP5A	10	134351324	134596984	10	1	0.00039996	0.0650935	FALSE
LCN15	9	139654086	139660707	10	1	9.999e-05	0.0650935	FALSE
MISP	19	751126	764318	10	1	0.00059994	0.0650935	FALSE
MOV10L1	22	50528308	50600119	10	1	0.00039996	0.0650935	FALSE
MTMR10	15	31231144	31283810	10	1	9.999e-05	0.0650935	FALSE
NALCN	13	101706128	102068843	10	1	9.999e-05	0.0650935	FALSE
PALM	19	708939	748329	10	1	0.00059994	0.0650935	FALSE
PANX2	22	50609160	50618723	10	1	0.00029997	0.0650935	FALSE
SDCCAG3	9	139296374	139305061	10	1	9.999e-05	0.0650935	FALSE
SELO	22	50639408	50656045	10	1	0.00029997	0.0650935	FALSE
SNAPC4	9	139270029	139293249	10	1	9.999e-05	0.0650935	FALSE
SYNM	15	99638420	99675798	10	1	0.00059994	0.0650935	FALSE
TPGS1	19	507497	519654	10	1	0.00039996	0.0650935	FALSE
TRABD	22	50624344	50638027	10	1	0.00029997	0.0650935	FALSE
AC005488.1	7	72459478	72464996	8	0	0.00029997	0.0913909	FALSE
AL035406.1	1	6100630	6101399	8	0	9.999e-05	0.0913909	FALSE
AP001362.1	11	65358665	65359947	8	0	0.00059994	0.0913909	FALSE
BNIP3	10	133779959	133795517	8	0	0.00019998	0.0913909	FALSE
C18orf42	18	5145284	5197502	8	0	0.00049995	0.0913909	FALSE
C6orf120	6	170102286	170104952	8	0	0.00029997	0.0913909	FALSE
CCR6	6	167525295	167553184	8	0	0.00029997	0.0913909	FALSE
CFAP99	4	2420701	2464669	8	0	0.00019998	0.0913909	FALSE
CHKB-CPT1B	22	51007298	51021394	8	0	9.999e-05	0.0913909	FALSE
CLRN3	10	129676105	129691211	8	0	0.00019998	0.0913909	FALSE
CORO1A	16	30194148	30200397	8	0	0.00039996	0.0913909	FALSE
CPT1B	22	51007290	51016894	8	0	9.999e-05	0.0913909	FALSE
DACT2	6	168693510	168720434	8	0	0.00029997	0.0913909	FALSE
DENND6B	22	50747459	50765489	8	0	0.00029997	0.0913909	FALSE
EHBP1L1	11	65343509	65360121	8	0	0.00059994	0.0913909	FALSE
ERMARD	6	170151718	170181680	8	0	0.00029997	0.0913909	FALSE
FGFR1OP	6	167412670	167466201	8	0	0.00029997	0.0913909	FALSE
FRMD1	6	168456425	168482237	8	0	0.00029997	0.0913909	FALSE
GNG13	16	848041	850733	8	0	9.999e-05	0.0913909	FALSE
GPR153	1	6307406	6321035	8	0	0.00029997	0.0913909	FALSE
GPR31	6	167569759	167571817	8	0	0.00029997	0.0913909	FALSE
ICMT	1	6281253	6296032	8	0	9.999e-05	0.0913909	FALSE
IYD	6	150690028	150727105	8	0	0.00019998	0.0913909	FALSE
KCNK7	11	65360326	65363467	8	0	0.00059994	0.0913909	FALSE
KIF25	6	168396921	168445769	8	0	0.00029997	0.0913909	FALSE
KRTAP4-1	17	39340354	39341594	8	0	0.00039996	0.0913909	FALSE
KRTAP4-11	17	39273433	39274612	8	0	0.00039996	0.0913909	FALSE
KRTAP4-12	17	39279343	39280419	8	0	0.00039996	0.0913909	FALSE
KRTAP4-2	17	39333698	39334460	8	0	0.00039996	0.0913909	FALSE
KRTAP4-3	17	39323483	39324446	8	0	0.00039996	0.0913909	FALSE
KRTAP4-4	17	39315903	39316983	8	0	0.00039996	0.0913909	FALSE
KRTAP4-5	17	39305176	39306054	8	0	0.00039996	0.0913909	FALSE
KRTAP4-6	17	39295685	39296739	8	0	0.00039996	0.0913909	FALSE
KRTAP4-7	17	39240402	39262319	8	0	0.00039996	0.0913909	FALSE
KRTAP4-9	17	39261584	39262740	8	0	0.00039996	0.0913909	FALSE
MAP3K11	11	65365226	65382853	8	0	0.00059994	0.0913909	FALSE
MKI67	10	129894923	129924649	8	0	0.00019998	0.0913909	FALSE
MLLT4	6	168227602	168372703	8	0	0.00029997	0.0913909	FALSE
NQO2	6	2988221	3029103	8	0	0.00019998	0.0913909	FALSE
OR6X1	11	123624196	123625253	8	0	0.00019998	0.0913909	FALSE
PHF10	6	170104001	170125662	8	0	0.00029997	0.0913909	FALSE
PLPP2	19	281040	291504	8	0	0.00039996	0.0913909	FALSE
PPP2R2D	10	133747955	133773331	8	0	0.00019998	0.0913909	FALSE
PRPF8	17	1553923	1588176	8	0	0.00029997	0.0913909	FALSE
PRR25	16	855443	863861	8	0	9.999e-05	0.0913909	FALSE
PTPRE	10	129705325	129884119	8	0	0.00019998	0.0913909	FALSE
RILP	17	1549439	1553371	8	0	0.00029997	0.0913909	FALSE
RNF207	1	6265535	6281359	8	0	9.999e-05	0.0913909	FALSE
RNF4	4	2463947	2627047	8	0	0.00019998	0.0913909	FALSE
RTN4RL1	17	1837971	1928639	8	0	0.00029997	0.0913909	FALSE
SCARF1	17	1537152	1549041	8	0	0.00029997	0.0913909	FALSE
SCN3B	11	123499895	123525952	8	0	0.00019998	0.0913909	FALSE
SERPINB1	6	2832566	2842240	8	0	0.00019998	0.0913909	FALSE
SERPINB9	6	2887500	2903514	8	0	0.00019998	0.0913909	FALSE
SHANK3	22	51112843	51171726	8	0	9.999e-05	0.0913909	FALSE
SIPA1	11	65352866	65418401	8	0	0.00059994	0.0913909	FALSE
SLC43A2	17	1472561	1532180	8	0	0.00029997	0.0913909	FALSE
SMOC2	6	168841831	169073984	8	0	0.00029997	0.0913909	FALSE
TCP10	6	167770519	167797998	8	0	0.00029997	0.0913909	FALSE
TCTE3	6	170140210	170151683	8	0	0.00029997	0.0913909	FALSE
TFRC	3	195754054	195809060	8	0	0.00029997	0.0913909	FALSE
THBS2	6	169615875	169654139	8	0	0.00029997	0.0913909	FALSE
TRIM74	7	72430016	72439997	8	0	0.00029997	0.0913909	FALSE
TTLL2	6	167738574	167772991	8	0	0.00029997	0.0913909	FALSE
XRCC4	5	82373317	82649606	8	0	0.00029997	0.0913909	FALSE
ZNF202	11	123594885	123612383	8	0	0.00019998	0.0913909	FALSE
ZNF512B	20	62588055	62680111	8	0	0.00019998	0.0913909	FALSE
DEFB104B	8	7327830	7332604	122	148	0.00019998	0.10209	FALSE
DEFB106B	8	7340026	7343922	120	145	9.999e-05	0.10209	FALSE
DEFB103B	8	7286410	7287870	87	96	0.00019998	0.10319	FALSE
ADGRA1	10	134884433	134945179	11	2	0.00039996	0.113989	FALSE
KLF13	15	31619058	31727868	11	2	0.00039996	0.113989	FALSE
SASH1	6	148593440	148873186	11	2	0.00059994	0.113989	FALSE
SERF1A	5	70196492	70214357	28	18	0.00029997	0.114589	FALSE
SPN	16	29674300	29682197	16	6	0.00029997	0.117988	FALSE
C16orf54	16	29753784	29757327	17	7	0.00039996	0.124188	FALSE
MED15	22	20850200	20941919	103	121	0.00059994	0.136986	FALSE
BMPR2	2	203241659	203432474	12	3	0.00019998	0.147285	FALSE
CFAP46	10	134621896	134756327	12	3	0.00059994	0.147285	FALSE
TRPM1	15	31293264	31453476	12	3	0.00029997	0.147285	FALSE
ZNF732	4	264464	299110	12	3	0.00019998	0.147285	FALSE
CHD5	1	6161853	6240183	9	1	0.00059994	0.171283	FALSE
ENTPD8	9	140328816	140336268	9	1	0.00029997	0.171283	FALSE
ESPN	1	6484848	6521430	9	1	0.00079992	0.171283	FALSE
GEMIN4	17	647654	657239	9	1	0.00079992	0.171283	FALSE
GLOD4	17	660337	686630	9	1	0.00079992	0.171283	FALSE
HDAC10	22	50683612	50689834	9	1	0.00089991	0.171283	FALSE
INPP5E	9	139323071	139334274	9	1	0.00019998	0.171283	FALSE
LILRA5	19	54818353	54824409	9	1	0.00059994	0.171283	FALSE
MADCAM1	19	489176	505342	9	1	0.00069993	0.171283	FALSE
MAPK11	22	50702142	50709196	9	1	0.00089991	0.171283	FALSE
MAPK12	22	50683879	50700254	9	1	0.00089991	0.171283	FALSE
NOXA1	9	140317802	140328858	9	1	0.00029997	0.171283	FALSE
NPW	16	2059927	2070756	9	1	0.00089991	0.171283	FALSE
NSMF	9	140342022	140353786	9	1	0.00029997	0.171283	FALSE
OR10D3	11	124055923	124056952	9	1	0.00049995	0.171283	FALSE
PMPCA	9	139305022	139318213	9	1	0.00039996	0.171283	FALSE
PPP1R14C	6	150464212	150571493	9	1	0.00059994	0.171283	FALSE
RGS12	4	3294755	3441640	9	1	0.00029997	0.171283	FALSE
RNMTL1	17	685513	695749	9	1	0.00079992	0.171283	FALSE
STK17B	2	196998290	197041227	9	1	9.999e-05	0.171283	FALSE
THEG	19	361747	376670	9	1	0.00059994	0.171283	FALSE
THOC1	18	214520	268050	9	1	0.00079992	0.171283	FALSE
TNFRSF25	1	6521211	6526255	9	1	0.00079992	0.171283	FALSE
USP14	18	158383	214629	9	1	0.00059994	0.171283	FALSE
VWA5A	11	123986069	124018428	9	1	0.00049995	0.171283	FALSE
ZNF598	16	2047655	2059824	9	1	0.00089991	0.171283	FALSE
ABCA7	19	1040102	1065571	7	0	0.00079992	0.247075	FALSE
ABHD17A	19	1876809	1885546	7	0	0.00029997	0.247075	FALSE
AC004528.1	19	999601	999952	7	0	0.00069993	0.247075	FALSE
AC027309.1	5	172036245	172036436	7	0	0.00059994	0.247075	FALSE
ACR	22	51176624	51183762	7	0	0.00029997	0.247075	FALSE
ADD1	4	2845584	2931803	7	0	0.00029997	0.247075	FALSE
ALG12	22	50293877	50312106	7	0	0.00039996	0.247075	FALSE
ARPC4	3	9834179	9849410	7	0	0.00089991	0.247075	FALSE
ARPC4-TTLL3	3	9834766	9877085	7	0	0.00089991	0.247075	FALSE
ASCC3	6	100956070	101329248	7	0	0.00119988	0.247075	FALSE
BAMBI	10	28966271	28971868	7	0	0.00039996	0.247075	FALSE
BOP1	8	145486055	145515082	7	0	0.00049995	0.247075	FALSE
BRPF1	3	9773413	9789702	7	0	0.00089991	0.247075	FALSE
C10orf90	10	128113566	128359015	7	0	0.00109989	0.247075	FALSE
C10orf99	10	85933494	85945050	7	0	0.00039996	0.247075	FALSE
C6orf118	6	165693153	165723096	7	0	0.00059994	0.247075	FALSE
CAMK1	3	9799026	9811676	7	0	0.00089991	0.247075	FALSE
CAPN15	16	577717	604636	7	0	0.00089991	0.247075	FALSE
CASKIN1	16	2227181	2246526	7	0	0.00059994	0.247075	FALSE
CDHR1	10	85954391	85979377	7	0	0.00039996	0.247075	FALSE
CDKN2AIP	4	184365744	184369351	7	0	0.00059994	0.247075	FALSE
CFAP97	4	186080819	186130658	7	0	0.00069993	0.247075	FALSE
CLDN22	4	184239347	184241927	7	0	0.00059994	0.247075	FALSE
CLDN24	4	184242917	184243579	7	0	0.00059994	0.247075	FALSE
CLMP	11	122940573	123065989	7	0	0.00079992	0.247075	FALSE
CNN2	19	1026580	1039067	7	0	0.00039996	0.247075	FALSE
CPNE9	3	9745491	9771592	7	0	0.00089991	0.247075	FALSE
CREBBP	16	3775055	3930727	7	0	0.00069993	0.247075	FALSE
CRELD2	22	50311815	50321188	7	0	0.00039996	0.247075	FALSE
DCTD	4	183811213	183839089	7	0	0.00059994	0.247075	FALSE
DGAT1	8	145539954	145550573	7	0	0.00059994	0.247075	FALSE
DPH1	17	1933404	1946724	7	0	0.00059994	0.247075	FALSE
DUSP1	5	172195093	172198198	7	0	0.00059994	0.247075	FALSE
EFCAB9	5	171621176	171630456	7	0	0.00049995	0.247075	FALSE
EPB41L3	18	5392380	5630699	7	0	0.00079992	0.247075	FALSE
ERGIC1	5	172261278	172379688	7	0	0.00059994	0.247075	FALSE
FAM193A	4	2626988	2734292	7	0	0.00029997	0.247075	FALSE
FAM89B	11	65339820	65341669	7	0	0.00059994	0.247075	FALSE
FBXO31	16	87360593	87425748	7	0	0.0009999	0.247075	FALSE
FGF18	5	170846660	170884627	7	0	0.00059994	0.247075	FALSE
GHITM	10	85899196	85913311	7	0	0.00039996	0.247075	FALSE
HES3	1	6304252	6305638	7	0	0.00049995	0.247075	FALSE
HIC1	17	1957448	1966535	7	0	0.00059994	0.247075	FALSE
HMHA1	19	1065922	1086627	7	0	0.00079992	0.247075	FALSE
HSF1	8	145515273	145538385	7	0	0.00059994	0.247075	FALSE
HTT	4	3076408	3245686	7	0	0.00029997	0.247075	FALSE
IL17REL	22	50432942	50451088	7	0	0.00039996	0.247075	FALSE
ING2	4	184426147	184432249	7	0	0.00059994	0.247075	FALSE
LHPP	10	126150403	126306457	7	0	0.00059994	0.247075	FALSE
LRIT1	10	85991349	86001217	7	0	0.00039996	0.247075	FALSE
LRIT2	10	85980251	85985345	7	0	0.00039996	0.247075	FALSE
MAP1LC3B	16	87417601	87438385	7	0	0.0009999	0.247075	FALSE
MFSD10	4	2932288	2936586	7	0	0.00029997	0.247075	FALSE
MLC1	22	50497820	50524331	7	0	0.00039996	0.247075	FALSE
MPC1	6	166778407	166796501	7	0	0.00059994	0.247075	FALSE
MSANTD1	4	3246096	3273465	7	0	0.00029997	0.247075	FALSE
MTMR14	3	9691117	9744078	7	0	0.00089991	0.247075	FALSE
NEURL1B	5	172068269	172118543	7	0	0.00059994	0.247075	FALSE
NPS	10	129347633	129350903	7	0	0.00109989	0.247075	FALSE
OGG1	3	9791628	9829903	7	0	0.00089991	0.247075	FALSE
OR4F4	15	102462245	102463298	7	0	0.00059994	0.247075	FALSE
OVCA2	17	1945230	1946724	7	0	0.00059994	0.247075	FALSE
PANK4	1	2439972	2458067	7	0	0.0009999	0.247075	FALSE
PIM3	22	50354161	50357728	7	0	0.00039996	0.247075	FALSE
PLCH2	1	2357419	2436969	7	0	0.0009999	0.247075	FALSE
POM121	7	72349936	72421979	7	0	0.00079992	0.247075	FALSE
PRR18	6	166718788	166721936	7	0	0.00059994	0.247075	FALSE
PRR35	16	610422	615528	7	0	0.00089991	0.247075	FALSE
PSMG4	6	3231637	3303607	7	0	0.00059994	0.247075	FALSE
RAB26	16	2190804	2204166	7	0	0.00059994	0.247075	FALSE
RGR	10	86004809	86019716	7	0	0.00039996	0.247075	FALSE
RPL26L1	5	172385732	172396774	7	0	0.00059994	0.247075	FALSE
RWDD4	4	184560788	184580378	7	0	0.00059994	0.247075	FALSE
SCRT1	8	145554228	145559943	7	0	0.00059994	0.247075	FALSE
SCXA	8	145490549	145492470	7	0	0.00049995	0.247075	FALSE
SDIM1	6	166307330	166309725	7	0	0.00059994	0.247075	FALSE
SERPINB6	6	2948393	2972399	7	0	0.00059994	0.247075	FALSE
SFT2D1	6	166733216	166756079	7	0	0.00059994	0.247075	FALSE
SH3BP2	4	2794750	2842825	7	0	0.00029997	0.247075	FALSE
SMIM23	5	171212876	171221602	7	0	0.00069993	0.247075	FALSE
SNX25	4	186125391	186291339	7	0	0.00069993	0.247075	FALSE
SOX18	20	62678935	62680994	7	0	0.00049995	0.247075	FALSE
SSSCA1	11	65337901	65341413	7	0	0.00059994	0.247075	FALSE
STOX2	4	184774584	184944679	7	0	0.00059994	0.247075	FALSE
T	6	166571144	166582188	7	0	0.00059994	0.247075	FALSE
TADA3	3	9821544	9834695	7	0	0.00089991	0.247075	FALSE
TCEA2	20	62681189	62703700	7	0	0.00049995	0.247075	FALSE
TIAM1	21	32490734	32932290	7	0	0.00229977	0.247075	FALSE
TNFRSF18	1	1138888	1142071	7	0	0.00079992	0.247075	FALSE
TNFRSF4	1	1146706	1149518	7	0	0.00079992	0.247075	FALSE
TNIP2	4	2743375	2758103	7	0	0.00029997	0.247075	FALSE
TPO	2	1377995	1547483	7	0	0.00039996	0.247075	FALSE
TRAF7	16	2205699	2228130	7	0	0.00059994	0.247075	FALSE
TRAPPC11	4	184580420	184634747	7	0	0.00059994	0.247075	FALSE
TRPM2	21	45770046	45862964	7	0	0.00109989	0.247075	FALSE
TTLL3	3	9849770	9896822	7	0	0.00089991	0.247075	FALSE
TTLL8	22	50453552	50495364	7	0	0.00039996	0.247075	FALSE
TUBB2B	6	3224495	3231964	7	0	0.00059994	0.247075	FALSE
UBTD2	5	171636644	171711075	7	0	0.00049995	0.247075	FALSE
USP15	12	62654119	62811211	7	0	0.00049995	0.247075	FALSE
USP6	17	5019733	5078329	7	0	0.00109989	0.247075	FALSE
WAC	10	28821422	28912041	7	0	0.00039996	0.247075	FALSE
WDR18	19	984271	998437	7	0	0.00069993	0.247075	FALSE
WWC2	4	184020446	184241930	7	0	0.00059994	0.247075	FALSE
Z98049.1	6	166945369	166947709	7	0	0.00059994	0.247075	FALSE
ZBED4	22	50247490	50283726	7	0	0.00039996	0.247075	FALSE
ZBTB14	18	5289018	5297052	7	0	0.00079992	0.247075	FALSE
ZCCHC14	16	87439852	87525651	7	0	0.0009999	0.247075	FALSE
KANSL1	17	44107282	44302740	94	110	0.00019998	0.263074	FALSE
CPLX1	4	778745	819986	15	6	0.00039996	0.271973	FALSE
GMDS	6	1624041	2245926	15	6	0.00059994	0.271973	FALSE
ADAM8	10	135075907	135090372	10	2	0.00069993	0.29767	FALSE
APOBEC3C	22	39410088	39416357	10	2	0.00109989	0.29767	FALSE
APOBEC3D	22	39410368	39429281	10	2	0.00109989	0.29767	FALSE
DOCK1	10	128593978	129250781	10	2	0.00089991	0.29767	FALSE
IGF1R	15	99192200	99507759	10	2	0.00039996	0.29767	FALSE
KNDC1	10	134973951	135039916	10	2	0.00049995	0.29767	FALSE
ODF3L2	19	463346	474983	10	2	0.00069993	0.29767	FALSE
SEC16A	9	139334548	139378211	10	2	0.00139986	0.29767	FALSE
TUBGCP6	22	50656118	50683421	10	2	0.00079992	0.29767	FALSE
UTF1	10	135043778	135045062	10	2	0.00049995	0.29767	FALSE
VENTX	10	135050908	135055433	10	2	0.00049995	0.29767	FALSE
AC009133.22	16	29674600	29706465	16	7	0.00059994	0.30487	FALSE
LYSMD4	15	100255902	100273766	11	3	0.00109989	0.341366	FALSE
DEFB107B	8	7353368	7366833	110	137	0.00029997	0.350365	FALSE
ACOT7	1	6324329	6454451	8	1	0.00159984	0.406459	FALSE
ADCY9	16	4003388	4166186	8	1	0.00159984	0.406459	FALSE
AL022328.1	22	50714103	50714350	8	1	0.00149985	0.406459	FALSE
ANXA11	10	81910645	81965328	8	1	0.00089991	0.406459	FALSE
ATG7	3	11313995	11599139	8	1	0.00169983	0.406459	FALSE
ATRNL1	10	116853124	117708503	8	1	0.00119988	0.406459	FALSE
ENOSF1	18	670324	712676	8	1	0.00119988	0.406459	FALSE
FOXI2	10	129535499	129539450	8	1	0.00069993	0.406459	FALSE
GLRX3	10	131934663	131982785	8	1	0.00059994	0.406459	FALSE
HGFAC	4	3443614	3451222	8	1	0.00059994	0.406459	FALSE
ITGAE	17	3617922	3704537	8	1	0.00139986	0.406459	FALSE
MYL12A	18	3247479	3256234	8	1	0.00119988	0.406459	FALSE
MYL12B	18	3261907	3278282	8	1	0.00119988	0.406459	FALSE
PLAC9	10	81891438	81905115	8	1	0.00089991	0.406459	FALSE
PLEC	8	144989315	145050902	8	1	0.00109989	0.406459	FALSE
PLEKHG5	1	6526152	6580121	8	1	0.00179982	0.406459	FALSE
PLXNB2	22	50713408	50746056	8	1	0.00149985	0.406459	FALSE
RPL22	1	6241329	6269449	8	1	0.00089991	0.406459	FALSE
RPS6KA2	6	166822852	167319939	8	1	0.00129987	0.406459	FALSE
SFTPD	10	81697496	81742370	8	1	0.00089991	0.406459	FALSE
SYNGR3	16	2039661	2044276	8	1	0.0019998	0.406459	FALSE
TGIF1	18	3411606	3459976	8	1	0.00119988	0.406459	FALSE
TMEM254	10	81838402	81852313	8	1	0.00089991	0.406459	FALSE
TYMS	18	657604	673578	8	1	0.00119988	0.406459	FALSE
WDR27	6	169857307	170102144	8	1	0.00119988	0.406459	FALSE
YES1	18	721588	812547	8	1	0.00119988	0.406459	FALSE
OR4N2	14	20187174	20296531	67	73	0.00059994	0.427757	FALSE
ABLIM1	10	116190872	116444762	6	0	0.00139986	0.579642	FALSE
ACE	17	61554422	61575741	6	0	0.00159984	0.579642	FALSE
ACSL1	4	185676749	185747972	6	0	0.00139986	0.579642	FALSE
ACSL5	10	114133776	114188138	6	0	0.00139986	0.579642	FALSE
ADAM12	10	127700950	128077024	6	0	0.00209979	0.579642	FALSE
ADIRF	10	88727949	88743691	6	0	0.00129987	0.579642	FALSE
ADRB1	10	115803815	115806667	6	0	0.00139986	0.579642	FALSE
AFAP1L2	10	116054583	116164515	6	0	0.00139986	0.579642	FALSE
AL162407.1	10	115674530	115676949	6	0	0.00139986	0.579642	FALSE
AL359195.1	10	82009466	82013395	6	0	0.00129987	0.579642	FALSE
ALOX15	17	4534197	4545589	6	0	0.00179982	0.579642	FALSE
ANKFY1	17	4067201	4167272	6	0	0.00179982	0.579642	FALSE
ANKRD37	4	186317175	186321782	6	0	0.00139986	0.579642	FALSE
AP001094.1	18	8336437	8337038	6	0	0.00159984	0.579642	FALSE
ARHGAP28	18	6729717	6915715	6	0	0.00159984	0.579642	FALSE
ARRB2	17	4613784	4624794	6	0	0.00179982	0.579642	FALSE
ATP2A3	17	3827164	3867758	6	0	0.00179982	0.579642	FALSE
BDH1	3	197236654	197300194	6	0	0.00219978	0.579642	FALSE
BMPR1A	10	88516407	88692595	6	0	0.00129987	0.579642	FALSE
BOD1	5	173034517	173043663	6	0	0.0019998	0.579642	FALSE
BOLA2B	16	30204255	30205627	6	0	0.00259974	0.579642	FALSE
BRICD5	16	2259254	2261951	6	0	0.00169983	0.579642	FALSE
BSX	11	122848278	122852428	6	0	0.00159984	0.579642	FALSE
C10orf82	10	118423207	118429775	6	0	0.00139986	0.579642	FALSE
C11orf63	11	122753236	122830506	6	0	0.00159984	0.579642	FALSE
C17orf107	17	4802713	4806227	6	0	0.00179982	0.579642	FALSE
C4orf47	4	186347403	186370980	6	0	0.00139986	0.579642	FALSE
C5orf47	5	173400782	173433143	6	0	0.0019998	0.579642	FALSE
C6orf201	6	4079443	4131185	6	0	0.00179982	0.579642	FALSE
C6ORF50	6	3982909	3984372	6	0	0.00179982	0.579642	FALSE
C7orf61	7	100054238	100061894	6	0	0.00209979	0.579642	FALSE
CAMKK1	17	3763609	3798185	6	0	0.00179982	0.579642	FALSE
CASP3	4	185548850	185570663	6	0	0.00139986	0.579642	FALSE
CASP7	10	115438921	115490666	6	0	0.00139986	0.579642	FALSE
CCDC172	10	118083940	118139541	6	0	0.00139986	0.579642	FALSE
CCDC186	10	115880621	115933979	6	0	0.00139986	0.579642	FALSE
CCSER2	10	86088342	86278277	6	0	0.00129987	0.579642	FALSE
CD79B	17	62006100	62009714	6	0	0.00159984	0.579642	FALSE
CELSR1	22	46756731	46933067	6	0	0.00159984	0.579642	FALSE
CENPU	4	185615772	185655287	6	0	0.00139986	0.579642	FALSE
CEP19	3	196433148	196439164	6	0	0.00219978	0.579642	FALSE
CHRNE	17	4801069	4806369	6	0	0.00179982	0.579642	FALSE
CIDEC	3	9908395	9921938	6	0	0.00139986	0.579642	FALSE
CPEB4	5	173315283	173388979	6	0	0.0019998	0.579642	FALSE
CTD-2501B8.1	17	61562184	61599209	6	0	0.00159984	0.579642	FALSE
CXCL16	17	4636821	4643217	6	0	0.00179982	0.579642	FALSE
CYB5D2	17	4046462	4090605	6	0	0.00179982	0.579642	FALSE
DCLRE1A	10	115594484	115614142	6	0	0.00139986	0.579642	FALSE
DNAJC11	1	6694228	6761984	6	0	0.00139986	0.579642	FALSE
DYDC1	10	82095861	82116511	6	0	0.00129987	0.579642	FALSE
DYDC2	10	82104501	82127829	6	0	0.00129987	0.579642	FALSE
ECI2	6	4115923	4135831	6	0	0.00179982	0.579642	FALSE
EFNA2	19	1286153	1300236	6	0	0.00149985	0.579642	FALSE
ENO3	17	4851387	4860426	6	0	0.00179982	0.579642	FALSE
ERN1	17	62116502	62208179	6	0	0.00119988	0.579642	FALSE
FAM160B1	10	116581503	116659591	6	0	0.00139986	0.579642	FALSE
FAM213A	10	82167585	82196871	6	0	0.00129987	0.579642	FALSE
FAM217A	6	4049668	4087578	6	0	0.00179982	0.579642	FALSE
FBXL6	8	145579091	145583036	6	0	0.00129987	0.579642	FALSE
FBXO45	3	196295482	196315930	6	0	0.00219978	0.579642	FALSE
FBXW11	5	171288553	171433877	6	0	0.00179982	0.579642	FALSE
GGT6	17	4460222	4464113	6	0	0.00179982	0.579642	FALSE
GLTPD2	17	4692254	4693685	6	0	0.00179982	0.579642	FALSE
GP1BA	17	4835592	4838325	6	0	0.00179982	0.579642	FALSE
GPAM	10	113909622	113975135	6	0	0.00139986	0.579642	FALSE
GS1-393G12.13	8	145576888	145579269	6	0	0.00129987	0.579642	FALSE
GTSE1	22	46692638	46726707	6	0	0.00159984	0.579642	FALSE
HABP2	10	115310596	115349361	6	0	0.00139986	0.579642	FALSE
HAO1	20	7863628	7921121	6	0	0.00189981	0.579642	FALSE
HELT	4	185939995	185941958	6	0	0.00139986	0.579642	FALSE
HES5	1	2460184	2461684	6	0	0.00249975	0.579642	FALSE
HMP19	5	173472607	173670504	6	0	0.0019998	0.579642	FALSE
HOXA3	7	27145803	27192200	6	0	0.00129987	0.579642	FALSE
HOXA4	7	27168126	27170418	6	0	0.00129987	0.579642	FALSE
HOXA5	7	27180671	27183287	6	0	0.00129987	0.579642	FALSE
HOXA6	7	27185015	27190222	6	0	0.00129987	0.579642	FALSE
HOXB3	17	46626232	46682274	6	0	0.00179982	0.579642	FALSE
HOXB4	17	46652875	46657473	6	0	0.00179982	0.579642	FALSE
HOXB5	17	46668619	46671323	6	0	0.00179982	0.579642	FALSE
HOXB6	17	46673113	46682354	6	0	0.00179982	0.579642	FALSE
HOXB7	17	46684589	46710934	6	0	0.00179982	0.579642	FALSE
HSPA12A	10	118430703	118502085	6	0	0.00139986	0.579642	FALSE
HSPA8	11	122928197	122933938	6	0	0.00159984	0.579642	FALSE
ICAM2	17	62079954	62097994	6	0	0.00119988	0.579642	FALSE
IGSF5	21	41117334	41174023	6	0	0.00159984	0.579642	FALSE
IRF2	4	185308867	185395734	6	0	0.00139986	0.579642	FALSE
KIAA0930	22	45586219	45636650	6	0	0.00209979	0.579642	FALSE
KLF16	19	1852398	1863567	6	0	0.0009999	0.579642	FALSE
KRTAP4-16P	17	39257754	39258461	6	0	0.00169983	0.579642	FALSE
KRTAP4-8	17	39253233	39254393	6	0	0.00169983	0.579642	FALSE
LAMA1	18	6941743	7117813	6	0	0.00159984	0.579642	FALSE
LCA5L	21	40777770	40817731	6	0	0.00159984	0.579642	FALSE
LDB3	10	88428206	88495825	6	0	0.00129987	0.579642	FALSE
LHFPL4	3	9540045	9595486	6	0	0.00159984	0.579642	FALSE
LRP2BP	4	186285033	186317053	6	0	0.00139986	0.579642	FALSE
LRRC30	18	7231123	7232045	6	0	0.00159984	0.579642	FALSE
MARCH10	17	60778675	60885705	6	0	0.00169983	0.579642	FALSE
MAT1A	10	82031576	82049440	6	0	0.00129987	0.579642	FALSE
MED11	17	4634723	4636905	6	0	0.00179982	0.579642	FALSE
MEF2C	5	88012934	88200074	6	0	0.00149985	0.579642	FALSE
MFI2	3	196715492	196756687	6	0	0.00219978	0.579642	FALSE
MINK1	17	4736683	4801356	6	0	0.00179982	0.579642	FALSE
MLST8	16	2254249	2259417	6	0	0.00169983	0.579642	FALSE
MMRN2	10	88695297	88729238	6	0	0.00129987	0.579642	FALSE
MRC2	17	60704762	60770958	6	0	0.00169983	0.579642	FALSE
MTCL1	18	8705659	8832776	6	0	0.00159984	0.579642	FALSE
MYBBP1A	17	4442192	4458926	6	0	0.00179982	0.579642	FALSE
NACC2	9	138898383	138987131	6	0	0.00189981	0.579642	FALSE
NAMPT	7	105888731	105926772	6	0	0.00159984	0.579642	FALSE
NCBP2	3	196662273	196669468	6	0	0.00219978	0.579642	FALSE
NCBP2-AS2	3	196669494	196670411	6	0	0.00219978	0.579642	FALSE
NCBP3	17	3705459	3749545	6	0	0.00179982	0.579642	FALSE
NCF1	7	74188309	74203659	6	0	0.00139986	0.579642	FALSE
NDUFV2	18	9102628	9134343	6	0	0.00159984	0.579642	FALSE
NHLRC2	10	115614420	115676953	6	0	0.00139986	0.579642	FALSE
NHLRC4	16	616996	619495	6	0	0.0019998	0.579642	FALSE
NPM1	5	170814120	170838141	6	0	0.00169983	0.579642	FALSE
NRAP	10	115348475	115423886	6	0	0.00139986	0.579642	FALSE
NRROS	3	196366557	196388875	6	0	0.00219978	0.579642	FALSE
NYAP1	7	100081550	100092422	6	0	0.00209979	0.579642	FALSE
OPN4	10	88414314	88426605	6	0	0.00129987	0.579642	FALSE
P2RX1	17	3799886	3819794	6	0	0.00179982	0.579642	FALSE
PAK2	3	196466728	196559518	6	0	0.00219978	0.579642	FALSE
PARP10	8	145051321	145086940	6	0	0.00229977	0.579642	FALSE
PCYT1A	3	195941093	196014828	6	0	0.00219978	0.579642	FALSE
PELP1	17	4573069	4607632	6	0	0.00179982	0.579642	FALSE
PFN1	17	4848947	4852356	6	0	0.00179982	0.579642	FALSE
PGP	16	2261998	2264808	6	0	0.00169983	0.579642	FALSE
PIGQ	16	616995	634136	6	0	0.0019998	0.579642	FALSE
PIGX	3	196366646	196462878	6	0	0.00219978	0.579642	FALSE
PIGZ	3	196673214	196695931	6	0	0.00219978	0.579642	FALSE
PKD1L3	16	71963441	72033877	6	0	0.00139986	0.579642	FALSE
PLD2	17	4710391	4726729	6	0	0.00179982	0.579642	FALSE
PLEKHS1	10	115511213	115543188	6	0	0.00139986	0.579642	FALSE
PNLIP	10	118305443	118327367	6	0	0.00139986	0.579642	FALSE
PNLIPRP1	10	118349897	118368687	6	0	0.00139986	0.579642	FALSE
PNLIPRP3	10	118187379	118237469	6	0	0.00139986	0.579642	FALSE
PRAMEF16	1	13495254	13498260	6	0	0.00129987	0.579642	FALSE
PRAMEF18	1	13474689	13477522	6	0	0.00129987	0.579642	FALSE
PRAMEF21	1	13516066	13526943	6	0	0.00129987	0.579642	FALSE
PRIMPOL	4	185570767	185616117	6	0	0.00139986	0.579642	FALSE
PRKRIP1	7	102004319	102067123	6	0	0.00179982	0.579642	FALSE
PRPF4B	6	4021501	4065217	6	0	0.00179982	0.579642	FALSE
PRR29	17	62075711	62081664	6	0	0.00119988	0.579642	FALSE
PSMB6	17	4699439	4701798	6	0	0.00179982	0.579642	FALSE
PXDC1	6	3722848	3752260	6	0	0.00179982	0.579642	FALSE
QKI	6	163835032	163999628	6	0	0.00209979	0.579642	FALSE
RAB12	18	8609443	8639379	6	0	0.00159984	0.579642	FALSE
RANBP17	5	170288874	170727019	6	0	0.00169983	0.579642	FALSE
RASGEF1B	4	82347547	82965397	6	0	0.00169983	0.579642	FALSE
RNF167	17	4843303	4848517	6	0	0.00179982	0.579642	FALSE
RNF168	3	196195654	196230639	6	0	0.00219978	0.579642	FALSE
RP11-178L8.4	16	87336482	87367879	6	0	0.00159984	0.579642	FALSE
RP11-321N4.5	6	86267696	86324952	6	0	0.00189981	0.579642	FALSE
RP11-347C12.3	16	30215637	30220392	6	0	0.00259974	0.579642	FALSE
RP11-447L10.1	3	195975101	196045093	6	0	0.00219978	0.579642	FALSE
RP11-546B8.6	5	170732985	170735759	6	0	0.00169983	0.579642	FALSE
RPUSD3	3	9879533	9886286	6	0	0.00139986	0.579642	FALSE
SAMD5	6	147830063	148058683	6	0	0.00219978	0.579642	FALSE
SENP5	3	196594727	196661585	6	0	0.00219978	0.579642	FALSE
SETD5	3	9439299	9520924	6	0	0.00159984	0.579642	FALSE
SH3BGR	21	40817781	40887433	6	0	0.00159984	0.579642	FALSE
SH3PXD2B	5	171752185	171881527	6	0	0.00179982	0.579642	FALSE
SLC22A23	6	3269196	3457256	6	0	0.00179982	0.579642	FALSE
SLC25A11	17	4840425	4843546	6	0	0.00179982	0.579642	FALSE
SLC25A4	4	186064395	186071536	6	0	0.00139986	0.579642	FALSE
SLC52A1	17	4935895	4955304	6	0	0.00179982	0.579642	FALSE
SLC52A2	8	145577795	145584932	6	0	0.00129987	0.579642	FALSE
SLX1A	16	30205208	30208882	6	0	0.00259974	0.579642	FALSE
SLX4	16	3631182	3661599	6	0	0.00169983	0.579642	FALSE
SMCO1	3	196233748	196242237	6	0	0.00219978	0.579642	FALSE
SMTNL2	17	4487294	4511614	6	0	0.00179982	0.579642	FALSE
SNCG	10	88718375	88723017	6	0	0.00129987	0.579642	FALSE
SNX14	6	86215214	86303874	6	0	0.00189981	0.579642	FALSE
SP3	2	174771187	174830430	6	0	0.00209979	0.579642	FALSE
SPDYE6	7	101987646	101996889	6	0	0.00179982	0.579642	FALSE
SPNS2	17	4402133	4442330	6	0	0.00179982	0.579642	FALSE
STXBP5	6	147525561	147711612	6	0	0.00219978	0.579642	FALSE
SULT1A3	16	30210549	30215631	6	0	0.00259974	0.579642	FALSE
TANC2	17	61086917	61505060	6	0	0.00169983	0.579642	FALSE
TCF7L2	10	114710009	114927437	6	0	0.00139986	0.579642	FALSE
TCTEX1D2	3	196018090	196045170	6	0	0.00219978	0.579642	FALSE
TDRD1	10	115939029	115992063	6	0	0.00139986	0.579642	FALSE
TECRL	4	65140975	65275186	6	0	0.0009999	0.579642	FALSE
TECTB	10	114043493	114064793	6	0	0.00139986	0.579642	FALSE
TEX2	17	62224587	62340661	6	0	0.00119988	0.579642	FALSE
TLK2	17	60536019	60692842	6	0	0.00169983	0.579642	FALSE
TLX3	5	170736288	170739138	6	0	0.00169983	0.579642	FALSE
TM4SF19	3	196046213	196065374	6	0	0.00219978	0.579642	FALSE
TM4SF19-TCTEX1D2	3	196042953	196065244	6	0	0.00219978	0.579642	FALSE
TM4SF5	17	4675179	4686508	6	0	0.00179982	0.579642	FALSE
TMEM200C	18	5882071	5895954	6	0	0.00159984	0.579642	FALSE
TMEM249	8	145575878	145578574	6	0	0.00129987	0.579642	FALSE
TMX4	20	7957995	8000476	6	0	0.00189981	0.579642	FALSE
TRMT44	4	8437867	8495258	6	0	0.00159984	0.579642	FALSE
TRMU	22	46726772	46753237	6	0	0.00159984	0.579642	FALSE
TRUB1	10	116697952	116737435	6	0	0.00139986	0.579642	FALSE
TSC22D4	7	100060982	100076902	6	0	0.00209979	0.579642	FALSE
TSPAN14	10	82213922	82292879	6	0	0.00129987	0.579642	FALSE
TTC38	22	46663858	46689905	6	0	0.00159984	0.579642	FALSE
UBE2G1	17	4172554	4269923	6	0	0.00179982	0.579642	FALSE
UBXN7	3	196074533	196159345	6	0	0.00219978	0.579642	FALSE
UFSP2	4	186320694	186347139	6	0	0.00139986	0.579642	FALSE
VMO1	17	4688580	4689728	6	0	0.00179982	0.579642	FALSE
VWA2	10	115999089	116051272	6	0	0.00139986	0.579642	FALSE
WDR53	3	196281048	196295545	6	0	0.00219978	0.579642	FALSE
WRB	21	40752170	40800454	6	0	0.00159984	0.579642	FALSE
ZDHHC6	10	114184186	114206675	6	0	0.00139986	0.579642	FALSE
ZFP3	17	4981543	4999669	6	0	0.00179982	0.579642	FALSE
ZMYND15	17	4643310	4649414	6	0	0.00179982	0.579642	FALSE
ZNF232	17	5008836	5026411	6	0	0.00179982	0.579642	FALSE
ZNF385D	3	21453714	22414812	6	0	0.00179982	0.579642	FALSE
ZZEF1	17	3907739	4046314	6	0	0.00179982	0.579642	FALSE
DEFB105B	8	7345191	7347115	109	137	0.00029997	0.587041	FALSE
CNTN4	3	2140497	3099640	14	6	0.00119988	0.593241	FALSE
GAK	4	843064	926161	19	11	0.00059994	0.59744	FALSE
QPRT	16	29690329	29710020	15	7	0.00139986	0.60484	FALSE
C19orf24	19	1275437	1279248	9	2	0.00129987	0.651235	FALSE
FAM57A	17	635652	646212	9	2	0.0019998	0.651235	FALSE
TCERG1L	10	132890654	133109984	9	2	0.00169983	0.651235	FALSE
C17orf97	17	260118	280853	10	3	0.00269973	0.688131	FALSE
FAM101B	17	289769	295730	10	3	0.00269973	0.688131	FALSE
L3MBTL4	18	5954705	6415236	10	3	0.00189981	0.688131	FALSE
MIDN	19	1248552	1259139	10	3	0.0019998	0.688131	FALSE
OR4Q3	14	20215587	20216528	52	54	0.00169983	0.690131	FALSE
OR4K1	14	20403767	20404842	27	21	0.00179982	0.692831	FALSE
TARSL2	15	102193801	102264807	11	4	0.00289971	0.717228	FALSE
TM2D3	15	102161647	102192594	11	4	0.00289971	0.717228	FALSE
TRIML2	4	189012427	189030757	11	4	0.0019998	0.717228	FALSE
AL590235.1	4	3511523	3511678	7	1	0.00269973	0.786421	FALSE
CAMTA1	1	6845384	7829766	7	1	0.00789921	0.786421	FALSE
CHEK2	22	29083731	29138410	7	1	0.00259974	0.786421	FALSE
ENPP6	4	185009859	185142383	7	1	0.00339966	0.786421	FALSE
GRK4	4	2965335	3042474	7	1	0.00289971	0.786421	FALSE
LRPAP1	4	3508103	3534286	7	1	0.00269973	0.786421	FALSE
NOP14	4	2939660	2965112	7	1	0.00289971	0.786421	FALSE
PDCD2	6	170884383	170893780	7	1	0.00369963	0.786421	FALSE
TBP	6	170863390	170881958	7	1	0.00369963	0.786421	FALSE
FSTL3	19	676365	683399	12	5	0.0039996	0.79522	FALSE
TRIML1	4	189060573	189068897	12	5	0.00209979	0.79522	FALSE
ZNF721	4	419604	492945	13	6	0.00259974	0.806719	FALSE
BSG	19	571277	583493	14	7	0.00269973	0.817518	FALSE
AATF	17	35306175	35414171	5	0	0.0049995	0.929607	FALSE
AC018470.1	2	175200601	175202151	5	0	0.00479952	0.929607	FALSE
ACACA	17	35441923	35766909	5	0	0.0049995	0.929607	FALSE
ACP1	2	264140	278283	5	0	0.0059994	0.929607	FALSE
ADAM29	4	175750819	175899331	5	0	0.00459954	0.929607	FALSE
AGFG2	7	100136834	100165842	5	0	0.00439956	0.929607	FALSE
AHI1	6	135604670	135818914	5	0	0.0059994	0.929607	FALSE
ALYREF	17	79845720	79849462	5	0	0.00469953	0.929607	FALSE
ANAPC11	17	79848666	79858867	5	0	0.00469953	0.929607	FALSE
ANKRD12	18	9136226	9285983	5	0	0.00469953	0.929607	FALSE
AP000304.1	21	34947431	34947645	5	0	0.0039996	0.929607	FALSE
AP000304.12	21	34956993	35303911	5	0	0.0039996	0.929607	FALSE
AP4M1	7	99699172	99707968	5	0	0.00439956	0.929607	FALSE
AZGP1	7	99564343	99573780	5	0	0.00439956	0.929607	FALSE
BACE2	21	42539728	42654445	5	0	0.00559944	0.929607	FALSE
BMP2	20	6748311	6760927	5	0	0.00479952	0.929607	FALSE
BRWD1	21	40556102	40693485	5	0	0.00429957	0.929607	FALSE
C17orf78	17	35732928	35749662	5	0	0.0049995	0.929607	FALSE
C7orf43	7	99752043	99756338	5	0	0.00439956	0.929607	FALSE
CD151	11	832843	839831	5	0	0.00419958	0.929607	FALSE
CDC42	1	22379120	22419439	5	0	0.00619938	0.929607	FALSE
CDPF1	22	46639908	46646576	5	0	0.00449955	0.929607	FALSE
CELA3A	1	22328149	22339032	5	0	0.00619938	0.929607	FALSE
CELA3B	1	22303514	22325135	5	0	0.00619938	0.929607	FALSE
CEP95	17	62502706	62538579	5	0	0.00449955	0.929607	FALSE
CHN1	2	175664091	175870097	5	0	0.00479952	0.929607	FALSE
CHRNA1	2	175612320	175629200	5	0	0.00479952	0.929607	FALSE
CIR1	2	175212750	175260443	5	0	0.00479952	0.929607	FALSE
CNPY4	7	99717236	99723134	5	0	0.00439956	0.929607	FALSE
COPS6	7	99686577	99689823	5	0	0.00439956	0.929607	FALSE
CRACR2B	11	826144	831991	5	0	0.00419958	0.929607	FALSE
CRTAM	11	122709208	122743347	5	0	0.00409959	0.929607	FALSE
CRYZL1	21	34961647	35016232	5	0	0.0039996	0.929607	FALSE
CUX1	7	101459184	101927249	5	0	0.00609939	0.929607	FALSE
CYB561	17	61509665	61523739	5	0	0.00449955	0.929607	FALSE
CYP3A4	7	99354583	99381888	5	0	0.00439956	0.929607	FALSE
CYP3A43	7	99425636	99463725	5	0	0.00439956	0.929607	FALSE
DCAF7	17	61627822	61671628	5	0	0.00449955	0.929607	FALSE
DDX5	17	62495734	62504317	5	0	0.00449955	0.929607	FALSE
DDX52	17	35969787	36003493	5	0	0.0049995	0.929607	FALSE
DHRS11	17	34948228	34957235	5	0	0.0049995	0.929607	FALSE
DONSON	21	34931848	34961014	5	0	0.0039996	0.929607	FALSE
DOPEY2	21	37529080	37666572	5	0	0.00479952	0.929607	FALSE
DUSP14	17	35849937	35873603	5	0	0.0049995	0.929607	FALSE
EMX2	10	119301955	119309057	5	0	0.00369963	0.929607	FALSE
ENO4	10	118609023	118671299	5	0	0.00369963	0.929607	FALSE
EPO	7	100318423	100321323	5	0	0.00439956	0.929607	FALSE
ERG	21	39751949	40033704	5	0	0.00429957	0.929607	FALSE
ETS2	21	40177231	40196879	5	0	0.00429957	0.929607	FALSE
EVA1C	21	33784314	33887707	5	0	0.00569943	0.929607	FALSE
F13A1	6	6144318	6321246	5	0	0.00519948	0.929607	FALSE
FAM150B	2	279558	288851	5	0	0.0059994	0.929607	FALSE
FAM25A	10	88780063	88784487	5	0	0.00439956	0.929607	FALSE
FAM3B	21	42676139	42729358	5	0	0.00559944	0.929607	FALSE
FANK1	10	127585108	127698161	5	0	0.00469953	0.929607	FALSE
FBXO30	6	146114638	146135889	5	0	0.00529947	0.929607	FALSE
GAL3ST4	7	99756867	99766373	5	0	0.00439956	0.929607	FALSE
GART	21	34876238	34915797	5	0	0.0039996	0.929607	FALSE
GATS	7	99798276	99869841	5	0	0.00439956	0.929607	FALSE
GJC3	7	99520892	99527243	5	0	0.00439956	0.929607	FALSE
GLUD1	10	88810243	88854623	5	0	0.00439956	0.929607	FALSE
GNAZ	22	23412547	23467224	5	0	0.00559944	0.929607	FALSE
GPC2	7	99767229	99774995	5	0	0.00439956	0.929607	FALSE
GPM6A	4	176554085	176923815	5	0	0.0039996	0.929607	FALSE
GRM1	6	146348782	146758734	5	0	0.00529947	0.929607	FALSE
GTF2IRD2	7	74210483	74267847	5	0	0.00439956	0.929607	FALSE
HBA1	16	226679	227521	5	0	0.00589941	0.929607	FALSE
HBA2	16	222846	223709	5	0	0.00589941	0.929607	FALSE
HBM	16	203891	216767	5	0	0.00589941	0.929607	FALSE
HBZ	16	202686	204502	5	0	0.00589941	0.929607	FALSE
HMGN1	21	40714241	40721573	5	0	0.00429957	0.929607	FALSE
HNF1B	17	36046435	36105238	5	0	0.0049995	0.929607	FALSE
HNRNPD	4	83273651	83295656	5	0	0.00449955	0.929607	FALSE
HOXB1	17	46605888	46608359	5	0	0.00429957	0.929607	FALSE
HOXB13	17	46802125	46806540	5	0	0.00429957	0.929607	FALSE
HOXB2	17	46618256	46622351	5	0	0.00429957	0.929607	FALSE
HOXB8	17	46688739	46692301	5	0	0.00429957	0.929607	FALSE
HOXB9	17	46698521	46703718	5	0	0.00429957	0.929607	FALSE
ITSN1	21	35014706	35272165	5	0	0.0039996	0.929607	FALSE
KCNH6	17	61600695	61626338	5	0	0.00449955	0.929607	FALSE
KCNK18	10	118957000	118969810	5	0	0.00369963	0.929607	FALSE
KLHL21	1	6650784	6674667	5	0	0.00469953	0.929607	FALSE
LAMTOR4	7	99746530	99753567	5	0	0.00439956	0.929607	FALSE
LHX1	17	35294084	35301912	5	0	0.0049995	0.929607	FALSE
LIMD2	17	61773262	61778532	5	0	0.00449955	0.929607	FALSE
MACROD1	11	63766030	63933578	5	0	0.00369963	0.929607	FALSE
MAFG	17	79876146	79885590	5	0	0.00469953	0.929607	FALSE
MAP3K3	17	61699775	61773663	5	0	0.00449955	0.929607	FALSE
MBLAC1	7	99724317	99726121	5	0	0.00439956	0.929607	FALSE
MCM7	7	99690351	99699563	5	0	0.00439956	0.929607	FALSE
MEPCE	7	100026413	100031749	5	0	0.00439956	0.929607	FALSE
MILR1	17	62461569	62464760	5	0	0.00449955	0.929607	FALSE
MIS18A	21	33640530	33651380	5	0	0.00569943	0.929607	FALSE
MRAP	21	33664124	33687095	5	0	0.00569943	0.929607	FALSE
MRM1	17	34958001	34965407	5	0	0.0049995	0.929607	FALSE
MYADML2	17	79897521	79905109	5	0	0.00469953	0.929607	FALSE
NKX1-2	10	126133808	126138753	5	0	0.00389961	0.929607	FALSE
NOL9	1	6581407	6614595	5	0	0.00469953	0.929607	FALSE
NOTUM	17	79910383	79919716	5	0	0.00469953	0.929607	FALSE
NPB	17	79858621	79860781	5	0	0.00469953	0.929607	FALSE
NPIPB3	16	21413558	21459888	5	0	0.00529947	0.929607	FALSE
NUP50	22	45559722	45583896	5	0	0.00509949	0.929607	FALSE
OAT	10	126085872	126107545	5	0	0.00389961	0.929607	FALSE
OLA1	2	174937175	175113426	5	0	0.00479952	0.929607	FALSE
OR1A2	17	3100813	3101742	5	0	0.00559944	0.929607	FALSE
OR1D2	17	2995352	2996290	5	0	0.00589941	0.929607	FALSE
OR1G1	17	3029878	3030875	5	0	0.00589941	0.929607	FALSE
OR2AE1	7	99473610	99474680	5	0	0.00439956	0.929607	FALSE
PAXBP1	21	34106210	34144169	5	0	0.00569943	0.929607	FALSE
PCYT2	17	79858841	79869340	5	0	0.00469953	0.929607	FALSE
PDZD8	10	119036785	119134978	5	0	0.00369963	0.929607	FALSE
PHF13	1	6673745	6684093	5	0	0.00469953	0.929607	FALSE
PIDD1	11	799179	809753	5	0	0.00419958	0.929607	FALSE
PILRA	7	99965153	99997722	5	0	0.00439956	0.929607	FALSE
PILRB	7	99949799	99965356	5	0	0.00439956	0.929607	FALSE
PKDREJ	22	46651560	46659252	5	0	0.00449955	0.929607	FALSE
PNPLA2	11	818902	825573	5	0	0.00419958	0.929607	FALSE
POLG2	17	62473902	62493154	5	0	0.00449955	0.929607	FALSE
POLR2L	11	837356	842545	5	0	0.00419958	0.929607	FALSE
PPARA	22	46546424	46639653	5	0	0.00449955	0.929607	FALSE
PPP1R2	3	195241221	195270209	5	0	0.00459954	0.929607	FALSE
PPP1R35	7	100032905	100034188	5	0	0.00439956	0.929607	FALSE
PPP1R3G	6	5084815	5089721	5	0	0.00409959	0.929607	FALSE
PPP1R9A	7	94536514	94925727	5	0	0.00409959	0.929607	FALSE
PRAC1	17	46799081	46799884	5	0	0.00429957	0.929607	FALSE
PRAC2	17	46800530	46802120	5	0	0.00429957	0.929607	FALSE
PSMG1	21	40546695	40555777	5	0	0.00429957	0.929607	FALSE
PVRIG	7	99815864	99819113	5	0	0.00439956	0.929607	FALSE
PXDN	2	1635659	1748624	5	0	0.00529947	0.929607	FALSE
PYCR1	17	79890260	79900288	5	0	0.00469953	0.929607	FALSE
RAB18	10	27793103	27831166	5	0	0.00459954	0.929607	FALSE
RASA1	5	86563705	86687748	5	0	0.00439956	0.929607	FALSE
RIBC2	22	45809572	45828376	5	0	0.00549945	0.929607	FALSE
RP11-347C12.1	16	30234258	30265831	5	0	0.00479952	0.929607	FALSE
RP11-481A20.11	8	11870545	11873043	5	0	0.0039996	0.929607	FALSE
RP11-51F16.8	17	61780205	61829457	5	0	0.00449955	0.929607	FALSE
RPLP2	11	809647	812880	5	0	0.00419958	0.929607	FALSE
RPP40	6	4994966	5004297	5	0	0.00409959	0.929607	FALSE
RSPH14	22	23401593	23487208	5	0	0.00559944	0.929607	FALSE
SCAF4	21	33043346	33104388	5	0	0.00569943	0.929607	FALSE
SCN4A	17	62015914	62050278	5	0	0.00449955	0.929607	FALSE
SHPRH	6	146185381	146285559	5	0	0.00529947	0.929607	FALSE
SHTN1	10	118640993	118886097	5	0	0.00369963	0.929607	FALSE
SIRT7	17	79869815	79879199	5	0	0.00469953	0.929607	FALSE
SKAP1	17	46210802	46507637	5	0	0.00429957	0.929607	FALSE
SLC16A7	12	59989848	60183636	5	0	0.00519948	0.929607	FALSE
SLC18A2	10	119000604	119038941	5	0	0.00369963	0.929607	FALSE
SLC2A13	12	40148823	40499891	5	0	0.00409959	0.929607	FALSE
SMURF2	17	62538413	62658186	5	0	0.00449955	0.929607	FALSE
SOD1	21	33031935	33041244	5	0	0.00569943	0.929607	FALSE
SON	21	34914924	34949787	5	0	0.0039996	0.929607	FALSE
SP9	2	175199674	175203220	5	0	0.00479952	0.929607	FALSE
SPDYE3	7	99905325	99919819	5	0	0.00439956	0.929607	FALSE
STAG3	7	99775186	99819111	5	0	0.00439956	0.929607	FALSE
STRADA	17	61780192	61819330	5	0	0.00449955	0.929607	FALSE
SYNJ1	21	34001069	34100359	5	0	0.00569943	0.929607	FALSE
SYNRG	17	35874900	35969544	5	0	0.0049995	0.929607	FALSE
TACO1	17	61678231	61685725	5	0	0.00449955	0.929607	FALSE
TADA2A	17	35766965	35839835	5	0	0.0049995	0.929607	FALSE
TAF6	7	99704693	99717464	5	0	0.00439956	0.929607	FALSE
TAS1R1	1	6615241	6639817	5	0	0.00469953	0.929607	FALSE
THAP3	1	6684926	6695646	5	0	0.00469953	0.929607	FALSE
TNFRSF14	1	2487078	2496821	5	0	0.0049995	0.929607	FALSE
TRIM4	7	99474581	99517223	5	0	0.00439956	0.929607	FALSE
TTLL6	17	46839597	46894576	5	0	0.00429957	0.929607	FALSE
UBASH3B	11	122526383	122685181	5	0	0.00409959	0.929607	FALSE
UPK3A	22	45680863	45691755	5	0	0.00549945	0.929607	FALSE
URB1	21	33683329	33765335	5	0	0.00569943	0.929607	FALSE
USP42	7	6144515	6201195	5	0	0.00469953	0.929607	FALSE
VAX1	10	118888032	118897812	5	0	0.00369963	0.929607	FALSE
WIPF1	2	175424300	175547644	5	0	0.00479952	0.929607	FALSE
WNT7B	22	46316242	46373009	5	0	0.00449955	0.929607	FALSE
ZAN	7	100331249	100395419	5	0	0.00439956	0.929607	FALSE
ZBTB48	1	6640061	6649340	5	0	0.00469953	0.929607	FALSE
ZCWPW1	7	99998449	100026615	5	0	0.00439956	0.929607	FALSE
ZKSCAN1	7	99613195	99639312	5	0	0.00439956	0.929607	FALSE
ZNF3	7	99661656	99680171	5	0	0.00439956	0.929607	FALSE
ZSCAN21	7	99647397	99662661	5	0	0.00439956	0.929607	FALSE
CECR5	22	17618401	17646177	21	15	0.00839916	0.934807	FALSE
ADCYAP1	18	904944	912173	8	2	0.00409959	0.945005	FALSE
DOK7	4	3465038	3503200	8	2	0.00319968	0.945005	FALSE
FAM196A	10	128933690	128994422	8	2	0.00389961	0.945005	FALSE
JPH3	16	87635441	87731762	8	2	0.00389961	0.945005	FALSE
METTL4	18	2537524	2571508	8	2	0.00479952	0.945005	FALSE
MYOM1	18	3066805	3220106	8	2	0.00479952	0.945005	FALSE
NDC80	18	2571510	2616634	8	2	0.00479952	0.945005	FALSE
SMCHD1	18	2655737	2805015	8	2	0.00479952	0.945005	FALSE
GPRIN2	10	46994087	47000573	48	51	0.00249975	0.948005	FALSE
C2CD4C	19	405438	409170	9	3	0.00419958	0.960904	FALSE
CA5A	16	87915152	87970135	9	3	0.00519948	0.960904	FALSE
CETN1	18	580357	582114	9	3	0.00509949	0.960904	FALSE
CIRBP	19	1259383	1274879	9	3	0.00389961	0.960904	FALSE
CLUL1	18	596988	650334	9	3	0.00509949	0.960904	FALSE
KCNT1	9	138594031	138687354	9	3	0.00409959	0.960904	FALSE
IGSF6	16	21650858	21663981	17	11	0.00229977	0.962804	FALSE
BANP	16	87982850	88152028	10	4	0.00459954	0.967303	FALSE
FAM120B	6	170599791	170716153	10	4	0.00519948	0.967303	FALSE
MEF2A	15	100105622	100256671	10	4	0.00469953	0.967303	FALSE
PRSS57	19	685546	695498	10	4	0.00709929	0.967303	FALSE
RPH3AL	17	62180	236045	11	5	0.00559944	0.972603	FALSE
ASTN2	9	119187504	120177348	13	7	0.00469953	0.975002	FALSE
AL139080.1	13	24322243	24323901	6	1	0.00739926	0.990801	FALSE
AMH	19	2249308	2252072	6	1	0.00839916	0.990801	FALSE
AP1B1	22	29723669	29819168	6	1	0.0079992	0.990801	FALSE
ASCC2	22	30184597	30234293	6	1	0.0079992	0.990801	FALSE
ASPA	17	3375668	3406713	6	1	0.00809919	0.990801	FALSE
C19orf35	19	2274621	2282175	6	1	0.00839916	0.990801	FALSE
C1QTNF9B	13	24465238	24476794	6	1	0.00739926	0.990801	FALSE
C9orf69	9	139006427	139010709	6	1	0.00769923	0.990801	FALSE
CABP7	22	30116073	30127828	6	1	0.0079992	0.990801	FALSE
CAMTA2	17	4871287	4890947	6	1	0.00879912	0.990801	FALSE
CCDC110	4	186366336	186392913	6	1	0.00769923	0.990801	FALSE
CCDC117	22	29168662	29185289	6	1	0.00779922	0.990801	FALSE
CDH15	16	89238175	89261900	6	1	0.00759924	0.990801	FALSE
CHD7	8	61591337	61780587	6	1	0.00679932	0.990801	FALSE
CSH1	17	61972269	61974021	6	1	0.0079992	0.990801	FALSE
CSH2	17	61949372	61959223	6	1	0.0079992	0.990801	FALSE
CSHL1	17	61986957	61996198	6	1	0.0079992	0.990801	FALSE
DUSP18	22	31048038	31063877	6	1	0.00679932	0.990801	FALSE
EMID1	22	29601840	29655586	6	1	0.0079992	0.990801	FALSE
EWSR1	22	29663998	29696515	6	1	0.0079992	0.990801	FALSE
FAM50B	6	3849620	3851551	6	1	0.00569943	0.990801	FALSE
GAS2L1	22	29702572	29708774	6	1	0.0079992	0.990801	FALSE
GFRA1	10	117816436	118032979	6	1	0.00579942	0.990801	FALSE
GH1	17	61994560	61996198	6	1	0.0079992	0.990801	FALSE
GH2	17	61957575	61959295	6	1	0.0079992	0.990801	FALSE
HES2	1	6472478	6484730	6	1	0.00859914	0.990801	FALSE
HSCB	22	29138019	29153503	6	1	0.00779922	0.990801	FALSE
HUNK	21	33245628	33416946	6	1	0.00829917	0.990801	FALSE
INCA1	17	4891425	4900905	6	1	0.00879912	0.990801	FALSE
JSRP1	19	2252251	2269758	6	1	0.00839916	0.990801	FALSE
KIF1C	17	4901243	4931696	6	1	0.00879912	0.990801	FALSE
MIPEP	13	24304328	24463558	6	1	0.00739926	0.990801	FALSE
MORC2	22	31321117	31364284	6	1	0.00679932	0.990801	FALSE
MTHFD1L	6	151186685	151423023	6	1	0.00679932	0.990801	FALSE
MYT1L	2	1792885	2335032	6	1	0.00889911	0.990801	FALSE
NEFH	22	29876219	29887379	6	1	0.0079992	0.990801	FALSE
NF2	22	29999545	30094587	6	1	0.0079992	0.990801	FALSE
NIPSNAP1	22	29950797	29977326	6	1	0.0079992	0.990801	FALSE
NLRC3	16	3589033	3627401	6	1	0.00729927	0.990801	FALSE
OAZ1	19	2269508	2273489	6	1	0.00839916	0.990801	FALSE
OSBP2	22	31089769	31303811	6	1	0.00679932	0.990801	FALSE
PDLIM3	4	186421814	186456766	6	1	0.00769923	0.990801	FALSE
PRKCZ	1	1981909	2116834	6	1	0.00749925	0.990801	FALSE
RASL10A	22	29708922	29715668	6	1	0.0079992	0.990801	FALSE
RFPL1	22	29834572	29838444	6	1	0.0079992	0.990801	FALSE
RHBDD3	22	29655841	29664198	6	1	0.0079992	0.990801	FALSE
SF3A2	19	2236503	2248678	6	1	0.00839916	0.990801	FALSE
SH2D4B	10	82297658	82406316	6	1	0.00789921	0.990801	FALSE
SLC35E4	22	31031639	31065003	6	1	0.00679932	0.990801	FALSE
SLC51A	3	195938358	195970049	6	1	0.00759924	0.990801	FALSE
SPAG7	17	4862521	4871167	6	1	0.00879912	0.990801	FALSE
TCN2	22	31002825	31023265	6	1	0.00679932	0.990801	FALSE
THOC5	22	29901868	29951205	6	1	0.0079992	0.990801	FALSE
TNFRSF19	13	24144509	24250243	6	1	0.00739926	0.990801	FALSE
UQCR10	22	30163358	30166402	6	1	0.0079992	0.990801	FALSE
WAPL	10	88195013	88281572	6	1	0.00759924	0.990801	FALSE
XBP1	22	29190543	29196585	6	1	0.00779922	0.990801	FALSE
ZDHHC19	3	195924320	195938308	6	1	0.00759924	0.990801	FALSE
ZFPM1	16	88519725	88603424	6	1	0.00849915	0.990801	FALSE
ZMAT5	22	30126945	30163000	6	1	0.0079992	0.990801	FALSE
USP18	22	18632666	18660164	20	15	0.0110989	0.991001	FALSE
SYCE1	10	135367405	135383339	18	13	0.00549945	0.992001	FALSE
ABCG1	21	43619799	43717354	4	0	0.0143986	0.9998	FALSE
AC004754.3	16	299546	319942	4	0	0.0142986	0.9998	FALSE
AC006014.1	7	74999908	75005425	4	0	0.0131987	0.9998	FALSE
AC009041.2	16	1031252	1031663	7	2	0.00859914	0.9998	FALSE
AC025278.1	19	7011514	7013338	4	0	0.0137986	0.9998	FALSE
AC110771.1	4	187111913	187112626	7	2	0.00949905	0.9998	FALSE
ACBD5	10	27484143	27531059	4	0	0.0122988	0.9998	FALSE
ACHE	7	100487615	100494594	4	0	0.0144986	0.9998	FALSE
ACTB	7	5566782	5603415	4	0	0.0122988	0.9998	FALSE
ACTG1	17	79476997	79490873	4	0	0.0124988	0.9998	FALSE
ACTL6B	7	100240720	100254084	4	0	0.0144986	0.9998	FALSE
ADD3	10	111756126	111895323	4	0	0.0137986	0.9998	FALSE
ADRA2A	10	112836921	112840665	4	0	0.0137986	0.9998	FALSE
AL121963.1	6	116442320	116443093	4	0	0.0155984	0.9998	FALSE
AL590483.1	1	244227632	244231211	4	0	0.0143986	0.9998	FALSE
ANKEF1	20	9966774	10038951	4	0	0.0128987	0.9998	FALSE
AP000295.9	21	34619079	34655517	4	0	0.0138986	0.9998	FALSE
AP000322.53	21	35791013	35796264	4	0	0.0138986	0.9998	FALSE
AP000688.1	21	37402368	37417818	4	0	0.0139986	0.9998	FALSE
AP001421.1	21	38888740	38888973	4	0	0.0142986	0.9998	FALSE
AP1S1	7	100797678	100804877	4	0	0.0144986	0.9998	FALSE
APCDD1	18	10454625	10489945	4	0	0.0142986	0.9998	FALSE
ARHGDIG	16	318726	333010	4	0	0.0142986	0.9998	FALSE
ARID1B	6	157098508	157531913	4	0	0.0130987	0.9998	FALSE
ARMC4	10	28101093	28287977	4	0	0.0122988	0.9998	FALSE
ARMT1	6	151773393	151791236	4	0	0.0113989	0.9998	FALSE
ATF2	2	175936978	176033110	4	0	0.0127987	0.9998	FALSE
ATP5G3	2	176040986	176049335	4	0	0.0127987	0.9998	FALSE
ATP5O	21	35275757	35288284	4	0	0.0138986	0.9998	FALSE
ATPIF1	1	28562620	28573417	4	0	0.0158984	0.9998	FALSE
ATXN10	22	46067678	46241187	4	0	0.0145985	0.9998	FALSE
B3GALT1	2	168725458	168730551	4	0	0.0128987	0.9998	FALSE
BACH1	21	30566392	31003071	4	0	0.0166983	0.9998	FALSE
BAIAP3	16	1383602	1399442	4	0	0.0132987	0.9998	FALSE
BBIP1	10	112658488	112679032	4	0	0.0137986	0.9998	FALSE
BCCIP	10	127512115	127542264	4	0	0.0129987	0.9998	FALSE
BCLAF1	6	136578001	136610989	4	0	0.0144986	0.9998	FALSE
BEGAIN	14	101003486	101053750	4	0	0.0132987	0.9998	FALSE
BLID	11	121986062	121986923	4	0	0.0142986	0.9998	FALSE
BPHL	6	3118608	3153812	7	2	0.0079992	0.9998	FALSE
BPIFC	22	32809834	32860471	4	0	0.0125987	0.9998	FALSE
C16orf91	16	1469745	1470801	4	0	0.0132987	0.9998	FALSE
C21orf140	21	35772615	35773370	4	0	0.0138986	0.9998	FALSE
C21orf62	21	34162985	34186053	4	0	0.0138986	0.9998	FALSE
C22orf42	22	32544993	32555309	4	0	0.0125987	0.9998	FALSE
C2CD2	21	43305221	43373999	4	0	0.0143986	0.9998	FALSE
CACTIN	19	3610639	3626813	4	0	0.0124988	0.9998	FALSE
CACUL1	10	120433679	120514761	4	0	0.0134987	0.9998	FALSE
CAMK2B	7	44256749	44374176	4	0	0.0130987	0.9998	FALSE
CBR1	21	37442239	37445464	4	0	0.0139986	0.9998	FALSE
CBR3	21	37507210	37518864	4	0	0.0139986	0.9998	FALSE
CCDC154	16	1484384	1494557	4	0	0.0132987	0.9998	FALSE
CCDC168	13	103381719	103411420	4	0	0.0138986	0.9998	FALSE
CCDC170	6	151815165	151942328	4	0	0.0113989	0.9998	FALSE
CCDC88B	11	64107695	64125006	4	0	0.0122988	0.9998	FALSE
CCNH	5	86687311	86708836	4	0	0.0141986	0.9998	FALSE
CDKN1C	11	2904443	2907111	4	0	0.0126987	0.9998	FALSE
CEND1	11	787104	790123	4	0	0.0135986	0.9998	FALSE
CERK	22	47080308	47134158	4	0	0.0145985	0.9998	FALSE
CFAP206	6	88117701	88174183	4	0	0.0134987	0.9998	FALSE
CH507-152C13.3	21	44589141	44592915	4	0	0.0143986	0.9998	FALSE
CH507-396I9.6	21	35818986	35832236	4	0	0.0138986	0.9998	FALSE
CHAF1B	21	37757676	37791313	4	0	0.0139986	0.9998	FALSE
CHERP	19	16628700	16653341	4	0	0.0125987	0.9998	FALSE
CHMP1B	18	11851395	11854448	4	0	0.0136986	0.9998	FALSE
CLCN7	16	1494935	1525581	4	0	0.0132987	0.9998	FALSE
CLDN15	7	100875373	100882101	4	0	0.0144986	0.9998	FALSE
CLSTN1	1	9789084	9884584	4	0	0.0143986	0.9998	FALSE
CLUH	17	2592680	2615957	4	0	0.0168983	0.9998	FALSE
CNKSR3	6	154480963	154831793	4	0	0.0138986	0.9998	FALSE
COL10A1	6	116440086	116479910	4	0	0.0155984	0.9998	FALSE
COL26A1	7	101006101	101202304	4	0	0.0144986	0.9998	FALSE
COPS4	4	83955600	83996971	4	0	0.0126987	0.9998	FALSE
CRYAA	21	44589118	44592915	4	0	0.0143986	0.9998	FALSE
CTBP2	10	126672886	126849739	4	0	0.0134987	0.9998	FALSE
CTD-2006C1.10	19	12128703	12163782	4	0	0.0163984	0.9998	FALSE
CTD-3222D19.2	19	16589878	16739015	4	0	0.0125987	0.9998	FALSE
CTNNBIP1	1	9908334	9970394	4	0	0.0143986	0.9998	FALSE
CYP2D6	22	42522501	42526908	4	0	0.0128987	0.9998	FALSE
CYP3A7	7	99302660	99332819	4	0	0.0129987	0.9998	FALSE
CYP3A7-CYP3A51P	7	99282580	99332725	4	0	0.0129987	0.9998	FALSE
CYP4F2	19	15988833	16008930	4	0	0.0134987	0.9998	FALSE
CYP4V2	4	187112674	187134610	7	2	0.00949905	0.9998	FALSE
CYTL1	4	5016313	5021199	4	0	0.0122988	0.9998	FALSE
DENND1B	1	197473878	197744826	4	0	0.0145985	0.9998	FALSE
DESI2	1	244816237	244872335	4	0	0.0153985	0.9998	FALSE
DHODH	16	72042487	72061563	4	0	0.0147985	0.9998	FALSE
DHX32	10	127524906	127585005	4	0	0.0129987	0.9998	FALSE
DNAJC28	21	34857837	34864027	4	0	0.0138986	0.9998	FALSE
DNAJC8	1	28525967	28559536	4	0	0.0158984	0.9998	FALSE
DSCR3	21	38595721	38640220	4	0	0.0142986	0.9998	FALSE
DSCR8	21	39493545	39560110	4	0	0.0126987	0.9998	FALSE
DUSP5	10	112257596	112271302	4	0	0.0137986	0.9998	FALSE
DYRK1A	21	38738092	38889753	4	0	0.0142986	0.9998	FALSE
EDRF1	10	127408084	127452712	4	0	0.0129987	0.9998	FALSE
ENO1	1	8921061	8939308	4	0	0.0143986	0.9998	FALSE
ENOPH1	4	83351715	83382244	4	0	0.0139986	0.9998	FALSE
EPHB4	7	100400187	100425143	4	0	0.0144986	0.9998	FALSE
EPM2A	6	145822719	146057160	4	0	0.0118988	0.9998	FALSE
EXOSC4	8	145133529	145135550	4	0	0.0136986	0.9998	FALSE
FAM149A	4	187025573	187093821	7	2	0.00949905	0.9998	FALSE
FAM175B	10	126490354	126525239	4	0	0.0134987	0.9998	FALSE
FAM234A	16	284545	318970	4	0	0.0142986	0.9998	FALSE
FAM53B	10	126307861	126432838	4	0	0.0134987	0.9998	FALSE
FAT1	4	187508937	187647876	7	2	0.00949905	0.9998	FALSE
FBRSL1	12	133066137	133161774	4	0	0.0140986	0.9998	FALSE
FBXO24	7	100181605	100198740	4	0	0.0144986	0.9998	FALSE
FIS1	7	100882739	100895597	4	0	0.0144986	0.9998	FALSE
FOXC2	16	86600857	86603334	4	0	0.0146985	0.9998	FALSE
FOXF1	16	86544133	86549024	4	0	0.0146985	0.9998	FALSE
FOXL1	16	86609974	86615766	4	0	0.0146985	0.9998	FALSE
FRK	6	116252312	116381921	4	0	0.0155984	0.9998	FALSE
FSCN1	7	5632454	5646286	4	0	0.0122988	0.9998	FALSE
GATSL1	7	74379083	74438803	4	0	0.0131987	0.9998	FALSE
GATSL2	7	74807499	74867509	4	0	0.0131987	0.9998	FALSE
GIGYF1	7	100277130	100287071	4	0	0.0144986	0.9998	FALSE
GIPC3	19	3585551	3593539	4	0	0.0124988	0.9998	FALSE
GLI3	7	42000548	42277469	4	0	0.0127987	0.9998	FALSE
GMEB1	1	28995244	29045865	4	0	0.0158984	0.9998	FALSE
GNAL	18	11688955	11885684	4	0	0.0136986	0.9998	FALSE
GNB2	7	100271154	100276797	4	0	0.0144986	0.9998	FALSE
GNPTG	16	1401924	1414114	4	0	0.0132987	0.9998	FALSE
GPAA1	8	145137493	145141119	4	0	0.0136986	0.9998	FALSE
GPR157	1	9160364	9189229	4	0	0.0143986	0.9998	FALSE
GPX4	19	1103925	1106790	4	0	0.0136986	0.9998	FALSE
GRAMD4	22	46971909	47075687	4	0	0.0145985	0.9998	FALSE
GRIK1-AS2	21	30968360	31003067	4	0	0.0166983	0.9998	FALSE
GRINA	8	145064226	145067583	4	0	0.0136986	0.9998	FALSE
GTF2IRD2B	7	74508364	74565623	4	0	0.0131987	0.9998	FALSE
H6PD	1	9294834	9331396	4	0	0.0143986	0.9998	FALSE
HBQ1	16	230452	231180	4	0	0.0142986	0.9998	FALSE
HNRNPDL	4	83343717	83351561	4	0	0.0139986	0.9998	FALSE
HOXA10	7	27210210	27219880	4	0	0.0124988	0.9998	FALSE
HOXA10-HOXA9	7	27203154	27219632	4	0	0.0124988	0.9998	FALSE
HOXA11	7	27221129	27224842	4	0	0.0124988	0.9998	FALSE
HOXA13	7	27233122	27239725	4	0	0.0124988	0.9998	FALSE
HOXA7	7	27193335	27197555	4	0	0.0124988	0.9998	FALSE
HOXA9	7	27202054	27214799	4	0	0.0124988	0.9998	FALSE
HOXD10	2	176973518	176984670	4	0	0.0144986	0.9998	FALSE
HOXD11	2	176968944	176974482	4	0	0.0144986	0.9998	FALSE
HOXD12	2	176964458	176965921	4	0	0.0144986	0.9998	FALSE
HOXD13	2	176957619	176960666	4	0	0.0144986	0.9998	FALSE
IFNAR1	21	34696782	34732168	4	0	0.0138986	0.9998	FALSE
IFNAR2	21	34602206	34637980	4	0	0.0138986	0.9998	FALSE
IFT22	7	100956648	100965104	4	0	0.0144986	0.9998	FALSE
IL10RB	21	34638663	34669539	4	0	0.0138986	0.9998	FALSE
IST1	16	71879899	71965102	4	0	0.0147985	0.9998	FALSE
JAG1	20	10618332	10654755	4	0	0.0138986	0.9998	FALSE
KCNE2	21	35736323	35743688	4	0	0.0138986	0.9998	FALSE
KCNG2	18	77623668	77660184	4	0	0.0152985	0.9998	FALSE
KCNJ15	21	39529128	39679279	4	0	0.0126987	0.9998	FALSE
KLKB1	4	187130133	187179625	7	2	0.00949905	0.9998	FALSE
KRTAP11-1	21	32252963	32253874	4	0	0.0159984	0.9998	FALSE
KRTAP12-4	21	46074130	46074576	4	0	0.0138986	0.9998	FALSE
KRTAP19-1	21	31852018	31852663	4	0	0.0159984	0.9998	FALSE
KRTAP19-2	21	31859376	31859755	4	0	0.0159984	0.9998	FALSE
KRTAP19-3	21	31852367	31864303	4	0	0.0159984	0.9998	FALSE
KRTAP19-4	21	31869142	31869451	4	0	0.0159984	0.9998	FALSE
KRTAP19-5	21	31873975	31874435	4	0	0.0159984	0.9998	FALSE
KRTAP19-6	21	31913854	31914183	4	0	0.0159984	0.9998	FALSE
KRTAP19-7	21	31913979	31933633	4	0	0.0159984	0.9998	FALSE
KRTAP19-8	21	32410478	32410795	4	0	0.0159984	0.9998	FALSE
KRTAP20-1	21	31988744	31989018	4	0	0.0159984	0.9998	FALSE
KRTAP20-2	21	32007555	32007938	4	0	0.0159984	0.9998	FALSE
KRTAP20-3	21	32015183	32015455	4	0	0.0159984	0.9998	FALSE
KRTAP20-4	21	31992946	31993169	4	0	0.0159984	0.9998	FALSE
KRTAP21-1	21	32127148	32127746	4	0	0.0159984	0.9998	FALSE
KRTAP21-2	21	32119112	32119551	4	0	0.0159984	0.9998	FALSE
KRTAP21-3	21	32090843	32091095	4	0	0.0159984	0.9998	FALSE
KRTAP22-1	21	31973406	31973701	4	0	0.0159984	0.9998	FALSE
KRTAP22-2	21	31962424	31962716	4	0	0.0159984	0.9998	FALSE
KRTAP6-1	21	31985750	31986249	4	0	0.0159984	0.9998	FALSE
KRTAP6-2	21	31970909	31971221	4	0	0.0159984	0.9998	FALSE
KRTAP6-3	21	31964759	31965394	4	0	0.0159984	0.9998	FALSE
KRTAP7-1	21	32201357	32202078	4	0	0.0159984	0.9998	FALSE
KRTAP8-1	21	32185015	32185570	4	0	0.0159984	0.9998	FALSE
KRTAP9-1	17	39346139	39346891	4	0	0.0141986	0.9998	FALSE
LAMP5	20	9495005	9511171	4	0	0.0128987	0.9998	FALSE
LDLRAD2	1	22138758	22151714	4	0	0.0132987	0.9998	FALSE
LIMS1	2	109150811	109303702	4	0	0.0141986	0.9998	FALSE
LRCH4	7	100171634	100183776	4	0	0.0144986	0.9998	FALSE
LTN1	21	30300466	30365277	4	0	0.0166983	0.9998	FALSE
LUC7L	16	238968	279462	4	0	0.0142986	0.9998	FALSE
LY86	6	6588341	6655216	4	0	0.0132987	0.9998	FALSE
LZIC	1	9982171	10003465	4	0	0.0143986	0.9998	FALSE
MAP3K4	6	161412759	161538417	4	0	0.0120988	0.9998	FALSE
MAP7	6	136663419	136871957	4	0	0.0144986	0.9998	FALSE
MAPK8IP3	16	1756184	1820318	7	2	0.0106989	0.9998	FALSE
MASTL	10	27443753	27475853	4	0	0.0122988	0.9998	FALSE
MED18	1	28655513	28662478	4	0	0.0158984	0.9998	FALSE
METTL10	10	126436718	126480439	4	0	0.0134987	0.9998	FALSE
METTL21C	13	103338094	103346854	4	0	0.0138986	0.9998	FALSE
MKNK2	19	2037464	2051243	4	0	0.0123988	0.9998	FALSE
MKX	10	27961804	28034989	4	0	0.0122988	0.9998	FALSE
MMAA	4	146539415	146581187	4	0	0.0145985	0.9998	FALSE
MMP21	10	127455022	127464390	4	0	0.0129987	0.9998	FALSE
MOB3A	19	2071037	2096672	4	0	0.0133987	0.9998	FALSE
MOGAT3	7	100838288	100844302	4	0	0.0144986	0.9998	FALSE
MORC3	21	37692487	37758446	4	0	0.0139986	0.9998	FALSE
MOSPD3	7	100209725	100213007	4	0	0.0144986	0.9998	FALSE
MPG	16	127006	135852	4	0	0.0142986	0.9998	FALSE
MPPE1	18	11882621	11909222	4	0	0.0136986	0.9998	FALSE
MS4A4A	11	60048014	60076445	4	0	0.0151985	0.9998	FALSE
MS4A4E	11	59968726	60010561	4	0	0.0151985	0.9998	FALSE
MSX1	4	4861393	4865663	4	0	0.0122988	0.9998	FALSE
MTFR2	6	136552162	136571473	4	0	0.0144986	0.9998	FALSE
MTHFSD	16	86563782	86588841	4	0	0.0146985	0.9998	FALSE
MTNR1A	4	187454809	187476721	7	2	0.00949905	0.9998	FALSE
MUC12	7	100612904	100662230	4	0	0.0144986	0.9998	FALSE
MUC17	7	100663353	100702026	4	0	0.0144986	0.9998	FALSE
MUC3A	7	100547187	100611118	4	0	0.0144986	0.9998	FALSE
MXI1	10	111967363	112047123	4	0	0.0137986	0.9998	FALSE
MYL10	7	101256605	101272576	4	0	0.0144986	0.9998	FALSE
NAPG	18	10525902	10552758	4	0	0.0142986	0.9998	FALSE
NAT16	7	100813774	100823557	4	0	0.0144986	0.9998	FALSE
NDUFA6	22	42481529	42486959	4	0	0.0128987	0.9998	FALSE
NKAIN4	20	61872136	61904046	4	0	0.0118988	0.9998	FALSE
NMNAT1	1	10003486	10045559	4	0	0.0143986	0.9998	FALSE
NPRL3	16	134270	188859	4	0	0.0142986	0.9998	FALSE
NRBP2	8	144915764	144923146	4	0	0.0133987	0.9998	FALSE
NUDCD3	7	44418720	44530479	4	0	0.0130987	0.9998	FALSE
OLIG1	21	34442450	34444726	4	0	0.0138986	0.9998	FALSE
OLIG2	21	34398153	34401504	4	0	0.0138986	0.9998	FALSE
OPLAH	8	145106167	145118735	4	0	0.0136986	0.9998	FALSE
OPRD1	1	29138654	29197779	4	0	0.0158984	0.9998	FALSE
OR1A1	17	3118915	3119844	4	0	0.0168983	0.9998	FALSE
OXTR	3	8792094	8811314	4	0	0.0135986	0.9998	FALSE
PAK7	20	9518036	9819689	4	0	0.0128987	0.9998	FALSE
PANO1	11	797511	799190	4	0	0.0135986	0.9998	FALSE
PCCA	13	100741269	101182689	4	0	0.0150985	0.9998	FALSE
PCED1B	12	47473386	47630445	4	0	0.0144986	0.9998	FALSE
PCOLCE	7	100199800	100205798	4	0	0.0144986	0.9998	FALSE
PDCD4	10	112631553	112659764	4	0	0.0137986	0.9998	FALSE
PDE7B	6	136172834	136516712	4	0	0.0144986	0.9998	FALSE
PDIA2	16	333152	337215	4	0	0.0142986	0.9998	FALSE
PEX10	1	2335403	2345236	4	0	0.0127987	0.9998	FALSE
PHACTR4	1	28696093	28826881	4	0	0.0158984	0.9998	FALSE
PIEZO2	18	10666480	11148761	7	2	0.009999	0.9998	FALSE
PIK3CD	1	9711790	9789172	4	0	0.0143986	0.9998	FALSE
PKD1	16	2138711	2185899	4	0	0.0146985	0.9998	FALSE
PLAC8	4	84011201	84058228	4	0	0.0126987	0.9998	FALSE
PLK5	19	1524073	1535455	4	0	0.0125987	0.9998	FALSE
PLOD3	7	100849258	100861701	4	0	0.0144986	0.9998	FALSE
POLR2E	19	1086578	1095379	4	0	0.0136986	0.9998	FALSE
POLR2J3	7	102178365	102213103	4	0	0.0125987	0.9998	FALSE
POP7	7	100303676	100305118	4	0	0.0144986	0.9998	FALSE
PPP1R1C	2	182818968	182996125	4	0	0.0145985	0.9998	FALSE
PRAMEF14	1	13668411	13673511	4	0	0.0128987	0.9998	FALSE
PRAMEF15	1	13641973	13648988	4	0	0.0128987	0.9998	FALSE
PRDM15	21	43218385	43299591	4	0	0.0143986	0.9998	FALSE
PSMB1	6	170844205	170862429	7	2	0.00989901	0.9998	FALSE
PTX4	16	1535887	1538982	4	0	0.0132987	0.9998	FALSE
PUF60	8	144898514	144912029	4	0	0.0133987	0.9998	FALSE
RAB36	22	23487513	23506537	4	0	0.0132987	0.9998	FALSE
RAB42	1	28918712	28921955	4	0	0.0158984	0.9998	FALSE
RAC1	7	6414154	6443608	4	0	0.0164984	0.9998	FALSE
RALBP1	18	9475007	9538114	4	0	0.0142986	0.9998	FALSE
RARS2	6	88224096	88299721	4	0	0.0134987	0.9998	FALSE
RASA4B	7	102122892	102158228	4	0	0.0125987	0.9998	FALSE
RBM20	10	112404155	112599227	4	0	0.0137986	0.9998	FALSE
RBP2	3	139171726	139199589	4	0	0.009999	0.9998	FALSE
RBP7	1	10057264	10076078	4	0	0.0143986	0.9998	FALSE
RCC1	1	28832455	28865812	4	0	0.0158984	0.9998	FALSE
RER1	1	2323214	2336883	4	0	0.0127987	0.9998	FALSE
RFPL2	22	32586422	32599464	4	0	0.0125987	0.9998	FALSE
RFPL3	22	32750872	32757148	4	0	0.0125987	0.9998	FALSE
RFPL3S	22	32755893	32778039	4	0	0.0125987	0.9998	FALSE
RGS11	16	318300	325980	4	0	0.0142986	0.9998	FALSE
RIPK1	6	3064225	3115421	7	2	0.0079992	0.9998	FALSE
RIPK4	21	43159529	43187266	4	0	0.0143986	0.9998	FALSE
RMND1	6	151725898	151773316	4	0	0.0113989	0.9998	FALSE
RP11-12J10.3	10	126305649	126480296	4	0	0.0134987	0.9998	FALSE
RP11-514P8.7	7	102181948	102232891	4	0	0.0125987	0.9998	FALSE
RP3-382I10.7	6	88117730	88221352	4	0	0.0134987	0.9998	FALSE
RSPH1	21	43892596	43916464	4	0	0.0143986	0.9998	FALSE
RTCB	22	32783569	32808242	4	0	0.0125987	0.9998	FALSE
SAMD4A	14	55033815	55260033	4	0	0.0122988	0.9998	FALSE
SAP25	7	100169851	100171443	4	0	0.0144986	0.9998	FALSE
SCD5	4	83550692	83720010	4	0	0.0139986	0.9998	FALSE
SEC31A	4	83739814	83822319	4	0	0.0139986	0.9998	FALSE
SERPINE1	7	100770370	100782547	4	0	0.0144986	0.9998	FALSE
SESN2	1	28586038	28609002	4	0	0.0158984	0.9998	FALSE
SETD4	21	37406839	37451687	4	0	0.0139986	0.9998	FALSE
SH2B2	7	101928405	101962178	4	0	0.0161984	0.9998	FALSE
SH2D5	1	21046225	21059330	4	0	0.0419958	0.9998	FALSE
SHOC2	10	112679305	112773425	4	0	0.0137986	0.9998	FALSE
SLC12A9	7	100424442	100464631	4	0	0.0144986	0.9998	FALSE
SLC25A22	11	790475	798333	4	0	0.0135986	0.9998	FALSE
SLC25A33	1	9599541	9645237	4	0	0.0143986	0.9998	FALSE
SLC2A5	1	9095166	9148537	4	0	0.0143986	0.9998	FALSE
SLC2A7	1	9063359	9086404	4	0	0.0143986	0.9998	FALSE
SLC35A1	6	88180341	88222054	4	0	0.0134987	0.9998	FALSE
SLC5A4	22	32614463	32651328	4	0	0.0125987	0.9998	FALSE
SLX4IP	20	10415951	10617477	4	0	0.0138986	0.9998	FALSE
SMC3	10	112327449	112364394	4	0	0.0137986	0.9998	FALSE
SMG6	17	1963133	2207065	7	2	0.009999	0.9998	FALSE
SMIM11A	21	35747779	35780164	4	0	0.0138986	0.9998	FALSE
SMIM11B	21	35747790	35780163	4	0	0.0138986	0.9998	FALSE
SMIM8	6	88032301	88109467	4	0	0.0134987	0.9998	FALSE
SMNDC1	10	112050488	112064709	4	0	0.0137986	0.9998	FALSE
SMURF1	7	98625061	98741723	4	0	0.0153985	0.9998	FALSE
SNTG2	2	946554	1371385	7	2	0.00829917	0.9998	FALSE
SOX8	16	1031808	1036979	7	2	0.00859914	0.9998	FALSE
SPATA4	4	177105789	177116822	4	0	0.0136986	0.9998	FALSE
SPATC1	8	145086582	145101933	4	0	0.0136986	0.9998	FALSE
SPCS3	4	177241115	177253396	4	0	0.0136986	0.9998	FALSE
SPDYE2	7	102191679	102202755	4	0	0.0125987	0.9998	FALSE
SPSB1	1	9352939	9429591	4	0	0.0143986	0.9998	FALSE
SRRT	7	100472733	100486285	4	0	0.0144986	0.9998	FALSE
SSFA2	2	182756560	182795465	4	0	0.0145985	0.9998	FALSE
SYNCRIP	6	86317503	86353510	4	0	0.0131987	0.9998	FALSE
TAF12	1	28915835	28969597	4	0	0.0158984	0.9998	FALSE
TBXA2R	19	3594504	3606838	4	0	0.0124988	0.9998	FALSE
TECPR1	7	97843936	97881563	4	0	0.0137986	0.9998	FALSE
TENM3	4	183065140	183724177	7	2	0.00859914	0.9998	FALSE
TEX30	13	103418340	103426161	4	0	0.0138986	0.9998	FALSE
TFF3	21	43731777	43735761	4	0	0.0143986	0.9998	FALSE
TFR2	7	100218039	100240402	4	0	0.0144986	0.9998	FALSE
THUMPD3	3	9404526	9428475	4	0	0.0135986	0.9998	FALSE
TLR3	4	186990306	187009223	7	2	0.00949905	0.9998	FALSE
TMEM150C	4	83404323	83483510	4	0	0.0139986	0.9998	FALSE
TMEM161B	5	87485450	87565293	4	0	0.0141986	0.9998	FALSE
TMEM18	2	667335	677439	4	0	0.0146985	0.9998	FALSE
TMEM201	1	9648980	9674931	4	0	0.0143986	0.9998	FALSE
TMEM88B	1	1361508	1363167	4	0	0.0146985	0.9998	FALSE
TNFRSF9	1	7975954	8003225	4	0	0.0143986	0.9998	FALSE
TP73	1	3569084	3652765	4	0	0.0124988	0.9998	FALSE
TPP2	13	103249353	103332308	4	0	0.0138986	0.9998	FALSE
TRIM56	7	100728720	100741248	4	0	0.0144986	0.9998	FALSE
TRIM73	7	75024337	75040279	4	0	0.0131987	0.9998	FALSE
TRIP6	7	100464760	100471076	4	0	0.0144986	0.9998	FALSE
TRNAU1AP	1	28879597	28905057	4	0	0.0158984	0.9998	FALSE
TSR3	16	1399241	1401912	4	0	0.0132987	0.9998	FALSE
TTLL10	1	1109264	1133315	4	0	0.0145985	0.9998	FALSE
TUBB2A	6	3153903	3157760	7	2	0.0079992	0.9998	FALSE
TWSG1	18	9334765	9402418	4	0	0.0142986	0.9998	FALSE
TXLNB	6	139561198	139613276	4	0	0.0133987	0.9998	FALSE
TXNDC2	18	9885723	9889272	4	0	0.0142986	0.9998	FALSE
UBAC1	9	138824815	138853226	4	0	0.0113989	0.9998	FALSE
UBE2I	16	1358881	1377019	4	0	0.0113989	0.9998	FALSE
UBE4B	1	10092890	10241297	4	0	0.0143986	0.9998	FALSE
UFSP1	7	100486344	100487339	4	0	0.0144986	0.9998	FALSE
UMODL1	21	43483068	43563563	4	0	0.0143986	0.9998	FALSE
UROS	10	127473549	127511817	4	0	0.0129987	0.9998	FALSE
VAMP3	1	7831329	7841492	4	0	0.0143986	0.9998	FALSE
VAPA	18	9913999	9960018	4	0	0.0142986	0.9998	FALSE
VGF	7	100805790	100808874	4	0	0.0144986	0.9998	FALSE
WARS2	1	119573839	119683294	4	0	0.0140986	0.9998	FALSE
WBSCR16	7	74441226	74490064	4	0	0.0131987	0.9998	FALSE
WDR17	4	176986985	177103969	4	0	0.0136986	0.9998	FALSE
WIPI2	7	5229819	5273457	4	0	0.0123988	0.9998	FALSE
XPNPEP1	10	111624524	111683311	4	0	0.0137986	0.9998	FALSE
YTHDF2	1	29063133	29096287	4	0	0.0158984	0.9998	FALSE
ZBTB18	1	244212241	244220778	4	0	0.0143986	0.9998	FALSE
ZBTB21	21	43406940	43430496	4	0	0.0143986	0.9998	FALSE
ZIC2	13	100634026	100639027	4	0	0.0132987	0.9998	FALSE
ZNF292	6	87862551	87973914	4	0	0.0127987	0.9998	FALSE
ZNF433	19	12125547	12146556	4	0	0.0163984	0.9998	FALSE
ZNF469	16	88493879	88507165	4	0	0.0128987	0.9998	FALSE
ZNF778	16	89284111	89303479	4	0	0.0144986	0.9998	FALSE
ZNF844	19	12175514	12192380	4	0	0.0163984	0.9998	FALSE
ZNF878	19	12154620	12163754	4	0	0.0163984	0.9998	FALSE
ZNHIT1	7	100860949	100867471	4	0	0.0144986	0.9998	FALSE
ZRANB1	10	126630692	126676758	4	0	0.0134987	0.9998	FALSE
ATP5D	19	1241745	1244825	8	3	0.00969903	0.9999	FALSE
COLEC12	18	316740	500722	9	4	0.0105989	0.9999	FALSE
EMILIN2	18	2847028	2915991	8	3	0.0109989	0.9999	FALSE
GRAMD1B	11	123325106	123498482	8	3	0.0109989	0.9999	FALSE
LPIN2	18	2916992	3013313	8	3	0.0111989	0.9999	FALSE
PLEKHG1	6	150920999	151164801	8	3	0.0110989	0.9999	FALSE
PRAMEF8	1	13386646	13390765	8	3	0.0108989	0.9999	FALSE
PRAMEF9	1	13421176	13428191	8	3	0.0108989	0.9999	FALSE
RNASET2	6	167342992	167370679	8	3	0.00989901	0.9999	FALSE
RP11-514O12.4	6	167271582	167369612	8	3	0.00989901	0.9999	FALSE
SLC7A5	16	87863629	87903094	8	3	0.0127987	0.9999	FALSE
TTC28	22	28374002	29075853	8	3	0.00949905	0.9999	FALSE
VPS53	17	411908	624957	12	7	0.0106989	0.9999	FALSE
ZFP42	4	188916925	188926204	12	7	0.0079992	0.9999	FALSE
A1CF	10	52559169	52645435	1	0	0.341966	1	FALSE
A2M	12	9220260	9268825	0	2	1	1	FALSE
A4GALT	22	43088127	43117304	2	0	0.110789	1	FALSE
A4GNT	3	137842560	137851229	2	0	0.113189	1	FALSE
AACS	12	125549925	125627879	1	3	1	1	FALSE
AADAC	3	151531825	151546276	47	136	1	1	FALSE
AADACL3	1	12776118	12788726	2	368	1	1	FALSE
AADACL4	1	12704566	12727097	1	0	0.342666	1	FALSE
AADAT	4	170981373	171012850	0	1	1	1	FALSE
AAED1	9	99401859	99417585	1	0	0.334267	1	FALSE
AAK1	2	69685129	69901481	1	0	0.350565	1	FALSE
AAMP	2	219128846	219134980	1	0	0.343966	1	FALSE
AAR2	20	34824381	34858840	1	0	0.334667	1	FALSE
AARD	8	117950438	117956726	1	0	0.351765	1	FALSE
AARS	16	70286198	70323446	2	0	0.112089	1	FALSE
AARS2	6	44267391	44281063	1	1	0.565243	1	FALSE
AARSD1	17	41102543	41116515	3	0	0.040496	1	FALSE
AASDH	4	57204453	57253674	1	0	0.340466	1	FALSE
AASDHPPT	11	105946228	105969437	1	0	0.332867	1	FALSE
AASS	7	121715701	121784334	0	4	1	1	FALSE
AATK	17	79091095	79139877	1	7	1	1	FALSE
ABC7-42404400C24.1	10	46958659	46971400	4	34	1	1	FALSE
ABCA1	9	107543283	107690518	3	2	0.225477	1	FALSE
ABCA10	17	67143355	67240987	2	0	0.115688	1	FALSE
ABCA12	2	215796266	216003151	2	0	0.118288	1	FALSE
ABCA13	7	48211055	48687092	4	2	0.110389	1	FALSE
ABCA3	16	2325882	2390747	1	0	0.334167	1	FALSE
ABCA4	1	94458391	94586688	1	0	0.339866	1	FALSE
ABCA5	17	67240452	67323385	2	2	0.416958	1	FALSE
ABCA6	17	67074843	67138029	2	0	0.115688	1	FALSE
ABCA8	17	66863433	66951533	2	0	0.115688	1	FALSE
ABCA9	17	66970629	67057205	2	0	0.115688	1	FALSE
ABCB1	7	87132949	87342639	1	0	0.341566	1	FALSE
ABCB10	1	229652329	229694442	1	0	0.336466	1	FALSE
ABCB11	2	169779448	169887832	2	0	0.118688	1	FALSE
ABCB4	7	87031013	87109751	1	0	0.341566	1	FALSE
ABCB5	7	20654830	20816658	1	0	0.345465	1	FALSE
ABCB6	2	220074490	220083712	1	0	0.343966	1	FALSE
ABCC1	16	16043434	16236931	11	21	0.555544	1	FALSE
ABCC10	6	43395104	43418168	2	2	0.418058	1	FALSE
ABCC2	10	101542489	101611949	1	0	0.336766	1	FALSE
ABCC4	13	95672083	95953700	3	1	0.115888	1	FALSE
ABCC5	3	183637722	183735803	2	0	0.116988	1	FALSE
ABCC6	16	16242785	16317379	15	37	1	1	FALSE
ABCC9	12	21950335	22094336	1	0	0.343466	1	FALSE
ABCD3	1	94884011	94984222	1	139	1	1	FALSE
ABCE1	4	146019084	146050331	3	0	0.0394961	1	FALSE
ABCF3	3	183903811	183911800	3	0	0.040496	1	FALSE
ABHD12	20	25275379	25371619	1	1	0.575342	1	FALSE
ABHD16B	20	62492851	62494341	2	0	0.113189	1	FALSE
ABHD2	15	89630690	89745591	1	1	0.574943	1	FALSE
ABHD4	14	23067146	23082121	1	0	0.332467	1	FALSE
ABHD8	19	17402940	17421045	3	1	0.112389	1	FALSE
ABI1	10	27035522	27150016	3	0	0.040096	1	FALSE
ABI3	17	47287589	47300587	3	0	0.0393961	1	FALSE
ABL1	9	133589333	133763062	0	1	1	1	FALSE
ABL2	1	179068462	179198819	0	1	1	1	FALSE
ABLIM2	4	7967037	8160559	3	0	0.0382962	1	FALSE
ABRA	8	107771711	107782473	0	2	1	1	FALSE
ABRACL	6	139349819	139364439	3	0	0.0432957	1	FALSE
ABTB2	11	34172535	34379555	0	3	1	1	FALSE
AC002310.11	16	30537244	30546173	1	1	0.565143	1	FALSE
AC002310.13	16	30545548	30569600	1	1	0.565143	1	FALSE
AC002451.1	7	95171457	95173854	2	0	0.117088	1	FALSE
AC002472.1	22	21358030	21360736	109	373	1	1	FALSE
AC002985.3	19	19017822	19045206	2	1	0.275672	1	FALSE
AC003002.6	19	57901252	57931362	0	1	1	1	FALSE
AC003005.4	19	57999086	58016749	0	4	1	1	FALSE
AC003006.7	19	58193413	58264943	1	1	0.571243	1	FALSE
AC004017.1	19	58203868	58204128	0	1	1	1	FALSE
AC004076.7	19	57905551	57949825	0	1	1	1	FALSE
AC004076.9	19	57949338	57988904	0	4	1	1	FALSE
AC004824.2	1	17655507	17676070	1	0	0.336366	1	FALSE
AC004899.1	7	48887362	48891221	1	0	0.344166	1	FALSE
AC005493.1	7	34685709	34699772	2	0	0.112189	1	FALSE
AC005544.1	17	65027509	65028198	1	0	0.338766	1	FALSE
AC005549.3	17	32581900	32582306	0	1	1	1	FALSE
AC005606.1	16	2031633	2032918	5	1	0.0213979	1	FALSE
AC005779.2	19	45683080	45705702	0	1	1	1	FALSE
AC005943.2	19	1578338	1605444	1	0	0.333267	1	FALSE
AC006435.1	17	2310279	2318731	2	0	0.118088	1	FALSE
AC006449.1	17	36884086	36884451	1	1	0.572343	1	FALSE
AC006486.1	19	42746927	42749125	1	0	0.342066	1	FALSE
AC006486.9	19	42738735	42759284	1	0	0.342066	1	FALSE
AC006538.4	19	2717767	2740046	1	0	0.347965	1	FALSE
AC007192.4	19	18263968	18288927	1	2	1	1	FALSE
AC007204.1	19	20047769	20048639	0	1	1	1	FALSE
AC007216.2	16	12062000	12062333	1	0	0.343266	1	FALSE
AC007377.1	2	40488147	40490117	1	1	0.571243	1	FALSE
AC007382.1	2	37068327	37068530	1	0	0.346965	1	FALSE
AC007421.1	17	7517264	7517427	2	0	0.112789	1	FALSE
AC007773.3	19	32895915	32896466	1	2	1	1	FALSE
AC007952.1	17	19041448	19041895	6	4	0.0845915	1	FALSE
AC008132.13	22	18834324	18848562	30	35	0.0359964	1	FALSE
AC008498.1	5	60411538	60411762	3	1	0.119888	1	FALSE
AC008686.1	19	13890884	13900972	2	0	0.117288	1	FALSE
AC008914.1	5	55224468	55224569	2	1	0.273473	1	FALSE
AC008948.1	5	101569696	101571279	1	11	1	1	FALSE
AC009060.1	16	70239303	70239683	2	2	0.421958	1	FALSE
AC009065.1	16	2303738	2312343	1	0	0.347165	1	FALSE
AC009336.19	2	177015813	177037825	3	0	0.040196	1	FALSE
AC009802.1	18	61602042	61609601	0	1	1	1	FALSE
AC010327.2	19	55738587	55741647	1	0	0.340166	1	FALSE
AC010547.9	16	71481503	71523214	1	1	0.562444	1	FALSE
AC010646.3	19	17346749	17366257	2	1	0.260974	1	FALSE
AC011298.1	2	241624478	241624705	1	0	0.336966	1	FALSE
AC011475.1	19	10751715	10752093	3	0	0.0426957	1	FALSE
AC011513.3	19	42212531	42265190	0	2	1	1	FALSE
AC011530.4	19	46282695	46289231	1	0	0.351465	1	FALSE
AC011755.1	2	133874577	133876625	1	0	0.326667	1	FALSE
AC012215.1	8	35649365	35653384	0	1	1	1	FALSE
AC012360.1	2	105867759	105869601	0	1	1	1	FALSE
AC012414.1	15	21004687	21005367	34	308	1	1	FALSE
AC012485.1	2	239192329	239192498	1	0	0.336966	1	FALSE
AC013269.5	2	131296668	131307456	1	0	0.334467	1	FALSE
AC013461.1	2	173940163	174132738	3	0	0.039896	1	FALSE
AC013469.1	2	241053907	241064304	1	0	0.336966	1	FALSE
AC015688.3	17	25950390	25967803	0	1	1	1	FALSE
AC015987.2	7	135611542	135613214	1	0	0.345965	1	FALSE
AC015989.1	18	60491423	60492724	0	1	1	1	FALSE
AC015989.2	18	60505640	60505948	0	1	1	1	FALSE
AC016586.1	19	4041127	4043154	3	0	0.0374963	1	FALSE
AC017028.1	2	240083493	240084053	2	0	0.117988	1	FALSE
AC018445.1	18	77275812	77276057	1	0	0.337066	1	FALSE
AC018630.1	12	11187087	11187275	0	1	1	1	FALSE
AC019206.1	2	70129482	70129841	1	0	0.350565	1	FALSE
AC020922.1	19	55851254	55856561	1	0	0.340166	1	FALSE
AC020952.1	19	31640362	31640757	1	0	0.332367	1	FALSE
AC022498.1	3	187896331	187898598	2	7	1	1	FALSE
AC023632.1	8	95558771	95560630	1	0	0.342066	1	FALSE
AC025262.1	12	65090189	65090329	1	0	0.349365	1	FALSE
AC025287.1	16	75728367	75734089	1	0	0.336466	1	FALSE
AC026310.1	12	25055243	25057615	1	0	0.343466	1	FALSE
AC026461.1	16	56662971	56666150	2	0	0.118788	1	FALSE
AC026740.1	5	667759	668839	1	2	1	1	FALSE
AC040160.1	16	67244251	67260930	1	0	0.338866	1	FALSE
AC068039.1	2	172560844	172567314	3	0	0.039896	1	FALSE
AC068620.1	4	57276682	57277131	1	0	0.340466	1	FALSE
AC069368.3	15	65134082	65223118	1	1	0.573143	1	FALSE
AC069547.1	10	52094298	52095876	1	1	0.576442	1	FALSE
AC069547.2	10	52152766	52154321	1	1	0.576442	1	FALSE
AC073063.1	7	99040552	99040747	3	1	0.120188	1	FALSE
AC073333.1	7	16828866	16829246	1	1	0.565543	1	FALSE
AC073528.1	12	77949297	77950568	3	1	0.120588	1	FALSE
AC073569.1	12	80198742	80202321	2	1	0.277872	1	FALSE
AC073657.1	15	42073346	42076229	0	3	1	1	FALSE
AC078925.1	12	131514221	131514769	1	0	0.339366	1	FALSE
AC079210.1	17	66539369	66542970	1	1	0.566643	1	FALSE
AC083862.1	7	134832797	134832916	1	0	0.345965	1	FALSE
AC087239.1	12	25381515	25390840	1	0	0.343466	1	FALSE
AC090427.1	19	14834747	14835121	2	0	0.117688	1	FALSE
AC090673.2	12	66291518	66317967	1	0	0.349365	1	FALSE
AC091150.1	18	45778672	45779208	1	0	0.338366	1	FALSE
AC092291.2	16	14564842	14565054	1	0	0.341166	1	FALSE
AC092384.1	16	88894366	88894545	5	15	1	1	FALSE
AC092782.1	1	243388058	243395911	2	0	0.115588	1	FALSE
AC092835.2	2	95873283	95925522	0	1	1	1	FALSE
AC092850.1	12	131780067	131782763	23	70	1	1	FALSE
AC092964.1	3	172034218	172039513	1	0	0.338066	1	FALSE
AC092964.2	3	172019438	172019686	1	0	0.338066	1	FALSE
AC093323.1	4	6693782	6694189	3	0	0.0382962	1	FALSE
AC096582.1	7	45902684	45906045	1	1	0.563744	1	FALSE
AC096644.1	1	220603286	220608023	1	0	0.345665	1	FALSE
AC103801.2	11	22646860	22647369	1	1	0.562844	1	FALSE
AC103809.2	17	72346906	72348271	1	1	0.566143	1	FALSE
AC104057.1	7	65112081	65113280	1	4	1	1	FALSE
AC104841.2	2	242167319	242168850	1	0	0.336966	1	FALSE
AC107021.1	3	145782358	145784156	3	1	0.116688	1	FALSE
AC108868.1	2	107099728	107103848	1	0	0.340066	1	FALSE
AC108938.5	2	111160511	111230652	5	1	0.0190981	1	FALSE
AC109583.1	3	46927699	46930171	1	0	0.337966	1	FALSE
AC112205.1	5	162866447	162873821	1	0	0.337366	1	FALSE
AC112693.2	15	93749295	93751277	1	0	0.340666	1	FALSE
AC117395.1	3	149689066	149690535	1	1	0.562044	1	FALSE
AC117834.1	8	93895865	93898013	1	0	0.341766	1	FALSE
AC126614.1	12	57810198	57810536	3	0	0.0414959	1	FALSE
AC127496.1	17	78977135	78978932	0	2	1	1	FALSE
AC132186.1	16	66516775	66519747	2	0	0.113889	1	FALSE
AC132872.2	17	80214131	80216080	3	0	0.0423958	1	FALSE
AC135048.1	16	30996808	30997533	1	1	0.567043	1	FALSE
AC135178.1	17	8261731	8263538	1	0	0.344066	1	FALSE
AC135983.2	15	32774822	32780287	1	4	1	1	FALSE
AC136297.1	11	1295809	1296033	2	0	0.117588	1	FALSE
AC137056.1	16	20499024	20500981	0	3	1	1	FALSE
AC138969.4	16	16411301	16444447	4	20	1	1	FALSE
AC187652.1	7	302918	304070	2	0	0.113589	1	FALSE
ACADSB	10	124768495	124817827	1	0	0.342866	1	FALSE
ACAN	15	89346674	89418585	1	1	0.571843	1	FALSE
ACAP1	17	7239848	7254797	0	1	1	1	FALSE
ACAP2	3	194995465	195163807	2	0	0.111889	1	FALSE
ACAT1	11	107992243	108018503	2	1	0.268273	1	FALSE
ACAT2	6	160181360	160200087	1	0	0.340966	1	FALSE
ACBD7	10	15119522	15130775	0	1	1	1	FALSE
ACCS	11	44087475	44105772	1	0	0.342166	1	FALSE
ACCSL	11	44069531	44081527	1	0	0.342166	1	FALSE
ACD	16	67691415	67694718	1	0	0.338866	1	FALSE
ACIN1	14	23527773	23564823	0	58	1	1	FALSE
ACKR1	1	159173097	159176290	1	0	0.349565	1	FALSE
ACKR3	2	237476430	237491001	1	1	0.559544	1	FALSE
ACMSD	2	135596117	135659604	0	1	1	1	FALSE
ACO1	9	32384601	32454767	0	1	1	1	FALSE
ACO2	22	41865129	41924993	2	0	0.119588	1	FALSE
ACOT11	1	55007930	55104865	0	1	1	1	FALSE
ACOT13	6	24667263	24705293	0	1	1	1	FALSE
ACOT2	14	74034324	74042362	2	44	1	1	FALSE
ACOX3	4	8368009	8442450	3	0	0.0382962	1	FALSE
ACOXL	2	111490150	111875799	4	1	0.049595	1	FALSE
ACP5	19	11685475	11689823	2	0	0.120888	1	FALSE
ACP6	1	147101453	147142618	1	1	0.566243	1	FALSE
ACSF2	17	48503519	48552206	0	4	1	1	FALSE
ACSF3	16	89154783	89222254	5	1	0.0192981	1	FALSE
ACSL6	5	131285666	131347936	2	0	0.121588	1	FALSE
ACSM2A	16	20462783	20498989	1	8	1	1	FALSE
ACSM2B	16	20547548	20587749	0	12	1	1	FALSE
ACSM3	16	20621565	20808903	0	1	1	1	FALSE
ACSM5	16	20420856	20452658	0	235	1	1	FALSE
ACSM6	10	96953957	96988685	2	1	0.274573	1	FALSE
ACSS2	20	33459949	33515765	1	0	0.340666	1	FALSE
ACSS3	12	81330193	81654984	2	3	0.562644	1	FALSE
ACTA1	1	229566992	229569845	1	0	0.336466	1	FALSE
ACTA2	10	90694831	90751147	1	1	0.562744	1	FALSE
ACTBL2	5	56775843	56778636	1	0	0.341866	1	FALSE
ACTL10	20	32254304	32256331	1	0	0.340666	1	FALSE
ACTL6A	3	179280668	179306196	1	0	0.340666	1	FALSE
ACTL7A	9	111624546	111626039	2	0	0.113289	1	FALSE
ACTL7B	9	111616869	111619247	2	0	0.113289	1	FALSE
ACTL9	19	8807747	8809172	1	0	0.346665	1	FALSE
ACTN2	1	236849754	236927931	0	1	1	1	FALSE
ACTN3	11	66313866	66330800	1	0	0.339266	1	FALSE
ACTR10	14	58666798	58702354	1	0	0.338166	1	FALSE
ACTR1A	10	104238986	104262468	1	1	0.571243	1	FALSE
ACTR2	2	65454887	65498387	1	0	0.350565	1	FALSE
ACTR3B	7	152456834	152552463	0	1	1	1	FALSE
ACTR5	20	37377085	37401163	2	0	0.113589	1	FALSE
ACTR8	3	53901093	53916229	0	1	1	1	FALSE
ACTRT2	1	2938047	2939467	1	0	0.335666	1	FALSE
ACVR2A	2	148602086	148688395	2	0	0.114589	1	FALSE
ACY3	11	67410026	67418130	1	7	1	1	FALSE
ACYP2	2	54197975	54532437	2	7	1	1	FALSE
ADAD2	16	84224744	84230774	2	1	0.266473	1	FALSE
ADAM11	17	42836399	42859214	0	1	1	1	FALSE
ADAM2	8	39601254	39695808	1	1	0.565443	1	FALSE
ADAM20	14	70989075	71001732	0	1	1	1	FALSE
ADAM22	7	87563458	87832204	1	4	1	1	FALSE
ADAM30	1	120436156	120439118	1	0	0.335766	1	FALSE
ADAM33	20	3648612	3662893	2	0	0.117388	1	FALSE
ADAMDEC1	8	24241798	24263526	0	1	1	1	FALSE
ADAMTS1	21	28208066	28217728	3	2	0.221678	1	FALSE
ADAMTS12	5	33523640	33892297	1	0	0.347365	1	FALSE
ADAMTS16	5	5140443	5320417	0	1	1	1	FALSE
ADAMTS18	16	77281710	77469011	1	8	1	1	FALSE
ADAMTS19	5	128795958	129074376	5	1	0.0193981	1	FALSE
ADAMTS2	5	178537852	178772431	0	1	1	1	FALSE
ADAMTS20	12	43747669	43945724	0	1	1	1	FALSE
ADAMTS3	4	73146686	73434516	1	0	0.341066	1	FALSE
ADAMTS4	1	161154098	161168846	1	0	0.349565	1	FALSE
ADAMTS5	21	28290231	28338832	3	0	0.0424958	1	FALSE
ADAMTS6	5	64444563	64777747	1	0	0.344966	1	FALSE
ADAMTSL1	9	18473892	18910948	1	1	0.563644	1	FALSE
ADAP1	7	937538	995043	2	4	1	1	FALSE
ADAP2	17	29233362	29286340	2	0	0.113889	1	FALSE
ADARB1	21	46493768	46646475	3	1	0.118988	1	FALSE
ADARB2	10	1223258	1779670	3	1	0.122088	1	FALSE
ADAT1	16	75630879	75657198	1	1	0.559444	1	FALSE
ADAT2	6	143743969	143771810	3	0	0.0386961	1	FALSE
ADAT3	19	1905377	1913446	3	0	0.0411959	1	FALSE
ADCK1	14	78266426	78401355	0	1	1	1	FALSE
ADCK5	8	145596790	145618457	1	0	0.341866	1	FALSE
ADCY1	7	45613739	45762715	1	0	0.344166	1	FALSE
ADCY10	1	167778625	167883453	0	1	1	1	FALSE
ADCY2	5	7396321	7830194	0	1	1	1	FALSE
ADCY3	2	25042038	25142708	0	1	1	1	FALSE
ADCY5	3	123001143	123168605	0	2	1	1	FALSE
ADD2	2	70834750	70995357	1	0	0.350565	1	FALSE
ADGB	6	146920101	147136598	8	5	0.0417958	1	FALSE
ADGRA3	4	22346694	22517677	0	2	1	1	FALSE
ADGRB1	8	143530791	143626370	1	1	0.564744	1	FALSE
ADGRB3	6	69345259	70099403	0	4	1	1	FALSE
ADGRD1	12	131438452	131626014	1	0	0.339366	1	FALSE
ADGRE2	19	14843205	14889353	2	2	0.430657	1	FALSE
ADGRE3	19	14729929	14800839	2	1	0.275772	1	FALSE
ADGRE5	19	14491313	14519537	2	1	0.273373	1	FALSE
ADGRF1	6	46965440	47010099	1	0	0.345565	1	FALSE
ADGRF3	2	26531041	26569685	0	3	1	1	FALSE
ADGRG3	16	57702099	57723290	1	0	0.342866	1	FALSE
ADGRG5	16	57576333	57625593	0	1	1	1	FALSE
ADGRG6	6	142622991	142767403	4	1	0.0492951	1	FALSE
ADGRL1	19	14258555	14316999	3	1	0.116888	1	FALSE
ADGRL2	1	81771845	82458120	0	2	1	1	FALSE
ADGRL3	4	62066976	62944053	1	1	0.565643	1	FALSE
ADGRV1	5	89825161	90460038	3	0	0.039996	1	FALSE
ADH1A	4	100197524	100212185	2	0	0.116488	1	FALSE
ADH1B	4	100226121	100242558	2	0	0.116488	1	FALSE
ADH1C	4	100257649	100274184	2	0	0.116488	1	FALSE
ADH4	4	100044808	100078949	2	1	0.270573	1	FALSE
ADH5	4	99992129	100009952	2	0	0.116488	1	FALSE
ADH6	4	100123795	100140694	2	1	0.270573	1	FALSE
ADH7	4	100333418	100356894	2	0	0.116488	1	FALSE
ADHFE1	8	67342420	67383836	0	1	1	1	FALSE
ADIG	20	37209838	37217106	2	0	0.113589	1	FALSE
ADIPOR2	12	1797740	1897844	0	9	1	1	FALSE
ADNP2	18	77866915	77905406	1	0	0.342966	1	FALSE
ADORA2B	17	15848231	15879060	1	0	0.345365	1	FALSE
ADRA1D	20	4201278	4229721	2	0	0.112089	1	FALSE
ADRA2B	2	96778623	96781984	0	1	1	1	FALSE
ADRA2C	4	3768075	3770253	6	2	0.0205979	1	FALSE
ADRBK1	11	67033881	67054027	1	0	0.344266	1	FALSE
ADRBK2	22	25960816	26125261	0	2	1	1	FALSE
ADRM1	20	60877149	60883918	1	1	0.560244	1	FALSE
ADSS	1	244571796	244615436	3	1	0.120088	1	FALSE
ADSSL1	14	105190523	105213662	3	73	1	1	FALSE
ADTRP	6	11712287	11807279	5	1	0.0188981	1	FALSE
[truncated: 9,516 more rows]

## Sheet: Sheet B
gene	chr	start	end	case	control	p_value	p_value_adj	Locus #	Chr	start	end	size	# genes
OR4F5	1	69091	70008	41	235	1	1
AL627309.1	1	134901	139379	2	48	1	1
OR4F29	1	367640	368634	2	18	1	1
OR4F16	1	621096	622034	0	8	1	1
AL669831.1	1	738532	739137	0	3	1	1
AL645608.2	1	818043	819983	1	3	1	1
SAMD11	1	860260	879961	1	2	1	1
AL645608.1	1	861264	866445	1	1	0.571443	1
NOC2L	1	879584	894689	1	1	0.565143	1
KLHL17	1	895967	901095	1	1	0.565143	1
PLEKHN1	1	901877	911245	1	1	0.565143	1
PERM1	1	910584	917473	1	1	0.565143	1
HES4	1	934342	935552	2	3	0.553445	1
ISG15	1	936518	949921	2	15	1	1
AGRN	1	955503	991498	2	137	1	1
RNF223	1	1006346	1009687	3	137	1	1
C1orf159	1	1017198	1051741	2	137	1	1
TTLL10	1	1109264	1133315	4	0	0.0145985	0.9998
TNFRSF18	1	1138888	1142071	7	0	0.00079992	0.247075
TNFRSF4	1	1146706	1149518	7	0	0.00079992	0.247075
SDF4	1	1152288	1167411	15	0	9.999e-05	9.999e-05	1	1	1152288	1357149	204861	16
B3GALT6	1	1167645	1170421	15	0	9.999e-05	9.999e-05	1
FAM132A	1	1177826	1182102	12	0	9.999e-05	0.00189981	1
UBE2J2	1	1189289	1209265	13	0	9.999e-05	0.00059994	1
SCNN1D	1	1215816	1227409	16	0	9.999e-05	9.999e-05	1
ACAP3	1	1227756	1244989	29	0	9.999e-05	9.999e-05	1
PUSL1	1	1243947	1247057	29	0	9.999e-05	9.999e-05	1
CPSF3L	1	1246965	1260071	29	0	9.999e-05	9.999e-05	1
CPTP	1	1260136	1264277	28	0	9.999e-05	9.999e-05	1
TAS1R3	1	1266694	1270686	28	0	9.999e-05	9.999e-05	1
DVL1	1	1270656	1284730	25	0	9.999e-05	9.999e-05	1
MXRA8	1	1288069	1297157	25	0	9.999e-05	9.999e-05	1
AURKAIP1	1	1309110	1310875	10	0	0.00019998	0.0120988	1
CCNL2	1	1321091	1334708	10	0	0.00019998	0.0120988	1
MRPL20	1	1337288	1342693	10	0	0.00019998	0.0120988	1
ANKRD65	1	1353800	1357149	10	0	0.00019998	0.0120988	1
TMEM88B	1	1361508	1363167	4	0	0.0146985	0.9998
VWA1	1	1370241	1378262	1	0	0.336166	1
ATAD3C	1	1385069	1405538	1	0	0.336166	1
ATAD3B	1	1407149	1433228	2	0	0.108089	1
ATAD3A	1	1447531	1470067	2	0	0.108089	1
TMEM240	1	1470554	1475833	1	0	0.333867	1
SSU72	1	1477053	1510249	3	0	0.040196	1
C1orf233	1	1533392	1535476	1	0	0.335066	1
MIB2	1	1550795	1565990	1	0	0.335066	1
MMP23B	1	1567474	1633249	1	0	0.335066	1
CDK11B	1	1570603	1590473	1	0	0.335066	1
SLC35E2B	1	1590990	1624167	1	0	0.335066	1
PRKCZ	1	1981909	2116834	6	1	0.00749925	0.990801
FAAP20	1	2115900	2144159	9	0	9.999e-05	0.0310969	2	1	2115900	2145620	29720	3
AL590822.2	1	2121237	2123179	9	0	9.999e-05	0.0310969	2
AL590822.1	1	2143360	2145620	9	0	9.999e-05	0.0310969	2
SKI	1	2160134	2241558	7	8	0.229677	1
MORN1	1	2252692	2323146	4	6	0.468953	1
AL589739.1	1	2258581	2259042	4	5	0.378362	1
RER1	1	2323214	2336883	4	0	0.0127987	0.9998
PEX10	1	2335403	2345236	4	0	0.0127987	0.9998
PLCH2	1	2357419	2436969	7	0	0.0009999	0.247075
PANK4	1	2439972	2458067	7	0	0.0009999	0.247075
HES5	1	2460184	2461684	6	0	0.00249975	0.579642
TNFRSF14	1	2487078	2496821	5	0	0.0049995	0.929607
FAM213B	1	2517930	2522908	4	1	0.049695	1
MMEL1	1	2522078	2564429	5	1	0.0212979	1
TTC34	1	2567415	2706320	5	1	0.0212979	1
ACTRT2	1	2938047	2939467	1	0	0.335666	1
PRDM16	1	2985732	3355185	5	2	0.049695	1
ARHGEF16	1	3370990	3397677	5	2	0.0515948	1
MEGF6	1	3406484	3528059	5	2	0.0482952	1
TPRG1L	1	3541566	3546691	2	0	0.112789	1
WRAP73	1	3547331	3569325	2	0	0.112789	1
TP73	1	3569084	3652765	4	0	0.0124988	0.9998
CCDC27	1	3668962	3688209	2	0	0.112789	1
SMIM1	1	3689352	3692546	2	0	0.112789	1
LRRC47	1	3695122	3713068	2	0	0.112789	1
CEP104	1	3728645	3773778	2	0	0.112789	1
DFFB	1	3773831	3801993	2	0	0.112789	1
C1orf174	1	3805689	3816857	2	0	0.112789	1
AJAP1	1	4714792	4852594	3	0	0.0436956	1
NPHP4	1	5922871	6052533	6	2	0.0213979	1
KCNAB2	1	6051526	6161253	9	0	9.999e-05	0.0310969	3	1	6051526	6161253	109727	1
AL035406.1	1	6100630	6101399	8	0	9.999e-05	0.0913909
CHD5	1	6161853	6240183	9	1	0.00059994	0.171283
RPL22	1	6241329	6269449	8	1	0.00089991	0.406459
RNF207	1	6265535	6281359	8	0	9.999e-05	0.0913909
ICMT	1	6281253	6296032	8	0	9.999e-05	0.0913909
HES3	1	6304252	6305638	7	0	0.00049995	0.247075
GPR153	1	6307406	6321035	8	0	0.00029997	0.0913909
ACOT7	1	6324329	6454451	8	1	0.00159984	0.406459
HES2	1	6472478	6484730	6	1	0.00859914	0.990801
ESPN	1	6484848	6521430	9	1	0.00079992	0.171283
TNFRSF25	1	6521211	6526255	9	1	0.00079992	0.171283
PLEKHG5	1	6526152	6580121	8	1	0.00179982	0.406459
NOL9	1	6581407	6614595	5	0	0.00469953	0.929607
TAS1R1	1	6615241	6639817	5	0	0.00469953	0.929607
ZBTB48	1	6640061	6649340	5	0	0.00469953	0.929607
KLHL21	1	6650784	6674667	5	0	0.00469953	0.929607
PHF13	1	6673745	6684093	5	0	0.00469953	0.929607
THAP3	1	6684926	6695646	5	0	0.00469953	0.929607
DNAJC11	1	6694228	6761984	6	0	0.00139986	0.579642
CAMTA1	1	6845384	7829766	7	1	0.00789921	0.786421
VAMP3	1	7831329	7841492	4	0	0.0143986	0.9998
PER3	1	7844380	7905237	4	1	0.050195	1
UTS2	1	7903143	7913572	4	1	0.050195	1
TNFRSF9	1	7975954	8003225	4	0	0.0143986	0.9998
PARK7	1	8014351	8045565	4	1	0.0508949	1
ERRFI1	1	8064464	8086368	4	1	0.0508949	1
SLC45A1	1	8377886	8404227	4	1	0.050395	1
RERE	1	8412457	8877702	4	3	0.186381	1
ENO1	1	8921061	8939308	4	0	0.0143986	0.9998
CA6	1	9005926	9035151	5	2	0.0516948	1
SLC2A7	1	9063359	9086404	4	0	0.0143986	0.9998
SLC2A5	1	9095166	9148537	4	0	0.0143986	0.9998
GPR157	1	9160364	9189229	4	0	0.0143986	0.9998
H6PD	1	9294834	9331396	4	0	0.0143986	0.9998
SPSB1	1	9352939	9429591	4	0	0.0143986	0.9998
SLC25A33	1	9599541	9645237	4	0	0.0143986	0.9998
TMEM201	1	9648980	9674931	4	0	0.0143986	0.9998
PIK3CD	1	9711790	9789172	4	0	0.0143986	0.9998
CLSTN1	1	9789084	9884584	4	0	0.0143986	0.9998
CTNNBIP1	1	9908334	9970394	4	0	0.0143986	0.9998
LZIC	1	9982171	10003465	4	0	0.0143986	0.9998
NMNAT1	1	10003486	10045559	4	0	0.0143986	0.9998
RBP7	1	10057264	10076078	4	0	0.0143986	0.9998
UBE4B	1	10092890	10241297	4	0	0.0143986	0.9998
KIF1B	1	10270863	10441661	3	0	0.0408959	1
PGD	1	10458649	10480201	3	0	0.0408959	1
APITD1-CORT	1	10490159	10512210	3	1	0.119888	1
APITD1	1	10490500	10502866	3	0	0.0408959	1
CORT	1	10509776	10511959	3	1	0.119888	1
DFFA	1	10516579	10532583	4	1	0.0494951	1
PEX14	1	10532345	10690815	4	4	0.276872	1
CASZ1	1	10696661	10856707	5	31	1	1
C1orf127	1	11006528	11042094	3	0	0.0378962	1
TARDBP	1	11072401	11086477	3	0	0.0378962	1
RP4-635E18.9	1	11072719	11090585	3	0	0.0378962	1
MASP2	1	11086580	11107290	3	0	0.0378962	1
SRM	1	11114641	11120081	3	0	0.0378962	1
EXOSC10	1	11126675	11159938	3	0	0.0378962	1
MTOR	1	11166592	11322564	3	1	0.114989	1
ANGPTL7	1	11249398	11256038	3	0	0.0378962	1
UBIAD1	1	11333263	11356106	3	1	0.114989	1
PTCHD2	1	11539223	11597641	3	1	0.116488	1
FBXO2	1	11708424	11715842	3	0	0.0378962	1
FBXO44	1	11714432	11723384	3	0	0.0378962	1
FBXO6	1	11724181	11734411	3	0	0.0378962	1
MAD2L2	1	11734537	11751707	3	0	0.0378962	1
DRAXIN	1	11751786	11785914	3	0	0.0378962	1
AGTRAP	1	11796141	11814859	3	0	0.0378962	1
C1orf167	1	11821844	11849642	3	0	0.0378962	1
MTHFR	1	11845780	11866977	3	0	0.0378962	1
CLCN6	1	11866153	11903201	3	0	0.0378962	1
NPPA	1	11905766	11908402	3	0	0.0378962	1
NPPB	1	11917521	11918988	3	0	0.0378962	1
KIAA2013	1	11979648	11986485	3	0	0.0378962	1
PLOD1	1	11994262	12035595	3	0	0.0378962	1
MFN2	1	12040238	12073571	3	0	0.0378962	1
MIIP	1	12079523	12092102	3	0	0.0378962	1
TNFRSF8	1	12123434	12204264	3	0	0.0378962	1
TNFRSF1B	1	12227060	12269285	2	0	0.117488	1
VPS13D	1	12290124	12572099	2	0	0.117488	1
DHRS3	1	12627939	12677737	1	0	0.342666	1
AADACL4	1	12704566	12727097	1	0	0.342666	1
AADACL3	1	12776118	12788726	2	368	1	1
C1orf158	1	12806163	12823847	1	98	1	1
PRAMEF12	1	12834984	12838049	1	85	1	1
PRAMEF1	1	12851546	12856777	45	479	1	1
PRAMEF11	1	12884468	12891264	54	186	1	1
HNRNPCL1	1	12907230	13007404	73	519	1	1
PRAMEF2	1	12916941	12921764	63	489	1	1
PRAMEF4	1	12939045	12946025	37	60	0.231377	1
PRAMEF10	1	12952727	12958101	36	60	0.275472	1
PRAMEF7	1	12976430	12980302	38	60	0.192381	1
PRAMEF6	1	12998302	13117751	21	19	0.0152985	1
PRAMEF22	1	13035543	13038381	19	0	9.999e-05	9.999e-05	4	1	13035543	13369057	333514	7
WI2-3308P17.2	1	13052394	13052998	19	0	9.999e-05	9.999e-05	4
HNRNPCL2	1	13182968	13184326	16	1	9.999e-05	0.00019998	4
HNRNPCL4	1	13182991	13183872	16	1	9.999e-05	0.00019998	4
PRAMEF26	1	13216356	13219581	14	0	9.999e-05	0.00019998	4
PRAMEF3	1	13328196	13331692	11	0	9.999e-05	0.00439956	4
PRAMEF5	1	13359819	13369057	10	0	9.999e-05	0.0120988	4
PRAMEF8	1	13386646	13390765	8	3	0.0108989	0.9999
PRAMEF9	1	13421176	13428191	8	3	0.0108989	0.9999
PRAMEF18	1	13474689	13477522	6	0	0.00129987	0.579642
PRAMEF16	1	13495254	13498260	6	0	0.00129987	0.579642
PRAMEF21	1	13516066	13526943	6	0	0.00129987	0.579642
PRAMEF15	1	13641973	13648988	4	0	0.0128987	0.9998
PRAMEF14	1	13668411	13673511	4	0	0.0128987	0.9998
PRAMEF19	1	13695525	13698151	2	0	0.115788	1
PRAMEF17	1	13716092	13719089	1	0	0.338666	1
PRAMEF20	1	13736907	13747803	1	0	0.338666	1
LRRC38	1	13801445	13840543	0	3	1	1
KAZN	1	14925200	15444539	0	1	1	1
SPEN	1	16174359	16266955	0	1	1	1
CLCNKB	1	16370231	16383803	1	11	1	1
SPATA21	1	16713612	16763919	0	15	1	1
NECAP2	1	16767167	16786573	1	16	1	1
AL355149.2	1	16865561	16866070	1	3	1	1
NBPF1	1	16888814	16940057	5	46	1	1
FAM231A	1	16999498	17000007	6	7	0.261974	1
FAM231C	1	17060446	17060956	19	80	1	1
AL021920.2	1	17060447	17060956	19	80	1	1
CROCC	1	17066768	17299474	70	118	0.20238	1
MFAP2	1	17300997	17307330	1	0	0.338066	1
ATP13A2	1	17312453	17338423	1	0	0.338066	1
SDHB	1	17345217	17380665	1	0	0.338066	1
PADI4	1	17634690	17690499	1	0	0.336366	1
AC004824.2	1	17655507	17676070	1	0	0.336366	1
PADI6	1	17698691	17728195	1	0	0.336366	1
RCC2	1	17733256	17766220	1	0	0.336366	1
IGSF21	1	18434240	18704977	2	5	1	1
KLHDC7A	1	18807476	18812620	2	0	0.108689	1
PAX7	1	18957500	19075360	3	0	0.0340966	1
TAS1R2	1	19166093	19186176	3	0	0.0340966	1
RP13-279N23.2	1	19175767	19247615	3	0	0.0340966	1
ALDH4A1	1	19197924	19229275	3	0	0.0340966	1
IFFO2	1	19230775	19283180	3	0	0.0340966	1
UBR4	1	19401000	19536770	3	0	0.0340966	1
EMC1	1	19542158	19578046	3	0	0.0340966	1
MRTO4	1	19578033	19586622	3	0	0.0340966	1
AKR7A3	1	19609052	19615744	3	0	0.0340966	1
AKR7A2	1	19630459	19638640	3	0	0.0340966	1
PQLC2	1	19638820	19655794	3	0	0.0340966	1
CAPZB	1	19665270	19812033	3	0	0.0340966	1
MINOS1	1	19923471	19956315	2	0	0.110689	1
MINOS1-NBL1	1	19923473	19984549	2	0	0.110689	1
NBL1	1	19967048	19984949	2	0	0.110689	1
HTR6	1	19991780	20006055	2	0	0.110689	1
TMCO4	1	20008706	20126438	2	1	0.265273	1
RNF186	1	20140522	20141771	2	1	0.265273	1
OTUD3	1	20209006	20239438	2	1	0.265273	1
PLA2G2E	1	20246502	20250110	2	0	0.110689	1
PLA2G2A	1	20301924	20306909	2	0	0.110689	1
PLA2G5	1	20354672	20417683	2	2	0.420158	1
PLA2G2D	1	20438432	20446059	2	3	0.553745	1
PLA2G2F	1	20465819	20476879	2	3	0.553745	1
PLA2G2C	1	20487746	20503917	2	0	0.110689	1
UBXN10	1	20512578	20522541	2	0	0.110689	1
VWA5B1	1	20617412	20681387	3	0	0.0419958	1
CAMK2N1	1	20808884	20812713	3	0	0.0419958	1
MUL1	1	20825941	20834654	3	0	0.0419958	1
FAM43B	1	20878932	20881503	3	0	0.0419958	1
CDA	1	20915441	20945401	3	0	0.0419958	1
PINK1	1	20959948	20978004	3	0	0.0419958	1
DDOST	1	20978260	20988037	3	0	0.0419958	1
KIF17	1	20990507	21044510	3	1	0.115688	1
SH2D5	1	21046225	21059330	4	0	0.0419958	0.9998
HP1BP3	1	21069154	21113816	3	1	0.122688	1
EIF4G3	1	21132785	21503381	3	4	0.450355	1
ECE1	1	21543740	21671997	3	0	0.0419958	1
NBPF3	1	21766621	21811498	3	0	0.0419958	1
ALPL	1	21835865	21904905	3	0	0.0419958	1
RAP1GAP	1	21922708	21995856	3	0	0.0419958	1
USP48	1	22004791	22110099	3	0	0.0419958	1
LDLRAD2	1	22138758	22151714	4	0	0.0132987	0.9998
HSPG2	1	22148738	22263790	4	6	0.462354	1
CELA3B	1	22303514	22325135	5	0	0.00619938	0.929607
CELA3A	1	22328149	22339032	5	0	0.00619938	0.929607
CDC42	1	22379120	22419439	5	0	0.00619938	0.929607
WNT4	1	22443798	22470462	3	0	0.0419958	1
ZBTB40	1	22778344	22857650	3	0	0.0419958	1
EPHA8	1	22890057	22930087	3	0	0.0419958	1
C1QA	1	22962999	22966101	2	0	0.119488	1
C1QC	1	22970123	22974603	2	0	0.119488	1
C1QB	1	22979255	22988031	2	0	0.119488	1
EPHB2	1	23037332	23247993	2	3	0.559044	1
LACTBL1	1	23279536	23291831	2	0	0.119488	1
C1orf234	1	23337327	23342343	2	0	0.119488	1
KDM1A	1	23345941	23410182	2	0	0.119488	1
LUZP1	1	23410516	23504301	2	0	0.119488	1
HTR1D	1	23518388	23521222	1	0	0.337166	1
IFNLR1	1	24480647	24514449	0	1	1	1
NCMAP	1	24882602	24935819	0	1	1	1
RHCE	1	25688740	25756683	0	1	1	1
ZNF683	1	26688125	26701013	1	0	0.344366	1
LIN28A	1	26737269	26756213	0	1	1	1
DHDDS	1	26758773	26797785	0	1	1	1
SLC9A1	1	27425306	27493472	2	1	0.274373	1
WDTC1	1	27561007	27635124	2	0	0.120388	1
TMEM222	1	27648636	27662891	2	0	0.120388	1
SYTL1	1	27668511	27680428	2	0	0.120388	1
MAP3K6	1	27681675	27693383	2	0	0.120388	1
FCN3	1	27695603	27701315	2	0	0.120388	1
CD164L2	1	27705666	27709870	2	0	0.120388	1
GPR3	1	27719148	27722318	2	0	0.120388	1
WASF2	1	27730730	27816669	3	0	0.0416958	1
AHDC1	1	27860546	27930942	3	0	0.0416958	1
FGR	1	27938575	27961788	3	0	0.0416958	1
IFI6	1	27992572	27998729	3	0	0.0416958	1
FAM76A	1	28052490	28089633	3	0	0.0416958	1
STX12	1	28099694	28150963	3	0	0.0416958	1
PPP1R8	1	28157289	28178187	3	0	0.0416958	1
AL109927.1	1	28177085	28177255	3	0	0.0416958	1
THEMIS2	1	28199054	28213196	3	0	0.0416958	1
RPA2	1	28218035	28241257	3	0	0.0416958	1
SMPDL3B	1	28261504	28285668	3	1	0.120188	1
XKR8	1	28285973	28294607	3	1	0.120188	1
EYA3	1	28296855	28415207	3	1	0.120188	1
PTAFR	1	28473677	28520447	3	0	0.0416958	1
DNAJC8	1	28525967	28559536	4	0	0.0158984	0.9998
AL353354.1	1	28527013	28527152	3	0	0.0416958	1
AL353354.2	1	28527070	28527419	3	0	0.0416958	1
ATPIF1	1	28562620	28573417	4	0	0.0158984	0.9998
SESN2	1	28586038	28609002	4	0	0.0158984	0.9998
MED18	1	28655513	28662478	4	0	0.0158984	0.9998
PHACTR4	1	28696093	28826881	4	0	0.0158984	0.9998
RCC1	1	28832455	28865812	4	0	0.0158984	0.9998
TRNAU1AP	1	28879597	28905057	4	0	0.0158984	0.9998
TAF12	1	28915835	28969597	4	0	0.0158984	0.9998
RAB42	1	28918712	28921955	4	0	0.0158984	0.9998
GMEB1	1	28995244	29045865	4	0	0.0158984	0.9998
YTHDF2	1	29063133	29096287	4	0	0.0158984	0.9998
OPRD1	1	29138654	29197779	4	0	0.0158984	0.9998
EPB41	1	29213603	29446558	3	0	0.0416958	1
TMEM200B	1	29445940	29450447	3	0	0.0416958	1
SRSF4	1	29474255	29508499	3	0	0.0416958	1
MECR	1	29519385	29557454	3	0	0.0416958	1
PTPRU	1	29563028	29653325	3	0	0.0416958	1
SMIM12	1	35178338	35325417	1	0	0.345965	1
DLGAP3	1	35331037	35395186	1	0	0.349365	1
RP11-244H3.4	1	35447134	35497342	1	0	0.349365	1
ZMYM6NB	1	35447136	35450954	1	0	0.349365	1
ZMYM6	1	35451766	35497569	1	0	0.349365	1
ZMYM1	1	35525387	35581460	1	0	0.349365	1
SFPQ	1	35641979	35658749	1	0	0.349365	1
ZMYM4	1	35734568	35887659	1	0	0.349365	1
KIAA0319L	1	35899091	36023551	1	0	0.349365	1
THRAP3	1	36690017	36770958	0	1	1	1
SH3D21	1	36771988	36790487	0	1	1	1
EVA1B	1	36787632	36789755	0	1	1	1
GRIK3	1	37261128	37499730	0	2	1	1
ZFP69	1	40942887	40962015	1	0	0.347665	1
EXO5	1	40974413	40982228	1	0	0.347665	1
ZNF684	1	40997233	41013841	1	0	0.347665	1
HIVEP3	1	41972036	42501596	0	2	1	1
SZT2	1	43855553	43918321	0	1	1	1
HYI	1	43916674	43919660	0	1	1	1
PTPRF	1	43990858	44089337	0	1	1	1
PLK3	1	45265897	45271662	1	0	0.336066	1
TCTEX1D4	1	45271585	45272347	1	0	0.336066	1
BTBD19	1	45274154	45281257	1	0	0.336066	1
PTCH2	1	45285516	45308735	1	0	0.336066	1
EIF2B3	1	45316194	45452394	1	0	0.336066	1
ZSWIM5	1	45482071	45771881	1	3	1	1
HPDL	1	45792577	45794205	0	1	1	1
MUTYH	1	45794835	45806142	0	1	1	1
TOE1	1	45805342	45809647	0	1	1	1
TESK2	1	45809555	45956838	1	2	1	1
PIK3R3	1	46505812	46598708	0	1	1	1
KNCN	1	47011316	47017199	0	1	1	1
MKNK1	1	47023080	47082515	0	2	1	1
MOB3C	1	47073387	47082563	0	1	1	1
CYP4B1	1	47223510	47285085	1	0	0.339366	1
CYP4A22	1	47603107	47615413	0	1	1	1
TRABD2B	1	48226200	48462567	1	1	0.561844	1
FLJ00388	1	48226979	48227290	0	1	1	1
AL109659.1	1	48569306	48569878	0	1	1	1
AGBL4	1	48998527	50489585	24	68	1	1
SLC1A7	1	53552851	53608304	0	2	1	1
DIO1	1	54356912	54376759	0	1	1	1
HSPB11	1	54382247	54411602	0	1	1	1
LRRC42	1	54411750	54433841	0	1	1	1
LDLRAD1	1	54472972	54483859	0	1	1	1
TMEM59	1	54492354	54519177	0	1	1	1
TCEANC2	1	54519260	54578192	0	1	1	1
CDCP2	1	54598747	54619443	0	1	1	1
RP11-446E24.4	1	54606897	54665746	0	1	1	1
AL357673.1	1	54635333	54637997	0	1	1	1
CYB5RL	1	54638009	54665709	0	1	1	1
MRPL37	1	54649714	54691137	0	1	1	1
SSBP3	1	54691105	54879152	0	2	1	1
ACOT11	1	55007930	55104865	0	1	1	1
FAM151A	1	55074855	55089229	0	1	1	1
MROH7	1	55107427	55175939	0	1	1	1
MROH7-TTC4	1	55107459	55207981	0	1	1	1
TTC4	1	55181495	55208330	0	1	1	1
PARS2	1	55222571	55230187	0	1	1	1
TTC22	1	55245385	55266940	0	1	1	1
LEXM	1	55271736	55307925	0	1	1	1
DHCR24	1	55315306	55352891	0	1	1	1
TMEM61	1	55446465	55457966	0	1	1	1
BSND	1	55464606	55476556	0	1	1	1
PCSK9	1	55505221	55530525	0	2	1	1
USP24	1	55532032	55680786	0	1	1	1
DAB1	1	57460451	59012406	2	4	1	1
FGGY	1	59762310	60276319	0	35	1	1
HOOK1	1	60280458	60342050	0	1	1	1
C1orf87	1	60452941	60539442	0	1	1	1
NFIA	1	61330931	61928465	0	1	1	1
INADL	1	62208149	62644347	2	3	0.553445	1
ATG4C	1	63249806	63331184	0	1	1	1
ROR1	1	64239693	64647181	0	2	1	1
LEPR	1	65886335	66107242	0	1	1	1
PDE4B	1	66258197	66840262	1	0	0.339366	1
LRRC7	1	70034081	70617628	0	2	1	1
PTGER3	1	71318036	71513491	2	3	0.554345	1
ZRANB2	1	71528974	71546980	0	1	1	1
NEGR1	1	71861623	72748417	1	8	1	1
LRRIQ3	1	74491699	74663871	0	1	1	1
FPGT	1	74663896	74699770	1	1	0.570343	1
FPGT-TNNI3K	1	74663919	75009666	1	3	1	1
TNNI3K	1	74701085	75010112	1	2	1	1
LRRC53	1	74935562	74978298	0	2	1	1
SLC44A5	1	75667816	76076801	1	8	1	1
ST6GALNAC3	1	76540404	77100286	0	2	1	1
PIGK	1	77554675	77685115	0	1	1	1
USP33	1	78161672	78225537	1	0	0.333467	1
FAM73A	1	78245309	78345224	1	0	0.333467	1
NEXN	1	78354198	78409580	1	0	0.333467	1
GIPC2	1	78445226	78604133	0	1	1	1
PTGFR	1	78769568	79005434	0	1	1	1
IFI44L	1	79085607	79111830	0	2	1	1
IFI44	1	79115481	79129763	0	2	1	1
ADGRL2	1	81771845	82458120	0	2	1	1
DDAH1	1	85784164	86044046	0	2	1	1
CYR61	1	86046444	86049645	0	1	1	1
ZNHIT6	1	86115106	86174116	0	1	1	1
COL24A1	1	86194916	86622626	1	5	1	1
ODF2L	1	86812507	86862025	0	1	1	1
CLCA2	1	86889769	86922241	0	1	1	1
CLCA1	1	86934051	86965972	1	0	0.336666	1
CLCA4	1	87012761	87046437	10	49	1	1
CCBL2	1	89401456	89458636	0	1	1	1
RBMXL1	1	89445139	89458643	0	1	1	1
GBP3	1	89472349	89488577	0	2	1	1
GBP1	1	89518002	89531043	0	1	1	1
GBP2	1	89571815	89616139	0	1	1	1
GBP7	1	89597434	89641723	0	1	1	1
GBP4	1	89646831	89664615	0	1	1	1
LRRC8C	1	90098631	90235462	1	0	0.339866	1
RP11-302M6.4	1	90098699	90398809	1	0	0.339866	1
LRRC8D	1	90286573	90402170	1	0	0.339866	1
ZNF326	1	90460671	90501090	1	0	0.339866	1
BARHL2	1	91177096	91182794	1	0	0.339866	1
ZNF644	1	91380855	91487829	1	0	0.339866	1
HFM1	1	91726323	91870426	1	0	0.339866	1
CDC7	1	91966450	91991321	1	1	0.571443	1
TGFBR3	1	92145900	92371892	1	1	0.571443	1
BRDT	1	92414928	92479983	1	0	0.339866	1
EPHX4	1	92495539	92529093	1	0	0.339866	1
SETSIP	1	92540090	92540998	1	0	0.339866	1
BTBD8	1	92545862	92613393	1	0	0.339866	1
KIAA1107	1	92632609	92650280	1	0	0.339866	1
C1orf146	1	92683497	92711370	1	0	0.339866	1
GLMN	1	92711959	92764544	1	0	0.339866	1
RPAP2	1	92764522	92867613	1	0	0.339866	1
GFI1	1	92940319	92952433	1	0	0.339866	1
EVI5	1	92974253	93257961	1	0	0.339866	1
RPL5	1	93297582	93307481	1	0	0.339866	1
FAM69A	1	93298294	93427079	1	0	0.339866	1
MTF2	1	93544792	93604638	1	1	0.564944	1
TMED5	1	93615299	93646285	1	0	0.339866	1
CCDC18	1	93645476	93744287	1	0	0.339866	1
DR1	1	93811445	93835055	1	0	0.339866	1
FNBP1L	1	93913688	94020218	1	1	0.562344	1
BCAR3	1	94027343	94312706	1	1	0.562344	1
DNTTIP2	1	94331839	94345474	1	0	0.339866	1
GCLM	1	94350761	94375012	1	0	0.339866	1
ABCA4	1	94458391	94586688	1	0	0.339866	1
ARHGAP29	1	94614544	94740624	1	0	0.339866	1
ABCD3	1	94884011	94984222	1	139	1	1
F3	1	94994781	95007356	1	0	0.339866	1
SLC44A3	1	95285898	95360802	1	0	0.339866	1
CNN3	1	95362505	95392834	1	0	0.339866	1
ALG14	1	95439963	95538501	1	0	0.339866	1
TMEM56	1	95582894	95663163	1	0	0.339866	1
TMEM56-RWDD3	1	95583479	95712781	1	0	0.339866	1
RWDD3	1	95699711	95712781	1	0	0.339866	1
DPYD	1	97543299	98386605	1	5	1	1
AGL	1	100315640	100389579	0	2	1	1
SLC35A3	1	100435345	100492535	0	1	1	1
CDC14A	1	100810581	100985833	0	1	1	1
GPR88	1	101003693	101007574	0	1	1	1
OLFM3	1	102268130	102462586	1	19	1	1
COL11A1	1	103342023	103574052	2	1	0.265773	1
RNPC3	1	104068313	104097861	6	38	1	1
AMY2B	1	104096437	104122156	7	4	0.0471953	1
AMY2A	1	104159433	104168402	75	126	0.190881	1
AMY1A	1	104197912	104207176	89	187	1	1
AMY1B	1	104230037	104239302	120	194	0.0711929	1
AMY1C	1	104293028	104301312	31	3	9.999e-05	9.999e-05	5	1	104293028	104301312	8284	1
NTNG1	1	107682629	108026080	1	1	0.565543	1
VAV3	1	108113782	108507766	0	2	1	1
SLC25A24	1	108676658	108743471	0	77	1	1
NBPF4	1	108765963	108786703	1	77	1	1
NBPF6	1	108918421	109013624	6	100	1	1
RP11-475E11.9	1	109380282	109506106	0	1	1	1
CLCC1	1	109472130	109506079	0	1	1	1
WDR47	1	109512836	109584735	0	1	1	1
KIAA1324	1	109656301	109749403	2	0	0.115788	1
GSTM4	1	110198703	110217458	0	1	1	1
GSTM2	1	110210644	110252173	0	11	1	1
KCNC4	1	110753965	110825722	0	2	1	1
CHIA	1	111833484	111863188	1	2	1	1
PIFO	1	111888910	111895635	1	1	0.563144	1
OVGP1	1	111956936	111970399	1	0	0.337266	1
KCND3	1	112313284	112531777	0	1	1	1
CTTNBP2NL	1	112938803	113006078	0	1	1	1
WNT2B	1	113009163	113072787	0	1	1	1
ST7L	1	113066140	113163447	0	1	1	1
CAPZA1	1	113161795	113214241	0	1	1	1
MOV10	1	113215763	113243368	0	1	1	1
RHOC	1	113243728	113250056	0	1	1	1
RP11-426L16.10	1	113245236	113254055	0	1	1	1
PPM1J	1	113252616	113258099	0	1	1	1
FAM19A3	1	113263041	113269857	0	1	1	1
SLC16A1	1	113454469	113499635	0	1	1	1
LRIG2	1	113615831	113674882	0	1	1	1
MAGI3	1	113933371	114228545	0	1	1	1
PHTF1	1	114239453	114302111	0	1	1	1
RSBN1	1	114304454	114355098	0	1	1	1
PTPN22	1	114356433	114414381	0	2	1	1
BCL2L15	1	114420790	114430169	0	1	1	1
AP4B1	1	114437370	114447823	0	1	1	1
DCLRE1B	1	114447763	114456708	0	1	1	1
HIPK1	1	114471814	114520491	0	1	1	1
OLFML3	1	114522013	114578194	0	1	1	1
SYT6	1	114631913	114696541	0	2	1	1
TRIM33	1	114935399	115053781	0	1	1	1
NHLH2	1	116378998	116386538	1	0	0.335766	1
SLC22A15	1	116519119	116612675	1	0	0.335766	1
MAB21L3	1	116654376	116677861	1	0	0.335766	1
ATP1A1	1	116915290	116952883	1	0	0.335766	1
AL136376.1	1	116915890	116926718	1	0	0.335766	1
CD58	1	117057157	117113661	1	0	0.335766	1
IGSF3	1	117117021	117210377	1	0	0.335766	1
CD2	1	117297007	117311850	1	0	0.335766	1
PTGFRN	1	117452679	117532980	1	0	0.335766	1
CD101	1	117544372	117579098	1	0	0.335766	1
TTF2	1	117602925	117650075	1	0	0.335766	1
TRIM45	1	117653682	117665209	1	0	0.335766	1
VTCN1	1	117686209	117753556	1	0	0.335766	1
MAN1A2	1	117910071	118071494	1	2	1	1
FAM46C	1	118148556	118170994	1	0	0.335766	1
GDAP2	1	118406107	118472253	1	0	0.335766	1
WDR3	1	118472343	118509165	1	1	0.561544	1
SPAG17	1	118496484	118727846	1	2	1	1
TBX15	1	119425669	119532179	2	0	0.112689	1
WARS2	1	119573839	119683294	4	0	0.0140986	0.9998
HAO2	1	119911402	119936753	1	47	1	1
HSD3B2	1	119957554	119965658	1	0	0.335766	1
HSD3B1	1	120049821	120057677	1	0	0.335766	1
ZNF697	1	120162045	120190396	2	0	0.113589	1
PHGDH	1	120202421	120286838	1	0	0.335766	1
HMGCS2	1	120290619	120311528	1	0	0.335766	1
REG4	1	120336641	120354283	1	0	0.335766	1
ADAM30	1	120436156	120439118	1	0	0.335766	1
NOTCH2	1	120454176	120612240	1	1	0.560344	1
FAM72B	1	120837756	120855681	1	0	0.343066	1
FCGR1B	1	120926979	120935937	1	0	0.343066	1
PPIAL4G	1	143767144	143767881	2	0	0.113789	1
FAM72D	1	143896448	143913143	2	0	0.113789	1
NBPF8	1	144146808	144224481	2	1	0.266573	1
AL592284.1	1	144339738	144521058	3	3	0.329067	1
PPIAL4B	1	144363462	144364246	2	3	0.548045	1
NBPF9	1	144811744	144830413	2	5	1	1
PDE4DIP	1	144836157	145076186	5	10	1	1
AL590452.1	1	144989309	144991365	5	5	0.225477	1
NOTCH2NL	1	145209119	145291972	3	7	1	1
RP11-458D21.5	1	145209145	145318987	3	7	1	1
NBPF10	1	145289772	145370303	3	7	1	1
HFE2	1	145413095	145417545	5	5	0.225777	1
TXNIP	1	145438469	145442635	7	5	0.0783922	1
POLR3GL	1	145456236	145470388	7	5	0.0783922	1
CH17-270A2.2	1	145457276	145507835	7	5	0.0783922	1
ANKRD34A	1	145470508	145475646	7	5	0.0783922	1
LIX1L	1	145477085	145501670	7	5	0.0783922	1
RBM8A	1	145507415	145517375	7	5	0.0783922	1
PEX11B	1	145516252	145523730	7	5	0.0783922	1
ITGA10	1	145524891	145543868	7	5	0.0783922	1
ANKRD35	1	145549209	145568526	7	5	0.0783922	1
PIAS3	1	145575233	145586546	7	5	0.0783922	1
NUDT17	1	145586115	145589439	7	5	0.0783922	1
POLR3C	1	145592605	145611025	7	6	0.114989	1
RNF115	1	145611036	145696218	12	13	0.10469	1
CD160	1	145695798	145715614	12	13	0.10469	1
PDZK1	1	145726918	145764207	12	13	0.10469	1
GPR89A	1	145764411	145827073	6	14	1	1
GPR89C	1	145883868	145924373	4	6	0.459254	1
NBPF11	1	146032647	146082765	1	5	1	1
FMO5	1	146646930	146714700	1	0	0.339466	1
BCL9	1	147013182	147098017	1	71	1	1
ACP6	1	147101453	147142618	1	1	0.566243	1
GJA5	1	147228332	147245466	0	1	1	1
NBPF24	1	147574428	147634886	0	3	1	1
BX842679.1	1	147631967	147632428	0	3	1	1
PPIAL4A	1	147954635	147955419	0	2	1	1
NBPF14	1	148003642	148025863	0	1	1	1
PPIAL4D	1	148201752	148202536	0	1	1	1
NBPF20	1	148250249	148347506	0	1	1	1
NBPF15	1	148555979	148596267	4	66	1	1
PPIAL4E	1	148644011	148644795	6	64	1	1
NBPF16	1	148739443	148758311	3	62	1	1
HIST2H3PS2	1	149400132	149400542	12	96	1	1
FAM72C	1	149438750	149459549	2	9	1	1
PPIAL4C	1	149553003	149553787	0	3	1	1
FAM231D	1	149673900	149677289	0	1	1	1
AL358813.2	1	149675978	149676609	0	1	1	1
MCL1	1	150547027	150552214	1	0	0.346965	1
ENSA	1	150573327	150602088	1	0	0.346965	1
GOLPH3L	1	150618701	150669620	1	0	0.346965	1
HORMAD1	1	150670536	150693364	1	0	0.346965	1
ARNT	1	150782181	150849244	0	9	1	1
TNFAIP8L2	1	151129105	151132225	0	1	1	1
SCNM1	1	151129140	151142773	0	1	1	1
LYSMD1	1	151132224	151138424	0	1	1	1
TMOD4	1	151142462	151148760	0	1	1	1
VPS72	1	151142463	151167797	0	1	1	1
PIP5K1A	1	151170425	151222012	0	1	1	1
HRNR	1	152184558	152196669	0	1	1	1
CRNN	1	152381719	152386739	1	0	0.352865	1
LCE5A	1	152483320	152484653	0	2	1	1
LCE3C	1	152484011	152573562	20	7	9.999e-05	0.0125987	6	1	152484011	152552980	68969	4
CRCT1	1	152486978	152488486	0	2	1	1	6
LCE3E	1	152538130	152539248	20	5	9.999e-05	0.00119988	6
LCE3D	1	152551857	152552980	20	5	9.999e-05	0.00119988	6
MSTO1	1	155579996	155584758	1	0	0.341966	1
YY1AP1	1	155629234	155658791	1	0	0.341966	1
DAP3	1	155657751	155708801	1	0	0.341966	1
ETV3	1	157090983	157108266	1	0	0.349565	1
FCRL5	1	157483167	157522310	1	0	0.349565	1
FCRL4	1	157543539	157567870	1	0	0.349565	1
FCRL3	1	157644111	157670647	1	0	0.349565	1
FCRL2	1	157715523	157746922	1	0	0.349565	1
FCRL1	1	157764193	157789895	1	0	0.349565	1
CD5L	1	157800704	157868046	1	0	0.349565	1
KIRREL	1	157963063	158070052	1	1	0.572643	1
CD1D	1	158149737	158154686	1	0	0.349565	1
CD1A	1	158223927	158228059	1	0	0.349565	1
CD1C	1	158259576	158263420	1	0	0.349565	1
CD1B	1	158297741	158301321	1	0	0.349565	1
CD1E	1	158323486	158327343	1	0	0.349565	1
OR10T2	1	158368312	158369256	1	0	0.349565	1
OR10K2	1	158389718	158390656	1	0	0.349565	1
OR10K1	1	158435352	158436293	1	0	0.349565	1
OR10R2	1	158449668	158450675	1	0	0.349565	1
OR6Y1	1	158516918	158517895	1	0	0.349565	1
OR6P1	1	158532441	158533394	1	0	0.349565	1
OR10Z1	1	158576229	158577170	1	0	0.349565	1
SPTA1	1	158580496	158656488	1	0	0.349565	1
OR6K2	1	158669468	158670442	1	1	0.571243	1
OR6K3	1	158686958	158687953	1	1	0.571243	1
OR6K6	1	158724510	158725681	2	1	0.269973	1
OR6N1	1	158735534	158736472	2	1	0.269973	1
OR6N2	1	158746472	158747425	2	1	0.269973	1
MNDA	1	158801107	158819296	2	1	0.269973	1
PYHIN1	1	158900586	158946844	1	2	1	1
IFI16	1	158969758	159024945	1	1	0.570243	1
AIM2	1	159032274	159116886	1	0	0.349565	1
CADM3	1	159141399	159173103	1	0	0.349565	1
ACKR1	1	159173097	159176290	1	0	0.349565	1
FCER1A	1	159259504	159278014	1	0	0.349565	1
OR10J3	1	159283460	159284449	2	0	0.122288	1
OR10J1	1	159409512	159410601	2	0	0.122288	1
OR10J5	1	159504868	159505797	2	0	0.122288	1
APCS	1	159557615	159558655	2	0	0.122288	1
CRP	1	159682079	159684379	2	0	0.122288	1
DUSP23	1	159750722	159752333	1	0	0.349565	1
FCRL6	1	159770301	159786041	1	0	0.349565	1
SLAMF8	1	159796540	159807039	1	0	0.349565	1
C1orf204	1	159804264	159825137	1	0	0.349565	1
VSIG8	1	159824106	159832447	1	0	0.349565	1
RP11-190A12.7	1	159827690	159842843	1	0	0.349565	1
CFAP45	1	159842154	159869953	1	0	0.349565	1
AL590560.1	1	159879884	159880159	1	0	0.349565	1
TAGLN2	1	159887897	159895522	1	0	0.349565	1
IGSF9	1	159896829	159915394	1	0	0.349565	1
SLAMF9	1	159921282	159924044	4	2	0.112089	1
PIGM	1	159997463	160001781	1	0	0.349565	1
KCNJ10	1	160007257	160040038	1	0	0.349565	1
KCNJ9	1	160051360	160060353	1	0	0.349565	1
IGSF8	1	160061130	160068733	1	0	0.349565	1
ATP1A2	1	160085549	160113381	1	0	0.349565	1
ATP1A4	1	160121360	160156767	1	0	0.349565	1
CASQ1	1	160160346	160171676	1	0	0.349565	1
PEA15	1	160175127	160185166	1	0	0.349565	1
DCAF8	1	160185505	160232321	1	0	0.349565	1
RP11-574F21.3	1	160187254	160254920	1	0	0.349565	1
PEX19	1	160246602	160256138	1	0	0.349565	1
COPA	1	160259063	160313190	1	0	0.349565	1
NCSTN	1	160313062	160328742	1	0	0.349565	1
NHLH1	1	160336857	160342638	1	0	0.349565	1
VANGL2	1	160370376	160398468	1	0	0.349565	1
SLAMF6	1	160454820	160493052	1	0	0.349565	1
CD84	1	160510885	160549306	1	0	0.349565	1
SLAMF1	1	160577890	160617085	1	0	0.349565	1
CD48	1	160648536	160681641	1	0	0.349565	1
SLAMF7	1	160708847	160724611	1	0	0.349565	1
LY9	1	160765864	160798051	1	0	0.349565	1
CD244	1	160799950	160832645	1	0	0.349565	1
ITLN1	1	160846329	160854960	1	0	0.349565	1
ITLN2	1	160914815	160924589	1	0	0.349565	1
F11R	1	160965001	160991138	1	0	0.349565	1
RP11-544M22.13	1	160967747	161008752	1	0	0.349565	1
TSTD1	1	161007421	161008780	1	0	0.349565	1
USF1	1	161009041	161015767	1	0	0.349565	1
ARHGAP30	1	161016736	161039760	1	0	0.349565	1
AL591806.1	1	161035655	161035943	1	0	0.349565	1
PVRL4	1	161040785	161059389	1	0	0.349565	1
KLHDC9	1	161068151	161070136	1	0	0.349565	1
PFDN2	1	161070346	161087901	1	0	0.349565	1
NIT1	1	161087876	161095235	1	0	0.349565	1
DEDD	1	161090764	161102478	1	0	0.349565	1
UFC1	1	161122566	161128646	1	0	0.349565	1
USP21	1	161129240	161135513	1	0	0.349565	1
PPOX	1	161136200	161147803	1	0	0.349565	1
B4GALT3	1	161141100	161147758	1	0	0.349565	1
ADAMTS4	1	161154098	161168846	1	0	0.349565	1
FCGR2A	1	161475220	161493803	1	0	0.348065	1
HSPA6	1	161494330	161496700	1	0	0.348065	1
FCGR3A	1	161511549	161520527	4	8	1	1
FCGR3B	1	161592986	161601753	3	11	1	1
FCGR2B	1	161632937	161648444	1	9	1	1
FCRLA	1	161676762	161684142	1	0	0.348065	1
FCRLB	1	161691353	161697933	1	0	0.348065	1
DUSP12	1	161719548	161727028	1	0	0.348065	1
ATF6	1	161736084	161933860	1	0	0.348065	1
OLFML2B	1	161952982	161993644	1	0	0.348065	1
NOS1AP	1	162039564	162340265	1	1	0.571643	1
RP11-565P22.6	1	162335197	162353321	1	0	0.348065	1
C1orf226	1	162336698	162356608	1	0	0.348065	1
C1orf111	1	162342993	162346660	1	0	0.348065	1
SH2D1B	1	162365056	162381928	1	0	0.348065	1
UHMK1	1	162467041	162499419	1	0	0.348065	1
UAP1	1	162531296	162569632	1	0	0.348065	1
DDR2	1	162601163	162757190	1	0	0.348065	1
HSD17B7	1	162760492	162782607	1	1	0.569143	1
CCDC190	1	162794248	162838605	1	1	0.569143	1
RGS4	1	163038565	163046592	1	0	0.348065	1
RGS5	1	163080911	163291581	2	0	0.120788	1
NUF2	1	163236366	163325554	2	0	0.120788	1
PBX1	1	164524821	164868533	1	2	1	1
LMX1A	1	165171104	165325952	1	0	0.341766	1
RXRG	1	165370154	165414592	1	0	0.341766	1
LRRC52	1	165513244	165533198	1	0	0.341766	1
MGST3	1	165600098	165631033	1	0	0.341766	1
ALDH9A1	1	165631453	165668100	1	0	0.341766	1
TMCO1	1	165693530	165796992	1	0	0.341766	1
UCK2	1	165796768	165880855	1	0	0.341766	1
FAM78B	1	166026663	166136206	1	0	0.341766	1
AL626787.1	1	166026679	166028709	1	0	0.341766	1
POGK	1	166808684	166825581	0	2	1	1
TADA1	1	166825747	166845564	0	2	1	1
ILDR2	1	166864948	166944719	0	2	1	1
MAEL	1	166944819	166991451	0	2	1	1
MPZL1	1	167690429	167761156	0	1	1	1
ADCY10	1	167778625	167883453	0	1	1	1
XCL2	1	168510003	168513235	1	1	0.571143	1
XCL1	1	168545711	168551315	1	1	0.571143	1
DPT	1	168664697	168698502	1	1	0.571143	1
NME7	1	169101769	169337205	1	0	0.336366	1
BLZF1	1	169337208	169365778	1	0	0.336366	1
CCDC181	1	169364108	169429907	1	0	0.336366	1
SLC19A2	1	169433147	169455241	1	0	0.336366	1
F5	1	169483404	169555826	1	0	0.336366	1
MYOC	1	171604557	171621823	0	1	1	1
DNM3	1	171810638	172387606	0	1	1	1
SUCO	1	172501489	172580973	0	1	1	1
RABGAP1L	1	174128548	174964445	1	2	1	1
RFWD2	1	175913967	176176629	2	1	0.270773	1
SEC16B	1	177893091	177953438	1	2	1	1
ABL2	1	179068462	179198819	0	1	1	1
SOAT1	1	179262849	179327815	0	1	1	1
AXDND1	1	179334855	179523870	0	1	1	1
CEP350	1	179923873	180084015	1	0	0.340666	1
QSOX1	1	180123969	180173165	0	3	1	1
XPR1	1	180601140	180859387	0	1	1	1
CACNA1E	1	181382238	181777219	0	2	1	1
RGSL1	1	182378327	182529734	1	0	0.336666	1
RNASEL	1	182542769	182558391	1	0	0.336666	1
RGS16	1	182567758	182573543	1	0	0.336666	1
HMCN1	1	185703683	186160081	0	14	1	1
PRG4	1	186265411	186283694	0	1	1	1
TPR	1	186280784	186344825	0	1	1	1
C1orf27	1	186344970	186390510	0	1	1	1
AL596220.1	1	186364123	186365908	0	1	1	1
OCLM	1	186369704	186370587	0	1	1	1
PDC	1	186412698	186430254	0	1	1	1
BRINP3	1	190066792	190447534	3	129	1	1
RGS1	1	192544857	192549161	1	0	0.344366	1
UCHL5	1	192981380	193029210	1	1	0.561044	1
TROVE2	1	193028552	193060907	1	1	0.561044	1
GLRX2	1	193065598	193075244	0	1	1	1
RP4-608O15.3	1	196788875	196928340	42	113	1	1
CFHR1	1	196788887	196801319	7	23	1	1
CFHR4	1	196819371	196888102	41	113	1	1
CFHR2	1	196912902	196928356	1	5	1	1
CFHR5	1	196946686	196978804	1	0	0.343566	1
ASPM	1	197053258	197115824	1	0	0.353665	1
ZBTB41	1	197122810	197169672	2	0	0.125287	1
DENND1B	1	197473878	197744826	4	0	0.0145985	0.9998
KIF14	1	200520625	200589862	1	0	0.339966	1
DDX59	1	200593024	200639097	1	0	0.339966	1
CAMSAP2	1	200708686	200829832	1	0	0.339966	1
GPR25	1	200842166	200843251	1	0	0.339966	1
C1orf106	1	200860176	200884863	1	0	0.339966	1
KIF21B	1	200938518	200992828	1	0	0.339966	1
CACNA1S	1	201008640	201081694	1	0	0.339966	1
ASCL5	1	201083081	201096312	1	0	0.339966	1
TMEM9	1	201103900	201140702	1	0	0.339966	1
IGFN1	1	201159953	201198080	1	0	0.339966	1
PKP1	1	201252580	201302121	1	0	0.339966	1
TNNT2	1	201328136	201346890	1	0	0.339966	1
LAD1	1	201342372	201369043	1	0	0.339966	1
TNNI1	1	201372896	201398994	1	0	0.339966	1
PHLDA3	1	201433511	201438365	1	0	0.339966	1
CSRP1	1	201452658	201478584	1	0	0.339966	1
NAV1	1	201592013	201796097	1	0	0.339966	1
LGR6	1	202163029	202288909	0	2	1	1
PPP1R12B	1	202317827	202561834	0	1	1	1
NFASC	1	204797779	204991950	0	3	1	1
RBBP5	1	205055270	205091143	0	1	1	1
DSTYK	1	205111633	205180694	0	1	1	1
TMCC2	1	205197304	205242471	0	1	1	1
NUAK2	1	205271187	205290919	0	1	1	1
LEMD1	1	205350506	205426219	0	6	1	1
SLC26A9	1	205882176	205912588	0	1	1	1
AVPR1B	1	206223632	206231639	0	1	1	1
C1orf186	1	206238872	206288647	1	1	0.558844	1
CTSE	1	206317459	206332104	3	0	0.0416958	1
SRGAP2	1	206516200	206637783	2	2	0.430557	1
DYRK3	1	206808881	206857764	1	0	0.346065	1
C4BPA	1	207277607	207318317	0	1	1	1
CR1	1	207669492	207813992	0	2	1	1
PLXNA2	1	208195587	208417665	1	0	0.338066	1
CAMK1G	1	209757062	209787283	0	1	1	1
LAMB3	1	209788215	209825811	0	1	1	1
G0S2	1	209848765	209849733	0	1	1	1
HSD11B1	1	209859523	209908295	1	1	0.566343	1
TRAF3IP3	1	209929377	209955665	1	1	0.566343	1
C1orf74	1	209952553	209957904	1	1	0.566343	1
IRF6	1	209958968	209979520	1	1	0.566343	1
DIEXF	1	210001352	210030910	1	1	0.566343	1
SYT14	1	210111519	210344660	1	1	0.566343	1
SERTAD4	1	210406144	210419976	0	1	1	1
HHAT	1	210501596	210849638	0	2	1	1
KCNH1	1	210851657	211307457	0	2	1	1
RCOR3	1	211431719	211489727	0	1	1	1
TRAF5	1	211499957	211548288	0	1	1	1
PPP2R5A	1	212458879	212535205	1	0	0.343766	1
BATF3	1	212859760	212873327	1	0	0.343666	1
NSL1	1	212899495	212965124	1	0	0.345465	1
TATDN3	1	212965170	212989968	1	0	0.345465	1
SPATA45	1	213003483	213020991	5	293	1	1
FLVCR1	1	213031597	213072705	1	0	0.336866	1
PROX1	1	214156524	214214845	0	2	1	1
KCNK2	1	215179118	215410436	0	1	1	1
USH2A	1	215796236	216596738	2	3	0.559244	1
ESRRG	1	216676588	217311097	0	2	1	1
GPATCH2	1	217600334	217804424	2	1	0.260574	1
SPATA17	1	217804666	218045038	2	2	0.415858	1
RRP15	1	218458629	218511325	1	0	0.345665	1
TGFB2	1	218519577	218617961	1	6	1	1
LYPLAL1	1	219347186	219386207	1	0	0.345665	1
SLC30A10	1	219858769	220131989	1	0	0.345665	1
EPRS	1	220141943	220220000	1	1	0.567843	1
BPNT1	1	220230824	220263804	1	1	0.567843	1
IARS2	1	220267444	220321383	1	1	0.567843	1
RAB3GAP2	1	220321635	220445796	1	1	0.567843	1
AC096644.1	1	220603286	220608023	1	0	0.345665	1
MARK1	1	220701525	220837803	1	0	0.345665	1
DNAH14	1	225083964	225586994	1	2	1	1
TMEM63A	1	226033237	226070069	0	1	1	1
LEFTY1	1	226073982	226099082	0	3	1	1
RP4-559A3.7	1	226074396	226111978	0	3	1	1
PYCR2	1	226107577	226112040	0	3	1	1
LEFTY2	1	226124298	226129189	0	3	1	1
PRSS38	1	228003394	228034171	1	0	0.333267	1
WNT9A	1	228106357	228135599	1	0	0.344466	1
TMEM78	1	229385383	229387557	1	0	0.336466	1
RAB4A	1	229406809	229441641	1	0	0.336466	1
SPHAR	1	229440604	229441251	1	0	0.336466	1
CCSAP	1	229456752	229479041	1	0	0.336466	1
ACTA1	1	229566992	229569845	1	0	0.336466	1
NUP133	1	229576007	229644088	1	0	0.336466	1
ABCB10	1	229652329	229694442	1	0	0.336466	1
GALNT2	1	230193737	230417870	0	1	1	1
PGBD5	1	230450228	230561475	0	1	1	1
COG2	1	230778235	230829728	1	0	0.346065	1
AGT	1	230838269	230850043	1	0	0.346065	1
CAPN9	1	230883130	230937749	1	0	0.346065	1
C1orf198	1	230972865	231005335	1	1	0.567243	1
TTC13	1	231041989	231114621	2	0	0.118188	1
ARV1	1	231114727	231136341	2	0	0.118188	1
FAM89A	1	231154704	231175992	2	0	0.118188	1
TRIM67	1	231297858	231357302	2	0	0.118188	1
C1orf131	1	231359509	231376933	2	0	0.118188	1
GNPAT	1	231376953	231413719	2	0	0.118188	1
EXOC8	1	231468499	231473598	2	0	0.118188	1
SPRTN	1	231472850	231490769	2	0	0.118188	1
EGLN1	1	231499497	231560790	2	0	0.118188	1
TSNAX	1	231664399	231702270	2	0	0.118188	1
TSNAX-DISC1	1	231664399	231954990	3	9	1	1
DISC1	1	231762561	232177018	3	10	1	1
SIPA1L2	1	232533711	232697304	2	1	0.273373	1
MAP10	1	232940638	232944153	1	0	0.346565	1
NTPCR	1	233086351	233119628	1	0	0.346565	1
PCNXL2	1	233119181	233431459	1	0	0.346565	1
RP5-862P8.2	1	233463514	233520894	1	0	0.346565	1
KCNK1	1	233749750	233808258	1	0	0.346565	1
SLC35F3	1	234040679	234460262	3	1	0.116288	1
COA6	1	234509202	234519795	2	3	0.555944	1
TARBP1	1	234527059	234614849	3	0	0.0389961	1
IRF2BP2	1	234740015	234745271	2	0	0.117688	1
TOMM20	1	235272651	235292251	1	0	0.346565	1
RBM34	1	235294498	235324772	1	0	0.346565	1
ARID4B	1	235294949	235491534	1	0	0.346565	1
GGPS1	1	235490665	235507847	1	0	0.346565	1
TBCE	1	235530675	235612283	1	0	0.346565	1
B3GALNT2	1	235613238	235667781	1	0	0.346565	1
GNG4	1	235710987	235814054	1	0	0.346565	1
LYST	1	235824341	236046940	1	0	0.346565	1
EDARADD	1	236511562	236648214	1	0	0.332267	1
ACTN2	1	236849754	236927931	0	1	1	1
RYR2	1	237205505	237997288	1	2	1	1
CHRM3	1	239549865	240078752	2	3	0.555244	1
FMN2	1	240177648	240638489	1	13	1	1
AL646016.1	1	240629183	240643504	1	0	0.331867	1
GREM2	1	240652873	240775449	1	0	0.331867	1
RGS7	1	240938814	241520530	2	6	1	1
FH	1	241660903	241683061	1	0	0.331867	1
KMO	1	241695434	241758944	1	0	0.331867	1
OPN3	1	241753404	241840678	3	0	0.0405959	1
CHML	1	241792155	241799232	2	0	0.116488	1
WDR64	1	241815580	241965435	3	0	0.0405959	1
EXO1	1	242011269	242058450	2	0	0.115588	1
BECN2	1	242121069	242122364	2	0	0.115588	1
MAP1LC3C	1	242158792	242162375	2	0	0.115588	1
PLD5	1	242246288	242687998	2	0	0.115588	1
CEP170	1	243287730	243418650	2	0	0.115588	1
AC092782.1	1	243388058	243395911	2	0	0.115588	1
SDCCAG8	1	243419336	243663394	2	0	0.115588	1
AKT3	1	243651535	244014381	3	1	0.123988	1
ZBTB18	1	244212241	244220778	4	0	0.0143986	0.9998
AL590483.1	1	244227632	244231211	4	0	0.0143986	0.9998
C1orf100	1	244515937	244552965	4	2	0.107589	1
ADSS	1	244571796	244615436	3	1	0.120088	1
C1orf101	1	244617679	244804479	4	3	0.185781	1
DESI2	1	244816237	244872335	4	0	0.0153985	0.9998
COX20	1	244998624	245008359	3	0	0.0407959	1
RP11-11N7.5	1	245008469	245018799	3	0	0.0407959	1
HNRNPU	1	245014468	245027844	3	0	0.0407959	1
EFCAB2	1	245133007	245290466	3	0	0.0407959	1
KIF26B	1	245318287	245872733	12	338	1	1
SMYD3	1	245912644	246670614	9	42	1	1
TFB2M	1	246703862	246729626	0	3	1	1
CNST	1	246729746	246831886	0	9	1	1
SCCPDH	1	246887349	246931439	0	1	1	1
AHCTF1	1	247002400	247095280	0	1	1	1
ZNF670-ZNF695	1	247108849	247242113	2	3	0.554845	1
ZNF695	1	247108849	247171395	1	3	1	1
ZNF670	1	247200086	247242057	2	0	0.125987	1
ZNF669	1	247263264	247267674	2	0	0.125987	1
ZNF124	1	247285277	247335318	1	0	0.350365	1
OR6F1	1	247875131	247876057	0	1	1	1
OR14A2	1	247886401	247887345	0	1	1	1
OR14K1	1	247901917	247902861	1	0	0.336066	1
OR1C1	1	247920764	247921708	1	0	0.336066	1
OR14A16	1	247978102	247979031	1	1	0.560344	1
OR11L1	1	248004230	248005198	1	1	0.560344	1
TRIM58	1	248020501	248041507	2	1	0.268773	1
OR2W3	1	248058889	248059833	2	1	0.268773	1
OR2T8	1	248084320	248085258	2	1	0.274373	1
OR2AJ1	1	248097071	248098057	2	1	0.274373	1
OR2L13	1	248100493	248264224	4	5	0.373163	1
OR2AK2	1	248128535	248129641	2	1	0.274373	1
OR2L5	1	248185250	248186188	3	5	0.554745	1
OR2L2	1	248201570	248202508	2	5	1	1
OR2L3	1	248223984	248224922	1	1	0.560344	1
OR2M5	1	248308450	248309388	1	1	0.560344	1
OR2M2	1	248343288	248344331	1	3	1	1
OR2M3	1	248366370	248367308	0	4	1	1
OR2M4	1	248402231	248403166	0	4	1	1
OR2T33	1	248436154	248437116	0	3	1	1
OR2T12	1	248457918	248458880	0	3	1	1
OR2M7	1	248486932	248487870	0	3	1	1
OR14C36	1	248512077	248513015	0	3	1	1
OR2T4	1	248524883	248525929	1	3	1	1
OR2T6	1	248550910	248551836	1	3	1	1
OR2T1	1	248569296	248570405	1	3	1	1
OR2T2	1	248616099	248617073	2	1	0.276972	1
OR2T3	1	248636652	248637608	2	1	0.276972	1
OR2T5	1	248651890	248652837	0	1	1	1
OR14I1	1	248844670	248845605	1	0	0.341566	1
FAM110C	2	38814	46870	4	1	0.0490951	1
SH3YL1	2	217730	266398	6	6	0.193981	1
ACP1	2	264140	278283	5	0	0.0059994	0.929607
FAM150B	2	279558	288851	5	0	0.0059994	0.929607
TMEM18	2	667335	677439	4	0	0.0146985	0.9998
SNTG2	2	946554	1371385	7	2	0.00829917	0.9998
TPO	2	1377995	1547483	7	0	0.00039996	0.247075
PXDN	2	1635659	1748624	5	0	0.00529947	0.929607
MYT1L	2	1792885	2335032	6	1	0.00889911	0.990801
TSSC1	2	3192696	3381653	2	1	0.273173	1
TRAPPC12	2	3383446	3488865	0	2	1	1
RNF144A	2	7057523	7208417	0	1	1	1
ASAP2	2	9346894	9545812	0	1	1	1
ITGB1BP1	2	9543604	9563676	0	1	1	1
CPSF3	2	9563697	9613230	0	1	1	1
IAH1	2	9613787	9636672	0	1	1	1
HPCAL1	2	10443015	10567743	0	2	1	1
LPIN1	2	11817721	11967535	0	1	1	1
NBAS	2	15307033	15701454	2	1	0.270073	1
FAM49A	2	16730727	16847599	0	1	1	1
KCNS3	2	18059114	18542882	4	8	1	1
RDH14	2	18735989	18741946	1	0	0.349165	1
NT5C1B-RDH14	2	18736811	18770830	1	0	0.349165	1
NT5C1B	2	18744138	18770838	1	0	0.349165	1
OSR1	2	19551246	19558414	1	0	0.349165	1
TTC32	2	20096404	20101747	1	0	0.349165	1
WDR35	2	20110021	20189892	1	0	0.349165	1
MATN3	2	20191872	20212455	1	0	0.349165	1
LAPTM4A	2	20232411	20251789	1	0	0.349165	1
SDC1	2	20400558	20425194	1	0	0.349165	1
PUM2	2	20448452	20551995	1	0	0.349165	1
RHOB	2	20646835	20649206	1	0	0.349165	1
HS1BP3	2	20760208	20850849	1	0	0.349165	1
GDF7	2	20866424	20879005	1	0	0.349165	1
LDAH	2	20883774	21022890	1	2	1	1
APOB	2	21224301	21266945	1	0	0.349165	1
TDRD15	2	21346789	21366144	1	0	0.349165	1
ADCY3	2	25042038	25142708	0	1	1	1
DNAJC27	2	25166505	25194963	0	1	1	1
EFR3B	2	25264999	25382006	0	1	1	1
POMC	2	25383722	25391772	0	1	1	1
DNMT3A	2	25450724	25565459	0	1	1	1
ASXL2	2	25956622	26101385	1	0	0.344366	1
ADGRF3	2	26531041	26569685	0	3	1	1
EPT1	2	26531415	26618759	0	3	1	1
DRC1	2	26624784	26679579	0	3	1	1
PLB1	2	28680012	28866654	0	2	1	1
ALK	2	29415640	30144432	0	3	1	1
LBH	2	30454397	30546596	0	10	1	1
LCLAT1	2	30670092	30867091	0	6	1	1
CAPN13	2	30945637	31043408	1	0	0.343166	1
GALNT14	2	31133333	31378068	0	1	1	1
CAPN14	2	31395922	31456724	1	6	1	1
EHD3	2	31457203	31492313	1	6	1	1
XDH	2	31557187	31637581	0	3	1	1
SRD5A2	2	31747550	31806136	0	2	1	1
BIRC6	2	32582096	32843966	0	1	1	1
FEZ2	2	36758948	36873230	1	1	0.567543	1
VIT	2	36923833	37041935	2	2	0.424258	1
AC007382.1	2	37068327	37068530	1	0	0.346965	1
STRN	2	37070783	37193615	1	0	0.346965	1
HEATR5B	2	37195526	37311485	1	0	0.346965	1
GPATCH11	2	37311594	37326387	1	0	0.346965	1
EIF2AK2	2	37326353	37384208	1	0	0.346965	1
SULT6B1	2	37394963	37423741	1	0	0.346965	1
CEBPZOS	2	37423631	37443336	1	0	0.346965	1
CEBPZ	2	37428755	37458856	1	0	0.346965	1
NDUFAF7	2	37458774	37480546	1	0	0.346965	1
PRKD3	2	37477645	37551951	1	1	0.571843	1
QPCT	2	37571717	37600465	1	1	0.571843	1
CDC42EP3	2	37869025	37965611	1	1	0.577342	1
RMDN2	2	38150330	38294285	1	1	0.567743	1
CYP1B1	2	38294116	38337044	1	2	1	1
ATL2	2	38522022	38604427	1	0	0.346965	1
HNRNPLL	2	38789120	38830728	1	0	0.346965	1
GALM	2	38893052	38968379	1	1	0.566643	1
SRSF7	2	38970741	38978636	1	1	0.566643	1
GEMIN6	2	38978676	39012142	1	2	1	1
DHX57	2	39024871	39103075	1	1	0.570943	1
MORN2	2	39103103	39156213	1	0	0.346965	1
ARHGEF33	2	39117021	39202590	1	0	0.346965	1
SOS1	2	39208537	39351486	1	0	0.346965	1
CDKL4	2	39402787	39456729	1	0	0.346965	1
MAP4K3	2	39476407	39664453	1	0	0.346965	1
TMEM178A	2	39892122	39945103	1	1	0.569143	1
THUMPD2	2	39963200	40006407	1	2	1	1
SLC8A1	2	40324410	40838193	5	10	1	1
AC007377.1	2	40488147	40490117	1	1	0.571243	1
EML4	2	42396490	42559688	2	61	1	1
MTA3	2	42721709	42984087	0	1	1	1
OXER1	2	42989621	42991401	0	1	1	1
HAAO	2	42994229	43019733	0	1	1	1
THADA	2	43457975	43823185	0	13	1	1
PLEKHH2	2	43864412	43995126	0	1	1	1
C1GALT1C1L	2	43902290	43903461	0	1	1	1
PPM1B	2	44395108	44471523	0	4	1	1
SLC3A1	2	44502597	44548633	5	5	0.225077	1
PREPL	2	44543420	44589001	6	6	0.194081	1
CAMKMT	2	44589089	44999731	5	17	1	1
SIX2	2	45232300	45236569	0	1	1	1
TMEM247	2	46656329	46711564	1	2	1	1
RHOQ	2	46768945	46810260	1	0	0.335066	1
PIGF	2	46808076	46844258	1	0	0.335066	1
CRIPT	2	46843555	46852881	1	0	0.335066	1
SOCS5	2	46926091	46990268	1	1	0.558344	1
EPCAM	2	47572297	47614740	1	2	1	1
MSH2	2	47630108	47789450	0	1	1	1
KCNK12	2	47743720	47798078	0	1	1	1
MSH6	2	47922669	48037240	0	1	1	1
PPP1R21	2	48667737	48742530	0	3	1	1
STON1	2	48756522	48825652	1	3	1	1
STON1-GTF2A1L	2	48757064	49003656	1	9	1	1
GTF2A1L	2	48844937	48960287	0	6	1	1
RP11-310N16.1	2	48859430	48982863	0	6	1	1
LHCGR	2	48913914	48982869	0	2	1	1
FSHR	2	49189296	49381676	4	2	0.109889	1
NRXN1	2	50145643	51452702	18	66	1	1
ASB3	2	53759810	54014747	1	4	1	1
GPR75-ASB3	2	53897430	54087297	0	3	1	1
CHAC2	2	53994929	54002333	0	1	1	1
ERLEC1	2	54014181	54045956	0	1	1	1
ACYP2	2	54197975	54532437	2	7	1	1
TSPYL6	2	54480321	54483409	0	2	1	1
C2orf73	2	54557171	54610879	0	3	1	1
SPTBN1	2	54683422	54898582	2	0	0.115188	1
EML6	2	54950636	55199161	0	47	1	1
RTN4	2	55199323	55339757	0	3	1	1
CCDC85A	2	56411258	56613308	0	7	1	1
VRK2	2	58134786	58387055	2	1	0.271873	1
FANCL	2	58386378	58468507	1	0	0.338666	1
BCL11A	2	60678302	60780702	1	0	0.338666	1
PAPOLG	2	60983365	61029220	1	0	0.338666	1
REL	2	61108656	61158745	1	0	0.338666	1
PUS10	2	61167357	61245394	1	0	0.338666	1
PEX13	2	61244360	61279125	1	0	0.338666	1
KIAA1841	2	61293006	61365169	1	0	0.338666	1
C2orf74	2	61372203	61391964	1	0	0.338666	1
AHSA2	2	61404553	61418338	2	0	0.115888	1
USP34	2	61414598	61697904	3	0	0.0408959	1
XPO1	2	61704984	61765761	2	0	0.120688	1
FAM161A	2	62051989	62081278	2	0	0.120688	1
CCT4	2	62095224	62115939	2	0	0.120688	1
COMMD1	2	62115859	62374382	2	0	0.120688	1
B3GNT2	2	62423248	62451866	1	0	0.338666	1
EHBP1	2	62900986	63273622	0	1	1	1
OTX1	2	63277192	63284971	0	1	1	1
WDPCP	2	63348518	64054977	1	2	1	1
UGP2	2	64068074	64118696	1	1	0.567343	1
VPS54	2	64119280	64246206	1	2	1	1
PELI1	2	64319786	64371588	1	1	0.571743	1
LGALSL	2	64681103	64688515	1	0	0.350565	1
AFTPH	2	64751439	64820139	1	0	0.350565	1
SERTAD2	2	64858755	64978139	1	0	0.350565	1
SLC1A4	2	65215611	65250999	1	0	0.350565	1
CEP68	2	65283500	65314138	1	0	0.350565	1
RAB1A	2	65297835	65357240	1	0	0.350565	1
ACTR2	2	65454887	65498387	1	0	0.350565	1
SPRED2	2	65537985	65659771	1	0	0.350565	1
MEIS1	2	66660584	66801001	1	0	0.350565	1
ETAA1	2	67624451	67637677	1	0	0.350565	1
C1D	2	68268262	68338080	1	0	0.350565	1
WDR92	2	68350068	68384692	1	0	0.350565	1
RP11-474G23.1	2	68358370	68488362	1	0	0.350565	1
PNO1	2	68384976	68403370	1	0	0.350565	1
PPP3R1	2	68405989	68483369	1	0	0.350565	1
CNRIP1	2	68511303	68547183	1	0	0.350565	1
PLEK	2	68592305	68624585	1	0	0.350565	1
FBXO48	2	68686551	68694390	1	0	0.350565	1
APLF	2	68694693	68882994	1	1	0.579742	1
PROKR1	2	68870721	68885379	1	1	0.579742	1
ARHGAP25	2	68906733	69053965	1	0	0.350565	1
BMP10	2	69092613	69098649	1	0	0.350565	1
GKN2	2	69172364	69180102	1	0	0.350565	1
GKN1	2	69201705	69208106	1	0	0.350565	1
ANTXR1	2	69240310	69476459	1	0	0.350565	1
GFPT1	2	69546901	69614386	1	0	0.350565	1
NFU1	2	69622882	69664760	1	0	0.350565	1
AAK1	2	69685129	69901481	1	0	0.350565	1
ANXA4	2	69871557	70054232	1	0	0.350565	1
GMCL1	2	70056774	70108528	1	0	0.350565	1
SNRNP27	2	70120692	70132707	1	0	0.350565	1
MXD1	2	70124820	70170077	1	0	0.350565	1
AC019206.1	2	70129482	70129841	1	0	0.350565	1
ASPRV1	2	70187221	70189397	1	0	0.350565	1
PCBP1	2	70314586	70316335	1	0	0.350565	1
C2orf42	2	70377012	70475747	1	0	0.350565	1
TIA1	2	70436576	70475792	1	0	0.350565	1
PCYOX1	2	70484518	70508323	1	0	0.350565	1
SNRPG	2	70508494	70520903	1	0	0.350565	1
FAM136A	2	70523107	70529222	1	0	0.350565	1
TGFA	2	70674412	70781325	1	0	0.350565	1
ADD2	2	70834750	70995357	1	0	0.350565	1
DYSF	2	71680852	71913898	0	1	1	1
EXOC6B	2	72403113	73053170	2	2	0.416858	1
ALMS1	2	73612886	73837920	0	3	1	1
NAT8	2	73867959	73869520	2	1	0.275272	1
POLE4	2	75185619	75197255	0	1	1	1
TACR1	2	75273590	75426826	0	5	1	1
LRRTM4	2	76974845	77820445	2	6	1	1
REG3G	2	79252812	79255631	1	0	0.332967	1
REG1B	2	79312156	79315145	1	0	0.332967	1
REG1A	2	79347488	79350545	1	0	0.332967	1
REG3A	2	79384129	79386879	1	0	0.332967	1
CTNNA2	2	79412357	80875986	3	8	1	1
LRRTM1	2	80515476	80531874	2	0	0.116588	1
DNAH6	2	84743579	85046713	0	1	1	1
RGPD1	2	87135076	87241104	0	1	1	1
PLGLB1	2	87229682	87248975	0	1	1	1
PLGLB2	2	88047606	88058312	0	1	1	1
RGPD2	2	88055474	88125471	1	1	0.561044	1
KRCC1	2	88326724	88355248	1	11	1	1
SMYD1	2	88367299	88412906	0	1	1	1
FABP1	2	88422501	88427635	0	1	1	1
THNSL2	2	88469814	88486155	1	1	0.559544	1
FOXI3	2	88746306	88752174	1	2	1	1
TEX37	2	88824169	88829102	0	2	1	1
EIF2AK3	2	88856259	88927094	0	44	1	1
RPIA	2	88991162	89050452	0	277	1	1
RP11-685N3.1	2	90537839	90538397	12	0	9.999e-05	0.00189981	7	2	90537839	90538397	558	1
TEKT4	2	95537178	95542574	0	1	1	1
MAL	2	95691422	95719741	0	1	1	1
MRPS5	2	95752952	95815179	0	1	1	1
ZNF514	2	95813075	95831158	0	1	1	1
ZNF2	2	95831177	95850065	0	1	1	1
AC092835.2	2	95873283	95925522	0	1	1	1
PROM2	2	95940201	95957056	0	1	1	1
KCNIP3	2	95963052	96051831	0	1	1	1
FAHD2A	2	96068469	96082364	0	1	1	1
TRIM43	2	96257766	96265526	0	1	1	1
ANKRD36C	2	96514587	96657541	0	1	1	1
GPAT2	2	96687694	96705199	0	1	1	1
ADRA2B	2	96778623	96781984	0	1	1	1
ASTL	2	96789589	96804175	0	1	1	1
DUSP2	2	96808905	96811179	0	1	1	1
STARD7	2	96850597	96874563	0	1	1	1
TMEM127	2	96914254	96931732	0	1	1	1
CIAO1	2	96931870	96939087	0	1	1	1
SNRNP200	2	96940074	96971253	0	1	1	1
ITPRIPL1	2	96991069	96996255	0	1	1	1
NCAPH	2	97001525	97039583	0	1	1	1
NEURL3	2	97163380	97173846	0	24	1	1
ARID5A	2	97202480	97218375	0	26	1	1
KANSL3	2	97258907	97308524	0	8	1	1
FER1L5	2	97308474	97370624	0	8	1	1
LMAN2L	2	97371666	97405801	0	11	1	1
CNNM4	2	97426639	97477628	0	6	1	1
CNNM3	2	97481982	97499648	0	3	1	1
ANKRD23	2	97490263	97523671	0	3	1	1
ANKRD39	2	97502348	97523832	0	3	1	1
FAHD2B	2	97749320	97760619	10	19	0.546945	1
ANKRD36	2	97779233	97930258	12	25	1	1
ANKRD36B	2	98109127	98206428	3	0	0.0380962	1
VWA3B	2	98703579	98929762	0	1	1	1
CNGA3	2	98962618	99015064	0	1	1	1
RP11-111H13.1	2	99757948	99939204	1	0	0.339866	1
LYG2	2	99858709	99871745	1	0	0.339866	1
REV1	2	100016938	100106497	1	0	0.347365	1
AFF3	2	100161881	100759201	1	1	0.564844	1
NMS	2	101086944	101099742	0	1	1	1
NPAS2	2	101436614	101613291	0	1	1	1
RPL31	2	101618177	101640494	0	1	1	1
TBC1D8	2	101624079	101869328	0	1	1	1
MAP4K4	2	102313312	102511151	1	0	0.338566	1
FLJ20373	2	102508955	102511150	1	0	0.338566	1
IL1R2	2	102608306	102645006	1	0	0.338566	1
IL1R1	2	102681004	102796334	1	0	0.338566	1
IL1RL2	2	102803433	102856462	1	0	0.338566	1
IL1RL1	2	102927962	102968497	1	0	0.338566	1
IL18R1	2	102927989	103015235	1	0	0.338566	1
IL18RAP	2	103035149	103069025	1	0	0.338566	1
GPR45	2	105858200	105859506	0	1	1	1
AC012360.1	2	105867759	105869601	0	1	1	1
TGFBRAP1	2	105880848	105946491	0	1	1	1
FHL2	2	105974169	106054970	0	1	1	1
RGPD3	2	107007746	107084832	1	0	0.340066	1
AC108868.1	2	107099728	107103848	1	0	0.340066	1
ST6GAL2	2	107418056	107503564	1	0	0.336066	1
RGPD4	2	108443393	108507297	1	0	0.336066	1
SLC5A7	2	108602979	108630450	3	0	0.0386961	1
SULT1C3	2	108863651	108881807	3	0	0.0386961	1
SULT1C2	2	108905095	108926371	3	0	0.0386961	1
SULT1C4	2	108994367	109004513	3	0	0.0386961	1
GCC2	2	109065017	109125871	3	0	0.0386961	1
LIMS1	2	109150811	109303702	4	0	0.0141986	0.9998
RANBP2	2	109335937	109402267	2	0	0.117088	1
CCDC138	2	109403213	109501933	2	0	0.117088	1
EDAR	2	109510927	109605828	4	34	1	1
SH3RF3	2	109745804	110262209	3	34	1	1
SEPT10	2	110300559	110371783	3	35	1	1
SOWAHC	2	110371911	110376567	2	34	1	1
RGPD5	2	110550335	110615272	4	2	0.105589	1
LIMS3	2	110656005	110677180	4	2	0.105589	1
MALL	2	110841447	110874143	26	5	9.999e-05	9.999e-05	8	2	110841447	111002997	161550	3
NPHP1	2	110879888	110962643	26	4	9.999e-05	9.999e-05	8
LINC00116	2	110969106	111002997	23	3	9.999e-05	9.999e-05	8
AC108938.5	2	111160511	111230652	5	1	0.0190981	1
LIMS3L	2	111204217	111230652	4	1	0.050395	1
RGPD6	2	111271389	111334762	4	1	0.050395	1
BUB1	2	111395275	111435691	6	2	0.0229977	1
ACOXL	2	111490150	111875799	4	1	0.049595	1
BCL2L11	2	111876955	111926024	4	1	0.049595	1
ANAPC1	2	112523848	112642267	2	1	0.269673	1
MERTK	2	112656056	112787138	3	3	0.337466	1
TMEM87B	2	112812800	112876895	2	1	0.269673	1
FBLN7	2	112895962	112945793	2	0	0.115388	1
ZC3H8	2	112969102	113012713	2	0	0.115388	1
ZC3H6	2	113033171	113097640	2	0	0.115388	1
DPP10	2	115199876	116603328	2	95	1	1
PTPN4	2	120517207	120741394	0	1	1	1
EPB41L5	2	120770581	120936695	0	1	1	1
CLASP1	2	122095352	122407163	0	1	1	1
NIFK	2	122484521	122494499	0	1	1	1
TSN	2	122494679	122525429	0	1	1	1
CNTNAP5	2	124782864	125672864	0	2	1	1
GYPC	2	127413509	127454251	0	1	1	1
BIN1	2	127805603	127864931	0	1	1	1
POTEF	2	130831108	130886795	0	3	1	1
CCDC74B	2	130896860	130902707	0	3	1	1
SMPD4	2	130908965	130940323	0	5	1	1
MZT2B	2	130939310	130948302	0	5	1	1
TUBA3E	2	130949316	130956034	0	5	1	1
CCDC115	2	131095814	131099922	0	6	1	1
IMP4	2	131099798	131105383	0	6	1	1
PTPN18	2	131113580	131132982	0	6	1	1
CFC1B	2	131278770	131286177	1	0	0.334467	1
AC013269.5	2	131296668	131307456	1	0	0.334467	1
TISP43	2	131328402	131341734	1	0	0.334467	1
CFC1	2	131349741	131357148	1	0	0.334467	1
POTEJ	2	131369054	131415664	1	0	0.334467	1
GPR148	2	131486643	131487909	2	0	0.107889	1
AMER3	2	131513008	131525707	1	0	0.338866	1
ARHGEF4	2	131594489	131804836	1	7	1	1
FAM168B	2	131805449	131851033	1	7	1	1
PLEKHB2	2	131862420	132111282	1	11	1	1
POTEE	2	131975640	132022851	1	8	1	1
MZT2A	2	132222473	132250316	2	2	0.421058	1
TUBA3D	2	132233666	132240507	2	2	0.421058	1
CCDC74A	2	132285248	132291239	2	1	0.269673	1
ANKRD30BL	2	132905164	133015542	1	0	0.336866	1
GPR39	2	133174147	133404132	1	0	0.339966	1
LYPD1	2	133402426	133429152	1	0	0.339966	1
NCKAP5	2	133429372	134326034	5	11	1	1
AC011755.1	2	133874577	133876625	1	0	0.326667	1
MGAT5	2	134877554	135212192	0	2	1	1
TMEM163	2	135213330	135476570	0	2	1	1
ACMSD	2	135596117	135659604	0	1	1	1
CCNT2	2	135675805	135716912	0	1	1	1
MAP3K19	2	135722061	135805038	0	1	1	1
RAB3GAP1	2	135809835	135933964	1	1	0.564744	1
ZRANB3	2	135894486	136288806	2	1	0.264274	1
R3HDM1	2	136289025	136482840	1	0	0.340066	1
THSD7B	2	137523115	138435287	1	7	1	1
HNMT	2	138721590	138773934	0	1	1	1
LRP1B	2	140988992	142889270	2	11	1	1
KYNU	2	143635067	143813401	1	1	0.566643	1
ARHGAP15	2	143848931	144525921	1	1	0.566643	1
GTDC1	2	144695635	145090135	1	2	1	1
ZEB2	2	145141648	145282150	2	0	0.118788	1
ACVR2A	2	148602086	148688395	2	0	0.114589	1
ORC4	2	148687966	148779173	2	0	0.114589	1
MBD5	2	148778580	149274540	3	5	0.558844	1
EPC2	2	149402009	149545137	1	0	0.345765	1
KIF5C	2	149632819	149883273	1	0	0.345765	1
LYPD6B	2	149894621	150071776	1	0	0.345765	1
LYPD6	2	150186499	150330662	1	1	0.571643	1
MMADHC	2	150426148	150444330	1	1	0.571643	1
RND3	2	151324709	151395525	1	0	0.345765	1
RBM43	2	152104454	152118393	1	0	0.345765	1
NMI	2	152126979	152146571	1	0	0.345765	1
TNFAIP6	2	152214106	152236562	1	0	0.345765	1
RIF1	2	152266397	152364527	1	0	0.345765	1
NEB	2	152341850	152591001	1	1	0.571243	1
CACNB4	2	152689290	152955593	0	2	1	1
STAM2	2	152973315	153032506	0	1	1	1
FMNL2	2	153191751	153506348	1	3	1	1
GALNT13	2	154728426	155310361	0	3	1	1
KCNJ3	2	155554811	155714864	0	4	1	1
GALNT5	2	158114110	158170723	1	0	0.342866	1
CYTIP	2	158271131	158345473	12	0	9.999e-05	0.00189981	9	2	158271131	158345473	74342	1
UPP2	2	158733214	158992666	0	10	1	1
CCDC148	2	159027593	159313265	2	3	0.562144	1
TANC1	2	159825146	160089170	0	2	1	1
WDSUB1	2	160092304	160143310	0	1	1	1
BAZ2B	2	160175490	160473203	1	1	0.564544	1
MARCH7	2	160568968	160627538	1	0	0.350265	1
RBMS1	2	161128662	161350305	0	1	1	1
FIGN	2	164449906	164592522	0	1	1	1
GRB14	2	165349322	165478358	0	7	1	1
COBLL1	2	165510134	165700189	0	1	1	1
SLC38A11	2	165752696	165812035	1	0	0.343666	1
SCN3A	2	165944032	166060577	1	1	0.566943	1
SCN2A	2	166095912	166248820	1	0	0.343666	1
CSRNP3	2	166326157	166545917	1	1	0.568843	1
GALNT3	2	166604101	166651192	1	0	0.343666	1
TTC21B	2	166713985	166810353	1	0	0.343666	1
SCN1A	2	166845670	166984557	1	0	0.343666	1
SCN9A	2	167051695	167232503	1	0	0.343666	1
SCN7A	2	167260083	167350757	1	0	0.343666	1
XIRP2	2	167744997	168116263	1	3	1	1
B3GALT1	2	168725458	168730551	4	0	0.0128987	0.9998
STK39	2	168810530	169104651	4	18	1	1
CERS6	2	169312372	169631647	2	1	0.271073	1
NOSTRIN	2	169643049	169722024	3	0	0.040396	1
SPC25	2	169690642	169769881	3	0	0.040396	1
G6PC2	2	169757750	169766510	2	0	0.118688	1
ABCB11	2	169779448	169887832	2	0	0.118688	1
DHRS9	2	169921299	169952677	2	0	0.118688	1
LRP2	2	169983619	170219195	2	0	0.118688	1
BBS5	2	170335688	170363165	3	0	0.0426957	1
RP11-724O16.1	2	170335990	170382432	3	0	0.0426957	1
KLHL41	2	170366212	170382772	3	0	0.0426957	1
FASTKD1	2	170386259	170430385	2	0	0.118688	1
PPIG	2	170440850	170497916	2	0	0.118688	1
CCDC173	2	170501935	170550943	2	0	0.118688	1
PHOSPHO2	2	170550964	170558218	2	0	0.118688	1
KLHL23	2	170550998	170633499	2	0	0.118688	1
SSB	2	170648443	170668574	2	0	0.118688	1
METTL5	2	170666591	170681441	2	0	0.118688	1
UBR3	2	170683968	170940641	2	0	0.118688	1
MYO3B	2	171034655	171511681	2	1	0.271173	1
SP5	2	171571861	171574588	2	0	0.118688	1
ERICH2	2	171640296	171655481	2	0	0.118688	1
GAD1	2	171669723	171717661	2	0	0.118688	1
GORASP2	2	171784974	171823639	2	0	0.118688	1
TLK1	2	171847333	172087824	2	0	0.118688	1
METTL8	2	172173915	172291312	3	0	0.039896	1
DCAF17	2	172290727	172341562	3	0	0.039896	1
CYBRD1	2	172378757	172414643	3	0	0.039896	1
DYNC1I2	2	172543919	172604930	3	0	0.039896	1
AC068039.1	2	172560844	172567314	3	0	0.039896	1
SLC25A12	2	172640880	172864766	3	0	0.039896	1
HAT1	2	172778958	172848596	3	0	0.039896	1
METAP1D	2	172864490	172947158	3	0	0.039896	1
DLX1	2	172949468	172954405	3	0	0.039896	1
DLX2	2	172964167	172967628	3	0	0.039896	1
ITGA6	2	173292082	173371010	3	0	0.039896	1
PDK1	2	173420101	173473397	3	0	0.039896	1
RAPGEF4	2	173600002	173917621	3	0	0.039896	1
AC013461.1	2	173940163	174132738	3	0	0.039896	1
CDCA7	2	174219548	174233725	3	0	0.039896	1
SP3	2	174771187	174830430	6	0	0.00209979	0.579642
OLA1	2	174937175	175113426	5	0	0.00479952	0.929607
SP9	2	175199674	175203220	5	0	0.00479952	0.929607
AC018470.1	2	175200601	175202151	5	0	0.00479952	0.929607
CIR1	2	175212750	175260443	5	0	0.00479952	0.929607
SCRN3	2	175260458	175294303	5	2	0.0493951	1
GPR155	2	175296299	175351822	5	2	0.0493951	1
WIPF1	2	175424300	175547644	5	0	0.00479952	0.929607
CHRNA1	2	175612320	175629200	5	0	0.00479952	0.929607
CHN1	2	175664091	175870097	5	0	0.00479952	0.929607
ATF2	2	175936978	176033110	4	0	0.0127987	0.9998
ATP5G3	2	176040986	176049335	4	0	0.0127987	0.9998
KIAA1715	2	176788620	176867567	3	0	0.040196	1
EVX2	2	176942200	176948641	3	0	0.040196	1
HOXD13	2	176957619	176960666	4	0	0.0144986	0.9998
HOXD12	2	176964458	176965921	4	0	0.0144986	0.9998
HOXD11	2	176968944	176974482	4	0	0.0144986	0.9998
HOXD10	2	176973518	176984670	4	0	0.0144986	0.9998
HOXD9	2	176987448	176989665	3	0	0.040196	1
HOXD8	2	176994422	176997423	3	0	0.040196	1
HOXD3	2	177001340	177037830	3	0	0.040196	1
AC009336.19	2	177015813	177037825	3	0	0.040196	1
HOXD4	2	177015950	177017954	3	0	0.040196	1
HOXD1	2	177053307	177055635	3	0	0.040196	1
MTX2	2	177134123	177202753	3	1	0.117088	1
HNRNPA3	2	178077291	178088686	1	0	0.335266	1
NFE2L2	2	178092323	178257425	1	0	0.335266	1
AGPS	2	178257372	178408564	1	0	0.335266	1
TTC30B	2	178413726	178417742	1	0	0.335266	1
TTC30A	2	178477720	178483694	1	1	0.561344	1
PDE11A	2	178487980	178973066	1	1	0.561344	1
OSBPL6	2	179059208	179267618	0	3	1	1
PRKRA	2	179296141	179316239	0	1	1	1
DFNB59	2	179316163	179326117	0	1	1	1
FKBP7	2	179328391	179343327	0	1	1	1
PLEKHA3	2	179345195	179381189	0	1	1	1
TTN	2	179390716	179695529	0	2	1	1
CCDC141	2	179694484	179914813	2	2	0.417658	1
SESTD1	2	179966419	180129517	1	0	0.352365	1
ZNF385B	2	180306709	180726232	6	134	1	1
SSFA2	2	182756560	182795465	4	0	0.0145985	0.9998
PPP1R1C	2	182818968	182996125	4	0	0.0145985	0.9998
PDE1A	2	183004763	183387919	5	1	0.0214979	1
DNAJC10	2	183580768	183659191	1	0	0.336366	1
ZNF804A	2	185463093	185804219	0	1	1	1
FSIP2	2	186603355	186698017	0	4	1	1
ZSWIM2	2	187692562	187713935	0	1	1	1
CALCRL	2	188207856	188313187	1	2	1	1
GULP1	2	189156396	189460658	2	0	0.120588	1
COL3A1	2	189839046	189877472	0	1	1	1
STAT1	2	191829084	191885686	1	0	0.345365	1
STAT4	2	191894302	192016322	1	0	0.345365	1
MYO1B	2	192109911	192290115	1	0	0.345365	1
NABP1	2	192542794	192561385	1	1	0.572143	1
SDPR	2	192699028	192711981	1	1	0.572143	1
TMEFF2	2	192813769	193060435	1	0	0.345365	1
SLC39A10	2	196440701	196602426	2	0	0.114089	1
DNAH7	2	196602427	196933536	2	1	0.263674	1
STK17B	2	196998290	197041227	9	1	9.999e-05	0.171283
HECW2	2	197059094	197458416	9	0	9.999e-05	0.0310969	10	2	197059094	197458416	399322	1
CCDC150	2	197504278	197628214	2	0	0.114089	1
GTF3C3	2	197627756	197664449	2	0	0.114089	1
C2orf66	2	197669726	197675000	2	0	0.114089	1
PGAP1	2	197697728	197792520	2	1	0.270673	1
ANKRD44	2	197831741	198175897	3	1	0.120688	1
SF3B1	2	198254508	198299815	2	0	0.114089	1
COQ10B	2	198318147	198340032	2	0	0.114089	1
HSPD1	2	198351305	198381461	2	0	0.114089	1
HSPE1	2	198364718	198368181	2	0	0.114089	1
HSPE1-MOB4	2	198365137	198415450	2	0	0.114089	1
MOB4	2	198380295	198418423	2	0	0.114089	1
RFTN2	2	198432948	198540769	2	0	0.114089	1
MARS2	2	198570093	198573111	2	0	0.114089	1
BOLL	2	198591603	198651486	2	0	0.114089	1
PLCL1	2	198669426	199437305	2	0	0.114089	1
SATB2	2	200134223	200335989	2	0	0.114089	1
FTCDNL1	2	200625267	200715896	1	1	0.566143	1
C2orf69	2	200775979	200820658	1	0	0.336466	1
TYW5	2	200794698	200820459	1	0	0.336466	1
C2orf47	2	200820040	200873263	1	0	0.336466	1
SPATS2L	2	201170604	201346986	1	0	0.336466	1
AOX1	2	201450591	201541787	0	1	1	1
CLK1	2	201717732	201729467	2	0	0.121888	1
PPIL3	2	201735630	201754026	2	0	0.121888	1
NIF3L1	2	201754050	201768653	2	0	0.121888	1
FAM126B	2	201838441	201936394	0	1	1	1
NDUFB3	2	201936156	201950473	0	1	1	1
CFLAR	2	201980827	202041410	0	2	1	1
CASP10	2	202047604	202094129	0	2	1	1
CASP8	2	202098166	202152434	0	2	1	1
ALS2CR12	2	202152994	202222121	0	2	1	1
TMEM237	2	202484907	202508293	0	2	1	1
MPP4	2	202509593	202563417	1	2	1	1
FZD7	2	202899310	202903168	0	1	1	1
KIAA2012	2	202937978	203062585	0	2	1	1
BMPR2	2	203241659	203432474	12	3	0.00019998	0.147285
FAM117B	2	203499911	203634480	1	0	0.344466	1
PARD3B	2	205410516	206484886	2	3	0.547345	1
FASTKD2	2	207630081	207657233	1	0	0.336466	1
CPO	2	207804278	207834198	1	0	0.336466	1
PLEKHM3	2	208693027	208890284	0	2	1	1
C2orf80	2	209030067	209054797	4	10	1	1
PTH2R	2	209224438	209719227	0	2	1	1
MAP2	2	210288782	210598842	0	1	1	1
LANCL1	2	211295973	211342376	0	1	1	1
CPS1	2	211342406	211543831	0	1	1	1
ERBB4	2	212240442	213403565	24	795	1	1
IKZF2	2	213864415	214017151	9	0	0.00019998	0.0310969	11	2	213864415	214017151	152736	1
SPAG16	2	214149103	215275225	4	5	0.365763	1
VWC2L	2	215275789	215443683	1	0	0.343966	1
BARD1	2	215590370	215674435	3	0	0.0412959	1
ABCA12	2	215796266	216003151	2	0	0.118288	1
ATIC	2	216176540	216214496	1	0	0.343966	1
FN1	2	216225163	216300895	1	0	0.343966	1
MREG	2	216807528	216898819	1	1	0.565143	1
PECR	2	216861052	216947678	1	1	0.565143	1
TMEM169	2	216946589	216967506	1	0	0.343966	1
XRCC5	2	216972187	217071026	1	1	0.566843	1
MARCH4	2	217122588	217236750	1	0	0.343966	1
SMARCAL1	2	217277137	217347776	1	2	1	1
RPL37A	2	217362912	217443903	1	2	1	1
IGFBP2	2	217497551	217529159	1	0	0.343966	1
IGFBP5	2	217536828	217560248	1	0	0.343966	1
TNP1	2	217724181	217724787	1	0	0.343966	1
DIRC3	2	218148742	218621316	1	1	0.567343	1
TNS1	2	218664512	218867718	1	0	0.343966	1
RUFY4	2	218899683	218955304	1	0	0.343966	1
CXCR2	2	218990012	219001976	1	0	0.343966	1
CXCR1	2	219027568	219031718	1	0	0.343966	1
ARPC2	2	219081817	219119079	1	0	0.343966	1
GPBAR1	2	219124219	219128582	1	0	0.343966	1
AAMP	2	219128846	219134980	1	0	0.343966	1
PNKD	2	219135115	219211516	1	0	0.343966	1
TMBIM1	2	219138915	219157309	1	0	0.343966	1
CATIP	2	219221579	219232822	1	0	0.343966	1
SLC11A1	2	219246752	219261617	1	0	0.343966	1
CTDSP1	2	219262979	219270664	1	0	0.343966	1
VIL1	2	219283815	219318018	1	0	0.343966	1
USP37	2	219314974	219433084	1	0	0.343966	1
RQCD1	2	219433303	219461803	1	0	0.343966	1
PLCD4	2	219472488	219501907	1	0	0.343966	1
ZNF142	2	219502639	219524378	1	0	0.343966	1
BCS1L	2	219523487	219528166	1	0	0.343966	1
RNF25	2	219528587	219537134	1	0	0.343966	1
STK36	2	219536749	219567439	1	0	0.343966	1
TTLL4	2	219575568	219620139	1	0	0.343966	1
CYP27A1	2	219646472	219680016	1	0	0.343966	1
PRKAG3	2	219687106	219696809	1	0	0.343966	1
WNT6	2	219724544	219738955	1	0	0.343966	1
WNT10A	2	219745085	219764303	1	0	0.343966	1
CDK5R2	2	219824377	219826884	1	0	0.343966	1
FEV	2	219845809	219850379	1	0	0.343966	1
CRYBA2	2	219854911	219858143	1	0	0.343966	1
CCDC108	2	219867568	219906249	1	0	0.343966	1
IHH	2	219919142	219925189	1	0	0.343966	1
NHEJ1	2	219940039	220025587	1	0	0.343966	1
RP11-33O4.2	2	219940051	220035549	1	0	0.343966	1
SLC23A3	2	220026187	220034817	1	0	0.343966	1
CNPPD1	2	220036619	220042828	1	0	0.343966	1
FAM134A	2	220040947	220050201	1	0	0.343966	1
ZFAND2B	2	220059959	220074373	1	0	0.343966	1
ABCB6	2	220074490	220083712	1	0	0.343966	1
ATG9A	2	220074494	220094439	1	0	0.343966	1
ANKZF1	2	220094479	220101391	1	0	0.343966	1
GLB1L	2	220101328	220110200	1	0	0.343966	1
STK16	2	220110177	220115059	1	0	0.343966	1
TUBA4A	2	220114433	220142892	1	1	0.568843	1
TUBA4B	2	220117965	220136910	1	0	0.343966	1
DNAJB2	2	220143989	220151622	1	1	0.568843	1
PTPRN	2	220154345	220174370	1	1	0.568843	1
RESP18	2	220192131	220197899	1	0	0.343966	1
DNPEP	2	220238268	220264744	1	0	0.343966	1
DES	2	220283099	220291461	1	0	0.343966	1
SPEG	2	220299568	220363009	1	0	0.343966	1
GMPPA	2	220363589	220371711	1	0	0.343966	1
ASIC4	2	220378892	220403494	1	0	0.343966	1
CHPF	2	220403669	220408509	1	0	0.343966	1
TMEM198	2	220408385	220415317	1	0	0.343966	1
OBSL1	2	220415451	220436581	1	0	0.343966	1
INHA	2	220433884	220440435	1	0	0.343966	1
STK11IP	2	220462582	220481173	1	0	0.343966	1
SLC4A3	2	220492049	220506702	1	0	0.343966	1
EPHA4	2	222282747	222438922	1	0	0.343966	1
KCNE4	2	223916532	224063117	0	1	1	1
SCG2	2	224461658	224467221	3	0	0.0414959	1
AP1S3	2	224616403	224702744	2	0	0.115388	1
RHBDD1	2	227700297	227863931	0	1	1	1
COL4A4	2	227867427	228028829	0	2	1	1
TM4SF20	2	228226872	228246711	0	1	1	1
SPHKAP	2	228844666	229046361	0	1	1	1
PID1	2	229715242	230136001	0	8	1	1
DNER	2	230222345	230579274	0	1	1	1
TRIP12	2	230628554	230787955	0	1	1	1
FBXO36	2	230787018	230877825	1	1	0.572343	1
SP110	2	231032009	231090444	0	1	1	1
SP140	2	231067826	231177930	0	1	1	1
DIS3L2	2	232825955	233209060	0	11	1	1
ALPP	2	233243244	233247599	4	7	0.550245	1
ALPPL2	2	233271553	233275424	4	7	0.547645	1
EIF4E2	2	233414762	233448354	1	0	0.336966	1
EFHD1	2	233470767	233547491	1	0	0.336966	1
GIGYF2	2	233562009	233725285	1	0	0.336966	1
KCNJ13	2	233631174	233641278	1	0	0.336966	1
C2orf82	2	233721980	233743418	1	0	0.336966	1
NGEF	2	233743396	233877982	3	1	0.119688	1
NEU2	2	233897382	233899767	1	0	0.336966	1
INPP5D	2	233924677	234116549	1	0	0.336966	1
ATG16L1	2	234118697	234204320	1	0	0.336966	1
SAG	2	234216462	234255701	1	0	0.336966	1
DGKD	2	234263153	234380750	1	0	0.336966	1
USP40	2	234384166	234475428	1	0	0.336966	1
UGT1A8	2	234526291	234681956	2	38	1	1
UGT1A10	2	234545100	234681951	2	38	1	1
UGT1A9	2	234580499	234681946	2	37	1	1
UGT1A7	2	234590584	234681945	2	37	1	1
UGT1A6	2	234600253	234681946	2	37	1	1
UGT1A5	2	234621638	234681945	2	1	0.268773	1
UGT1A4	2	234627424	234681945	2	1	0.268773	1
UGT1A3	2	234637754	234681945	2	1	0.268773	1
UGT1A1	2	234668894	234681945	1	1	0.559444	1
MROH2A	2	234684325	234742069	1	1	0.559444	1
HJURP	2	234742062	234763212	1	0	0.336966	1
TRPM8	2	234826043	234928166	1	0	0.336966	1
SPP2	2	234959323	234985778	1	0	0.336966	1
ARL4C	2	235401685	235405697	1	0	0.336966	1
SH3BP4	2	235860617	235964358	1	0	0.336966	1
AGAP1	2	236402733	237040444	2	2	0.419758	1
GBX2	2	237073879	237077012	1	0	0.336966	1
ASB18	2	237103515	237173052	1	0	0.336966	1
IQCA1	2	237232790	237416185	1	1	0.559544	1
ACKR3	2	237476430	237491001	1	1	0.559544	1
COPS8	2	237993955	238009109	1	0	0.336966	1
COL6A3	2	238232646	238323018	1	0	0.336966	1
MLPH	2	238394071	238463961	1	0	0.336966	1
PRLH	2	238475217	238475818	1	0	0.336966	1
RAB17	2	238482965	238510257	1	0	0.336966	1
LRRFIP1	2	238536219	238722325	2	0	0.115988	1
RBM44	2	238707032	238751451	1	0	0.336966	1
RAMP1	2	238767536	238820756	1	0	0.336966	1
UBE2F	2	238875469	238951423	1	0	0.336966	1
UBE2F-SCLY	2	238875656	239008053	1	0	0.336966	1
SCLY	2	238969530	239008054	1	0	0.336966	1
ESPNL	2	239008798	239041928	2	0	0.116888	1
KLHL30	2	239047363	239061588	2	0	0.116888	1
FAM132B	2	239067623	239077541	1	0	0.336966	1
ILKAP	2	239079042	239112370	1	0	0.336966	1
HES6	2	239146908	239149303	1	0	0.336966	1
PER2	2	239152679	239198743	1	0	0.336966	1
AC012485.1	2	239192329	239192498	1	0	0.336966	1
TRAF3IP1	2	239229082	239309541	1	0	0.336966	1
ASB1	2	239335383	239360891	1	0	0.336966	1
TWIST2	2	239756673	239832239	1	0	0.336966	1
HDAC4	2	239969864	240323348	2	1	0.268273	1
AC017028.1	2	240083493	240084053	2	0	0.117988	1
NDUFA10	2	240831867	240964819	2	0	0.114689	1
OR6B2	2	240968382	240969873	1	0	0.336966	1
PRR21	2	240981230	240982399	1	1	0.568043	1
OR6B3	2	240984494	240985489	1	0	0.336966	1
AC013469.1	2	241053907	241064304	1	0	0.336966	1
MYEOV2	2	241065980	241076224	1	0	0.336966	1
OTOS	2	241078443	241083979	1	0	0.336966	1
GPC1	2	241375088	241407495	2	0	0.109089	1
ANKMY1	2	241418839	241508626	1	0	0.336966	1
DUSP28	2	241499471	241503431	1	0	0.336966	1
RNPEPL1	2	241505221	241520789	1	0	0.336966	1
CAPN10	2	241526133	241557122	1	0	0.336966	1
GPR35	2	241544848	241570676	1	0	0.336966	1
AQP12B	2	241615835	241622323	1	0	0.336966	1
AC011298.1	2	241624478	241624705	1	0	0.336966	1
AQP12A	2	241631262	241637900	1	0	0.336966	1
KIF1A	2	241653181	241759725	1	0	0.336966	1
AGXT	2	241807896	241819919	1	0	0.336966	1
C2orf54	2	241825465	241836306	1	0	0.336966	1
CROCC2	2	241845747	241932728	3	0	0.040296	1
SNED1	2	241938255	242034983	1	0	0.336966	1
MTERF4	2	242011584	242041747	1	0	0.336966	1
PASK	2	242045514	242089679	1	0	0.336966	1
PPP1R7	2	242088991	242123067	1	0	0.336966	1
ANO7	2	242127924	242164792	1	0	0.336966	1
HDLBP	2	242166679	242256476	3	0	0.0420958	1
AC104841.2	2	242167319	242168850	1	0	0.336966	1
SEPT2	2	242254515	242293442	2	0	0.118488	1
FARP2	2	242295658	242434256	1	2	1	1
STK25	2	242432089	242449145	1	2	1	1
BOK	2	242498136	242513553	1	3	1	1
THAP4	2	242523820	242576864	0	3	1	1
ATG4B	2	242576628	242613272	0	16	1	1
DTYMK	2	242615157	242626406	0	17	1	1
ING5	2	242641450	242668893	0	17	1	1
D2HGDH	2	242673994	242708231	1	18	1	1
GAL3ST2	2	242716240	242743623	2	17	1	1
NEU4	2	242749920	242758739	3	1	0.124688	1
PDCD1	2	242792033	242801060	2	6	1	1
RTP5	2	242811752	242815975	1	6	1	1
CHL1	3	238279	451100	5	3	0.0984902	1
CNTN6	3	1134260	1445901	9	18	1	1
CNTN4	3	2140497	3099640	14	6	0.00119988	0.593241
IL5RA	3	3108010	3168297	1	3	1	1
TRNT1	3	3168600	3192563	1	1	0.567043	1
CRBN	3	3190676	3221394	1	1	0.567043	1
SUMF1	3	3742498	4508965	38	205	1	1
LRRN1	3	3841121	3889387	0	3	1	1
SETMAR	3	4344988	4359251	0	1	1	1
ITPR1	3	4535032	4889524	0	1	1	1
GRM7	3	6811688	7783220	1	9	1	1
LMCD1	3	8543393	8616359	3	1	0.114089	1
SSUH2	3	8661086	8786726	4	1	0.050495	1
CAV3	3	8775486	8883492	4	1	0.0490951	1
OXTR	3	8792094	8811314	4	0	0.0135986	0.9998
RAD18	3	8817088	9005457	4	1	0.0490951	1
SRGAP3	3	9022275	9404737	4	12	1	1
THUMPD3	3	9404526	9428475	4	0	0.0135986	0.9998
SETD5	3	9439299	9520924	6	0	0.00159984	0.579642
LHFPL4	3	9540045	9595486	6	0	0.00159984	0.579642
MTMR14	3	9691117	9744078	7	0	0.00089991	0.247075
CPNE9	3	9745491	9771592	7	0	0.00089991	0.247075
BRPF1	3	9773413	9789702	7	0	0.00089991	0.247075
OGG1	3	9791628	9829903	7	0	0.00089991	0.247075
CAMK1	3	9799026	9811676	7	0	0.00089991	0.247075
TADA3	3	9821544	9834695	7	0	0.00089991	0.247075
ARPC4	3	9834179	9849410	7	0	0.00089991	0.247075
ARPC4-TTLL3	3	9834766	9877085	7	0	0.00089991	0.247075
TTLL3	3	9849770	9896822	7	0	0.00089991	0.247075
RPUSD3	3	9879533	9886286	6	0	0.00139986	0.579642
CIDEC	3	9908395	9921938	6	0	0.00139986	0.579642
JAGN1	3	9932238	9936033	5	1	0.0191981	1
IL17RE	3	9944296	9958086	4	1	0.0494951	1
IL17RC	3	9958758	9975314	4	1	0.0494951	1
CRELD1	3	9975506	9987097	4	1	0.0494951	1
PRRT3	3	9987226	9994078	4	1	0.0494951	1
EMC3	3	10004221	10052800	3	2	0.219478	1
FANCD2	3	10068098	10143614	3	1	0.116688	1
FANCD2OS	3	10123001	10149915	3	1	0.116688	1
BRK1	3	10157276	10168874	3	1	0.116688	1
VHL	3	10182692	10193904	3	2	0.217278	1
IRAK2	3	10206549	10285427	4	2	0.156184	1
TATDN2	3	10289707	10322902	3	0	0.0365963	1
RP11-438J1.1	3	10291056	10327480	3	0	0.0365963	1
GHRL	3	10327359	10334631	3	0	0.0365963	1
SEC13	3	10334815	10362862	3	0	0.0365963	1
ATP2B2	3	10365707	10749716	4	2	0.10419	1
SLC6A11	3	10857885	10982419	2	0	0.112789	1
SLC6A1	3	11034410	11080933	2	0	0.112789	1
HRH1	3	11178779	11305243	2	0	0.112789	1
ATG7	3	11313995	11599139	8	1	0.00169983	0.406459
VGLL4	3	11597544	11812824	6	2	0.0238976	1
TAMM41	3	11831916	11888393	3	0	0.0391961	1
SYN2	3	12045876	12232900	1	1	0.567343	1
TIMP4	3	12194551	12200851	1	0	0.342966	1
PPARG	3	12328867	12475855	1	0	0.342966	1
TSEN2	3	12525931	12581122	1	0	0.342966	1
TMEM40	3	12775024	12810956	0	1	1	1
CAND2	3	12837971	12913415	0	1	1	1
TPRXL	3	13978756	14124311	0	4	1	1
CCDC174	3	14693253	14714166	0	1	1	1
C3orf20	3	14716606	14814541	0	1	1	1
SH3BP5	3	15296360	15382875	0	1	1	1
PLCL2	3	16844159	17132086	1	0	0.332267	1
TBC1D5	3	17198654	18486309	2	9	1	1
SATB1	3	18386879	18487080	1	1	0.556944	1
ZNF385D	3	21453714	22414812	6	0	0.00179982	0.579642
NEK10	3	27151576	27410951	1	0	0.336266	1
SLC4A7	3	27414212	27525911	1	0	0.336266	1
EOMES	3	27757440	27764202	1	0	0.336266	1
CMC1	3	28283075	28366633	1	0	0.336266	1
AZI2	3	28356494	28390618	1	0	0.336266	1
ZCWPW2	3	28390637	28579613	1	0	0.336266	1
RBMS3	3	29322473	30051882	2	1	0.267773	1
TGFBR2	3	30647994	30735634	1	0	0.336266	1
GADL1	3	30767692	30936257	1	0	0.336266	1
STT3B	3	31574130	31679114	1	0	0.336266	1
OSBPL10	3	31699382	32119072	1	2	1	1
ZNF860	3	32023263	32033120	1	0	0.336266	1
GPD1L	3	32147181	32210205	1	0	0.336266	1
CMTM8	3	32280171	32411817	1	0	0.336266	1
CMTM7	3	32433163	32524559	1	1	0.565043	1
CMTM6	3	32522804	32544900	1	0	0.336266	1
DYNC1LI1	3	32567463	32612366	1	0	0.336266	1
CNOT10	3	32726637	32815367	1	0	0.336266	1
TRIM71	3	32859510	32939318	1	0	0.336266	1
CCR4	3	32993066	32997841	1	0	0.336266	1
GLB1	3	33038100	33138722	1	1	0.560544	1
TMPPE	3	33131913	33138293	1	0	0.336266	1
CRTAP	3	33155471	33189265	1	0	0.336266	1
SUSD5	3	33191534	33260707	1	0	0.336266	1
FBXL2	3	33318517	33445154	1	0	0.336266	1
UBP1	3	33429828	33482863	1	0	0.336266	1
CLASP2	3	33537737	33759848	1	0	0.336266	1
PDCD6IP	3	33839844	33911199	1	1	0.559944	1
ARPP21	3	35680437	35835988	1	0	0.336266	1
STAC	3	36421836	36589499	1	1	0.564044	1
DCLK3	3	36753913	36781352	1	0	0.336266	1
TRANK1	3	36868311	36986548	1	2	1	1
CTDSPL	3	37903451	38025960	1	0	0.350165	1
CCR8	3	39371197	39375002	1	3	1	1
ENTPD3	3	40428647	40470110	1	1	0.566343	1
ULK4	3	41288090	42003922	6	12	1	1
CCK	3	42299317	42307699	0	1	1	1
ANO10	3	43396351	43733086	1	0	0.347965	1
TCAIM	3	44379611	44450943	0	1	1	1
LINC00694	3	44462622	44465499	0	1	1	1
ZNF445	3	44473212	44519162	0	1	1	1
ZDHHC3	3	44956749	45017677	0	1	1	1
EXOSC7	3	45016733	45077558	0	1	1	1
CLEC3B	3	45043040	45077563	0	1	1	1
LARS2	3	45429998	45590913	0	1	1	1
SACM1L	3	45730548	45786916	0	1	1	1
SLC6A20	3	45796942	45838027	0	2	1	1
LZTFL1	3	45864808	45957534	0	2	1	1
PRSS50	3	46753606	46854064	134	441	1	1
PRSS45	3	46783582	46854048	134	441	1	1
PRSS42	3	46871032	46875585	2	2	0.411959	1
MYL3	3	46899362	46923659	1	0	0.337966	1
PTH1R	3	46919236	46945289	1	1	0.564644	1
AC109583.1	3	46927699	46930171	1	0	0.337966	1
CCDC12	3	46963216	47023500	1	1	0.564644	1
NBEAL2	3	47021173	47051193	1	0	0.337966	1
SETD2	3	47057919	47205457	1	1	0.564644	1
KIF9	3	47269516	47324941	1	1	0.564644	1
KLHL18	3	47324407	47388306	1	1	0.564644	1
PTPN23	3	47422501	47454931	1	1	0.564644	1
SCAP	3	47455184	47518616	1	2	1	1
ELP6	3	47537130	47555251	1	1	0.564644	1
CSPG5	3	47603729	47622282	1	1	0.564644	1
SMARCC1	3	47626762	47823596	1	1	0.564644	1
DHX30	3	47844399	47891685	1	0	0.337966	1
MAP4	3	47892180	48130762	1	1	0.564644	1
CDC25A	3	48198636	48229892	1	1	0.564644	1
CAMP	3	48264837	48266981	1	0	0.337966	1
ZNF589	3	48282590	48340743	1	0	0.337966	1
NME6	3	48334754	48343175	1	0	0.337966	1
SPINK8	3	48348332	48369831	1	0	0.337966	1
FBXW12	3	48413709	48442666	2	1	0.264374	1
PLXNB1	3	48445261	48471460	2	1	0.264374	1
CCDC51	3	48473574	48481866	2	1	0.264374	1
TMA7	3	48481667	48485616	2	1	0.264374	1
ATRIP	3	48488114	48507115	2	1	0.264374	1
TREX1	3	48507210	48509044	2	1	0.264374	1
SHISA5	3	48509197	48542259	2	1	0.264374	1
PFKFB4	3	48555117	48599448	3	1	0.118688	1
UCN2	3	48599160	48601206	3	1	0.118688	1
COL7A1	3	48601506	48632700	3	1	0.118688	1
UQCRC1	3	48636435	48648409	3	1	0.118688	1
TMEM89	3	48658192	48659288	2	1	0.265273	1
SLC26A6	3	48663156	48672926	2	1	0.265273	1
CELSR3	3	48673902	48700348	2	1	0.265273	1
NCKIPSD	3	48711277	48723797	2	1	0.265273	1
IP6K2	3	48725436	48777786	2	1	0.265273	1
PRKAR2A	3	48782030	48885279	2	1	0.265273	1
SLC25A20	3	48894364	48936426	2	0	0.111089	1
ARIH2OS	3	48955221	48956818	2	0	0.111089	1
ARIH2	3	48956254	49023815	2	0	0.111089	1
P4HTM	3	49027319	49044587	2	0	0.111089	1
WDR6	3	49044495	49053386	1	0	0.337966	1
DALRD3	3	49052921	49059726	1	0	0.337966	1
NDUFAF3	3	49057892	49060928	1	0	0.337966	1
IMPDH2	3	49061758	49066841	1	0	0.337966	1
QRICH1	3	49067140	49131796	1	0	0.337966	1
QARS	3	49133365	49142553	1	0	0.337966	1
USP19	3	49145479	49158371	1	1	0.563644	1
LAMB2	3	49158547	49170551	1	1	0.563644	1
CCDC71	3	49199968	49203754	1	1	0.563644	1
KLHDC8B	3	49209044	49213919	1	0	0.337966	1
C3orf84	3	49215065	49229291	1	0	0.337966	1
CCDC36	3	49235861	49295537	1	0	0.337966	1
C3orf62	3	49306035	49315342	1	0	0.337966	1
USP4	3	49315264	49378145	1	0	0.337966	1
GPX1	3	49394609	49396033	1	0	0.337966	1
RHOA	3	49396578	49450431	1	0	0.337966	1
TCTA	3	49449639	49453908	1	0	0.337966	1
AMT	3	49454211	49460186	1	0	0.337966	1
NICN1	3	49460379	49466759	1	0	0.337966	1
DAG1	3	49506136	49573051	1	0	0.337966	1
BSN	3	49591922	49708978	1	0	0.337966	1
APEH	3	49711435	49721396	1	0	0.337966	1
MST1	3	49721380	49726934	1	0	0.337966	1
RNF123	3	49726932	49758962	1	0	0.337966	1
AMIGO3	3	49754267	49757128	1	0	0.337966	1
GMPPB	3	49754277	49761384	1	0	0.337966	1
IP6K1	3	49761727	49823975	1	0	0.337966	1
CDHR4	3	49828165	49837268	1	0	0.337966	1
FAM212A	3	49840687	49842463	1	0	0.337966	1
UBA7	3	49842640	49851379	1	0	0.337966	1
TRAIP	3	49866032	49894007	1	0	0.337966	1
CAMKV	3	49895421	49907655	1	0	0.337966	1
MST1R	3	49924435	49941306	1	0	0.337966	1
MON1A	3	49946295	49967606	1	0	0.337966	1
RBM6	3	49977440	50137478	1	0	0.337966	1
RBM5	3	50126341	50156454	1	0	0.337966	1
SEMA3F	3	50192478	50226508	1	0	0.337966	1
GNAT1	3	50229045	50233949	1	0	0.337966	1
SLC38A3	3	50242679	50258918	1	0	0.337966	1
GNAI2	3	50263724	50296787	1	0	0.337966	1
SEMA3B	3	50304990	50314977	1	0	0.337966	1
LSMEM2	3	50316458	50325545	1	0	0.337966	1
IFRD2	3	50325163	50330349	1	0	0.337966	1
HYAL3	3	50330262	50336899	1	0	0.337966	1
NAT6	3	50333833	50336852	1	0	0.337966	1
HYAL1	3	50337320	50349812	1	0	0.337966	1
HYAL2	3	50355221	50360337	1	0	0.337966	1
TUSC2	3	50357458	50365682	1	0	0.337966	1
RASSF1	3	50367213	50378411	1	0	0.337966	1
ZMYND10	3	50378541	50384283	1	0	0.337966	1
NPRL2	3	50384761	50388522	1	0	0.337966	1
CYB561D2	3	50388126	50395891	1	0	0.337966	1
XXcos-LUCA11.5	3	50388323	50405354	1	0	0.337966	1
TMEM115	3	50392180	50397041	1	0	0.337966	1
CACNA2D2	3	50400230	50541675	1	0	0.337966	1
C3orf18	3	50595456	50608458	1	0	0.337966	1
HEMK1	3	50606583	50633599	1	0	0.337966	1
CISH	3	50643921	50649262	1	0	0.337966	1
MAPKAPK3	3	50648951	50686728	1	0	0.337966	1
DOCK3	3	50712672	51421629	1	1	0.565343	1
NEK4	3	52742465	52804965	0	1	1	1
ITIH1	3	52811608	52826084	0	1	1	1
ITIH3	3	52828784	52843025	0	1	1	1
RP11-894J14.5	3	53003135	53133469	0	1	1	1
RFT1	3	53122499	53164478	0	1	1	1
CACNA1D	3	53528683	53847760	0	1	1	1
CHDH	3	53846362	53880417	0	1	1	1
IL17RB	3	53880607	53899827	0	1	1	1
ACTR8	3	53901093	53916229	0	1	1	1
SELK	3	53918437	53926015	0	1	1	1
CACNA2D3	3	54156574	55108584	0	7	1	1
ERC2	3	55542336	56502391	0	1	1	1
CCDC66	3	56591189	56655846	0	1	1	1
ASB14	3	57302375	57326710	0	1	1	1
DNAH12	3	57327727	57530071	3	1	0.121288	1
FHIT	3	59735036	61237133	11	72	1	1
NPCDR1	3	59957215	59957583	0	1	1	1
PTPRG	3	61547243	62283288	1	6	1	1
CADPS	3	62384021	62861064	0	32	1	1
SYNPR	3	63213991	63602597	2	0	0.113289	1
ATXN7	3	63850233	63989138	1	0	0.347265	1
MAGI1	3	65339200	66024509	0	8	1	1
SUCLG2	3	67410884	67705038	2	1	0.272373	1
FAM19A1	3	68053359	68594776	3	3	0.334067	1
FAM19A4	3	68780917	69002448	2	1	0.269873	1
EOGT	3	69024365	69063112	1	0	0.341966	1
TMF1	3	69068978	69101454	1	0	0.341966	1
UBA3	3	69103881	69129559	1	0	0.341966	1
ARL6IP5	3	69134095	69155217	1	0	0.341966	1
LMOD3	3	69156023	69172183	1	0	0.341966	1
FRMD4B	3	69219141	69591734	1	0	0.341966	1
MITF	3	69788586	70017488	1	0	0.341966	1
FOXP1	3	71003844	71633140	2	2	0.422358	1
EIF4E3	3	71724567	71803924	2	0	0.114789	1
GPR27	3	71803201	71805647	2	0	0.114789	1
PROK2	3	71820807	71834357	2	0	0.114789	1
RYBP	3	72420976	72496069	3	0	0.0377962	1
SHQ1	3	72798428	72911065	3	0	0.0377962	1
GXYLT2	3	72937224	73047289	3	0	0.0377962	1
PPP4R2	3	73045936	73118350	3	0	0.0377962	1
EBLN2	3	73110810	73112488	3	0	0.0377962	1
PDZRN3	3	73431584	73674091	2	0	0.114789	1
CNTN3	3	74311719	74570291	1	0	0.340266	1
FRG2C	3	75713481	75716371	0	1	1	1
ZNF717	3	75758794	75834734	2	2	0.424458	1
ROBO2	3	75955846	77699115	6	10	0.480052	1
ROBO1	3	78646390	79816965	0	5	1	1
GBE1	3	81538850	81811312	1	1	0.566943	1
CADM2	3	85008132	86123579	4	11	1	1
CHMP2B	3	87276421	87304698	1	0	0.346765	1
POU1F1	3	87308554	87325737	0	1	1	1
EPHA3	3	89156674	89531284	116	846	1	1
EPHA6	3	96533425	97471304	0	5	1	1
COL8A1	3	99357319	99518070	0	1	1	1
CMSS1	3	99536678	99897447	1	3	1	1
FILIP1L	3	99548985	99833357	1	3	1	1
TMEM30C	3	99904668	99913035	0	1	1	1
SENP7	3	101043049	101232085	0	2	1	1
TRMT10C	3	101280706	101285290	0	2	1	1
PCNP	3	101292939	101313281	0	2	1	1
ZBTB11	3	101367733	101396339	0	1	1	1
ALCAM	3	105085753	105295744	1	0	0.342966	1
CBLB	3	105374305	105588396	0	1	1	1
[truncated: 9,516 more rows]
