# Supplementary material for: Integrative analysis of genomic variants reveals new associations of candidate haploinsufficient genes with congenital heart disease
Source: PLoS Genet. 2021 Jul 29;17(7):e1009679. doi: 10.1371/journal.pgen.1009679 (PMC8354477; doi:10.1371/journal.pgen.1009679)
Supplement: S9 Table — (XLSX) [file pgen.1009679.s014.xlsx]

## Sheet: Info
S9 Table. Comparision of the DNV rates, stratified by variant consequences, between two independent cohorts.

## Sheet: S9 Table
	Number of DNVs		Number of trios		Poisson test
	Jin_2017	Sifrim_Hitz_2016	n_trios_jin	n_trios_sifrim	rates ratio	p-value
PTV	363	165	1784	704	0.868161	0.134314
Missense	1907	785	1784	704	0.958647	0.325034
Synonymous	680	244	1784	704	1.09976	0.214344
