# Supplementary material for: Integrative analysis of genomic variants reveals new associations of candidate haploinsufficient genes with congenital heart disease
Source: PLoS Genet. 2021 Jul 29;17(7):e1009679. doi: 10.1371/journal.pgen.1009679 (PMC8354477; doi:10.1371/journal.pgen.1009679)
Supplement: S11 Table — Table shows the four genes with Bonferroni corrected metaP < 0.05. Cases/Controls: Number of cases and controls carrying CNV deletions overlapping the gene in the CNV analysis. p_cnv: p-value from the CNV permutation test. nsDNV: Number of constrained non-synonymous variations in the de novo analysis. p_dnv: p-value from the DNV analysis. metaP: combined p-value (Pdnv and Pcnv) using the Fisher method. adj metaP: Bonferroni corrected p-value using independent hypothesis weighting (IHW) and LOEUF metric from gnomad as covariate. (XLSX) [file pgen.1009679.s016.xlsx]

## Sheet: S11 Table
	CNV		DNV		Combined
gene	cases	control	p_cnv	nsDNV	p_dnv	metaP	adj metaP	sub-phenotype
KMT2D	0	0	1	8	2.4e-17	9.4e-16	3.6e-12	LVOTO
KMT2A	0	0	1	4	2.08e-12	5.8e-11	2.2e-07	LVOTO
TAB2	1	0	0.04	2	2.86e-06	1.9e-06	0.0072	LVOTO
NSD1	0	1	1	3	2.76e-08	5.1e-07	0.0098	CONOTRUNCAL
