# Supplementary material for: Integrative analysis of genomic variants reveals new associations of candidate haploinsufficient genes with congenital heart disease
Source: PLoS Genet. 2021 Jul 29;17(7):e1009679. doi: 10.1371/journal.pgen.1009679 (PMC8354477; doi:10.1371/journal.pgen.1009679)
Supplement: S13 Table — (XLSX) [file pgen.1009679.s018.xlsx]

## Sheet: Info
S13 Table. List of gene sets used in the CNV enrichment analysis.
syndromic_chd: Manually curated list (from the literature) of syndromic CHD genes.
nonsyndromic_chd: Manually curated list (from the literature) of non-syndromic CHD genes.
monoallelic_chd: Manually curated list (from the literature) of CHD genes with mono-allelic requirement.
biallelic_chd: Manually curated list (from the literature) of CHD genes with bi-allelic requirement.
development_disorder: Known genes to be associated with developmental disorders.
AR: Autosomal recessive genes (curated from PMID:18571414 and PMID:22995991).
HI: Haploinsufficiency genes (extracted from https://dosage.clinicalgenome.org/, PMID:26014595).
* y: yes / n: no

## Sheet: S13 Table
gene	syndromic_chd	nonsyndromic_chd	monoallelic_chd	biallelic_chd	developmental_disorder	AR	HI
SKI	y	n	y	n	y	n	n
RERE	y	n	y	n	y	n	n
SNIP1	y	n	n	y	n	n	n
PLOD1	y	n	n	y	n	y	n
RPL11	y	n	y	n	n	n	n
ARID1A	y	n	y	n	y	n	y
ZMPSTE24	y	n	n	y	n	y	n
DHCR24	y	n	n	y	n	y	n
RPL5	y	n	y	n	n	n	n
NRAS	y	n	y	n	y	n	n
PHGDH	y	n	n	y	n	y	n
RBM8A	y	n	n	y	n	n	n
SF3B4	y	n	y	n	y	n	y
RIT1	y	n	y	n	y	n	n
DDX59	y	n	n	y	n	n	n
TGFB2	y	n	y	n	n	n	n
TTC7A	y	n	n	y	n	n	n
WDR35	y	n	n	y	n	y	n
SOS1	y	n	y	n	y	n	n
WDPCP	y	n	n	y	n	y	n
ALMS1	y	n	n	y	n	y	n
ZEB2	y	n	y	n	y	n	y
LRP2	y	n	n	y	n	n	n
COL5A2	y	n	y	n	n	n	n
TMEM237	y	n	n	y	n	n	n
DIS3L2	y	n	n	y	n	n	n
PPP1CB	y	n	y	n	y	n	n
STAMBP	y	n	n	y	n	n	n
RNU4ATAC	y	n	n	y	n	n	n
COL3A1	y	n	y	n	n	n	y
RARB	y	n	n	y	y	n	n
TGFBR2	y	n	y	n	y	n	n
FLNB	y	n	y	n	y	y	n
CD96	y	n	y	n	n	y	n
IFT122	y	n	n	y	n	n	n
MRPS22	y	n	n	y	n	y	n
TP63	y	n	y	n	y	n	n
RAF1	y	n	y	n	y	n	n
SGOL1	y	n	n	y	n	n	n
TKT	y	n	n	y	n	n	n
EOGT	y	n	n	y	n	n	n
ACAD9	y	n	n	y	n	y	n
SOX2	y	n	y	n	y	n	y
EVC2	y	n	n	y	n	y	n
EVC	y	n	n	y	n	y	n
IGFBP7	y	n	n	y	n	n	n
PKD2	y	n	y	n	n	n	n
PPA2	y	n	n	n	n	n	n
NEK1	y	n	n	y	n	y	n
FBN2	y	n	y	n	y	n	n
NIPBL	y	n	y	n	y	n	y
SH3PXD2B	y	n	n	y	n	y	n
NSD1	y	n	y	n	y	n	y
TTC37	y	n	n	y	n	n	n
MAP3K7	y	n	y	n	n	n	n
FIG4	y	n	n	y	n	y	n
MTO1	y	n	n	y	n	n	n
FOXC1	y	n	y	n	y	n	y
TFAP2B	y	n	y	n	y	n	y
RAB23	y	n	n	y	n	y	n
BRAF	y	n	y	n	y	y	n
TBX20	y	n	y	n	y	n	n
CDK13	y	n	y	n	y	n	n
GLI3	y	n	y	n	y	y	y
EPHB4	y	n	y	n	n	n	n
ACTB	y	n	y	n	y	n	n
HOXA1	y	n	n	y	n	y	n
FKBP14	y	n	n	y	n	n	n
MPLKIP	y	n	n	y	n	y	n
ELN	y	n	y	n	y	n	n
COL1A2	y	n	n	y	n	n	n
ESCO2	y	n	n	y	n	y	n
KAT6A	y	n	y	n	y	n	y
CHD7	y	n	y	n	y	n	y
ZFPM2	y	n	y	n	n	n	n
KIAA0196	y	n	n	y	n	n	n
PEX2	y	n	n	y	n	y	n
PUF60	y	n	y	n	y	n	n
RECQL4	y	n	n	y	n	n	n
SMARCA2	y	n	y	n	y	n	n
FKTN	y	n	n	y	n	y	n
COL5A1	y	n	y	n	n	n	y
EHMT1	y	n	y	n	y	n	y
ANKS6	y	n	n	y	n	n	n
TGFBR1	y	n	y	n	y	n	n
COQ4	y	n	n	y	n	n	n
ABL1	y	n	y	n	n	n	n
ADAMTSL2	y	n	n	y	n	y	n
MID1	y	n	n	n	n	n	y
HCCS	y	n	n	n	n	n	y
OFD1	y	n	n	n	n	n	y
RPS6KA3	y	n	n	n	n	n	y
BCOR	y	n	n	n	n	n	y
KDM6A	y	n	n	n	n	n	y
NONO	y	n	n	n	n	n	n
HDAC8	y	n	n	n	n	n	y
COL4A5	y	n	n	n	n	n	y
GPC3	y	n	n	n	n	n	y
DDX3X	y	n	n	n	n	n	y
RBM10	y	n	n	n	n	n	n
FGD1	y	n	n	n	n	n	y
AMER1	y	n	n	n	n	n	n
MED12	y	n	n	n	n	n	n
COX7B	y	n	n	n	n	n	n
LAMP2	y	n	n	n	n	n	y
ZIC3	y	n	n	n	n	n	y
NSDHL	y	n	n	n	n	n	y
BGN	y	n	n	n	n	n	n
NAA10	y	n	y	n	n	n	n
KAT6B	y	n	y	n	y	n	y
CHUK	y	n	n	n	n	y	n
SMC3	y	n	y	n	y	n	n
SHOC2	y	n	y	n	y	n	n
FGFR2	y	n	n	n	y	y	n
PTF1A	y	n	n	y	n	y	n
CHST3	y	n	n	y	n	n	n
COX15	y	n	n	y	n	y	n
LRP5	y	n	n	y	y	n	n
PACS1	y	n	y	n	n	n	n
CEP57	y	n	n	n	n	n	n
KMT2A	y	n	y	n	y	n	y
CBL	y	n	y	n	y	n	n
HRAS	y	n	y	n	y	n	n
CDKN1C	y	n	n	n	n	n	y
TMEM216	y	n	n	y	n	y	n
B3GAT3	y	n	n	y	n	n	n
EFEMP2	y	n	n	y	n	y	n
DHCR7	y	n	n	y	n	y	n
HYLS1	y	n	n	y	n	y	n
ABCC9	y	n	y	n	y	n	n
CACNA1C	y	n	y	n	y	n	n
CHD4	y	n	y	n	y	n	n
KMT2D	y	n	y	n	y	y	y
CEP290	y	n	n	y	n	y	n
UBE3B	y	n	n	y	n	n	n
TBX5	y	n	y	n	y	n	y
MED13L	y	n	y	n	n	n	y
MGP	y	n	n	y	n	y	n
KRAS	y	n	y	n	y	n	n
DDX11	y	n	n	y	n	y	n
COL2A1	y	n	n	n	y	n	y
RPS26	y	n	y	n	n	n	y
RAP1B	y	n	y	n	n	n	n
PTPN11	y	n	y	n	y	n	y
TBX3	y	n	y	n	y	n	y
GPC6	y	n	n	y	n	y	n
B3GALTL	y	n	n	y	n	y	n
SOS2	y	n	y	n	n	n	n
FBLN5	y	n	n	y	n	y	n
MGAT2	y	n	n	y	n	n	n
TMEM260	y	n	n	y	n	n	n
TGFB3	y	n	y	n	y	n	n
POMT2	y	n	n	y	n	y	n
TTC8	y	n	n	y	n	y	n
KIF7	y	n	n	y	n	n	n
MEIS2	y	n	y	n	n	n	n
CHST14	y	n	n	y	n	y	n
UBR1	y	n	n	y	n	y	n
FBN1	y	n	y	n	y	y	y
MAP2K1	y	n	y	n	y	n	n
SMAD3	y	n	y	n	y	n	y
SPRED1	y	n	y	n	y	n	y
STRA6	y	n	n	y	n	y	n
RPS17	y	n	y	n	n	n	y
CREBBP	y	n	y	n	y	y	y
FTO	y	n	n	y	n	y	n
CTCF	y	n	y	n	y	n	n
ANKRD11	y	n	y	n	y	n	y
PKD1	y	n	y	n	n	n	y
TBC1D24	y	n	n	y	n	y	n
SALL1	y	n	y	n	y	n	y
IRX5	y	n	n	y	n	n	n
FOXF1	y	n	y	n	y	y	y
FOXC2	y	n	y	n	y	n	y
FANCA	y	n	n	y	n	y	n
RAI1	y	n	y	n	y	n	n
NF1	y	n	y	n	y	n	y
KANSL1	y	n	y	n	y	n	y
TRIM37	y	n	n	y	n	y	n
HES7	y	n	n	y	n	y	n
ELAC2	y	n	n	y	n	n	n
NEK8	y	n	n	y	n	y	n
G6PC3	y	n	n	y	n	y	n
EFTUD2	y	n	y	n	y	n	y
COL1A1	y	n	y	n	y	n	y
MKS1	y	n	n	y	n	y	n
PSMD12	y	n	y	n	n	n	n
KCNJ2	y	n	y	n	n	n	n
GAA	y	n	n	y	n	y	n
DTNA	y	n	n	n	n	n	n
SETBP1	y	n	y	n	y	n	y
SMAD4	y	n	y	n	y	n	y
CCBE1	y	n	n	y	n	y	n
GATA6	y	n	n	y	y	n	y
TXNL4A	y	n	n	y	n	n	n
ADAMTS10	y	n	n	y	n	n	n
SMARCA4	y	n	y	n	y	n	n
NFIX	y	n	y	n	y	n	n
MEGF8	y	n	n	y	n	n	n
MAP2K2	y	n	y	n	y	n	n
LONP1	y	n	n	y	n	n	n
GTPBP3	y	n	n	y	n	n	n
COX6B1	y	n	n	y	n	y	n
RPS19	y	n	y	n	y	n	y
SMG9	y	n	n	y	n	n	n
STK4	y	n	n	y	n	n	n
SLC2A10	y	n	n	y	n	n	n
ADNP	y	n	y	n	y	n	y
MKKS	y	n	n	y	n	y	n
JAG1	y	n	y	n	y	n	y
ASXL1	y	n	y	n	y	n	y
CTSA	y	n	n	y	n	y	n
SALL4	y	n	y	n	y	n	y
SOX18	y	n	y	n	n	n	n
DYRK1A	y	n	y	n	y	n	y
RBFOX2	y	n	y	n	n	n	n
EP300	y	n	y	n	y	n	y
SHANK3	y	n	y	n	n	n	y
CDC45	y	n	y	n	n	n	n
TBX1	y	n	y	n	y	n	n
FOXE3	n	y	y	n	y	n	n
TNNT2	n	y	y	n	n	n	n
LEFTY2	n	y	n	n	n	n	n
DNAH6	n	y	n	n	n	n	n
SPEG	n	y	n	y	n	n	n
MAT2A	n	y	y	n	n	n	n
CFC1	n	y	y	n	n	y	n
DNAH1	n	y	n	y	n	n	n
CCDC39	n	y	n	y	n	n	n
SCN5A	n	y	y	n	n	y	n
MYLK	n	y	y	n	n	n	n
PLD1	n	y	n	y	n	n	n
CRELD1	n	y	y	n	n	n	n
NR1D2	n	y	y	n	n	n	n
ACVR2B	n	y	y	n	n	n	n
ZMYND10	n	y	n	y	n	n	n
PLXND1	n	y	n	n	n	n	n
NAA15	n	y	y	n	n	n	n
TLL1	n	y	y	n	n	n	n
PLRG1	n	y	y	n	n	n	n
DNAH5	n	y	n	y	n	y	n
LOX	n	y	n	y	n	n	n
PRDM6	n	y	y	n	n	n	n
NKX2-5	n	y	y	n	y	n	y
GJA1	n	y	n	n	y	n	n
CITED2	n	y	y	n	n	n	n
HEATR2	n	y	n	y	n	n	n
DNAH11	n	y	n	y	n	y	n
PKD1L1	n	y	n	y	n	n	n
GATA4	n	y	y	n	y	n	y
LRRC6	n	y	n	y	n	n	n
PQBP1	n	y	n	n	n	n	y
ARMC4	n	y	n	y	n	n	n
ACTA2	n	y	y	n	n	n	n
ATE1	n	y	n	y	n	n	n
NODAL	n	y	y	n	y	y	n
ANKRD1	n	y	y	n	n	n	n
MMP21	n	y	n	y	n	n	n
DCHS1	n	y	y	n	n	n	n
MYBPC3	n	y	y	n	n	n	y
MYH6	n	y	y	n	n	n	n
MYH7	n	y	y	n	n	n	n
DNAL1	n	y	n	y	n	n	n
ACTC1	n	y	y	n	n	n	n
TPM1	n	y	y	n	n	n	n
NR2F2	n	y	y	n	y	n	n
MYH11	n	y	y	n	n	n	n
TTC25	n	y	n	y	n	n	n
CCDC103	n	y	n	y	n	n	n
DNAI2	n	y	n	y	n	y	n
CCDC40	n	y	n	y	n	n	n
SMAD2	n	y	y	n	n	n	n
CCDC151	n	y	n	y	n	n	n
GDF1	n	y	n	y	n	y	n
CCDC114	n	y	n	y	n	n	n
TNNI3	n	y	y	n	n	n	n
DNAAF3	n	y	n	y	n	n	n
NOTCH1	n	y	n	n	n	n	n
GNAI3	n	n	n	n	y	n	n
KCNA2	n	n	n	n	y	n	n
NOTCH2	n	n	n	n	y	n	n
MTOR	n	n	n	n	y	n	n
AHDC1	n	n	n	n	y	n	y
COL11A1	n	n	n	n	y	n	n
POGZ	n	n	n	n	y	n	y
GATAD2B	n	n	n	n	y	n	y
LHX4	n	n	n	n	y	n	y
DSTYK	n	n	n	n	y	n	n
IRF6	n	n	n	n	y	n	y
DVL1	n	n	n	n	y	n	n
ATAD3A	n	n	n	n	y	n	n
GNB1	n	n	n	n	y	n	n
GRHL3	n	n	n	n	y	n	n
COL9A2	n	n	n	n	y	n	n
SLC2A1	n	n	n	n	y	n	y
GLMN	n	n	n	n	y	n	y
SLC25A24	n	n	n	n	y	n	n
GJA8	n	n	n	n	y	n	n
ADAR	n	n	n	n	y	n	n
WDR26	n	n	n	n	y	n	n
GJC2	n	n	n	n	y	y	n
ZBTB18	n	n	n	n	y	n	n
HNRNPU	n	n	n	n	y	n	n
MYT1L	n	n	n	n	y	n	y
GLI2	n	n	n	n	y	n	y
HECW2	n	n	n	n	y	n	n
SATB2	n	n	n	n	y	n	y
TRIP12	n	n	n	n	y	n	y
HDAC4	n	n	n	n	y	n	n
DNMT3A	n	n	n	n	y	n	n
BCL11A	n	n	n	n	y	n	y
PAX8	n	n	n	n	y	y	n
SCN2A	n	n	n	n	y	n	y
SCN1A	n	n	n	n	y	n	y
PAX3	n	n	n	n	y	n	y
COL4A3	n	n	n	n	y	y	n
KIF1A	n	n	n	n	y	n	n
MYCN	n	n	n	n	y	n	y
MATN3	n	n	n	n	y	y	n
SIX3	n	n	n	n	y	n	y
IFIH1	n	n	n	n	y	n	n
HOXD13	n	n	n	n	y	n	y
CRYGD	n	n	n	n	y	n	n
CRYGC	n	n	n	n	y	n	n
IHH	n	n	n	n	y	y	n
TWIST2	n	n	n	n	y	n	n
FOXP1	n	n	n	n	y	n	y
ZBTB20	n	n	n	n	y	n	n
BFSP2	n	n	n	n	y	n	n
STAG1	n	n	n	n	y	n	n
FGF12	n	n	n	n	y	n	n
ITPR1	n	n	n	n	y	n	n
SCN11A	n	n	n	n	y	n	n
CTNNB1	n	n	n	n	y	n	y
PTH1R	n	n	n	n	y	y	n
MITF	n	n	n	n	y	n	y
ZIC1	n	n	n	n	y	n	n
SETD5	n	n	n	n	y	n	y
BRPF1	n	n	n	n	y	n	n
SLC6A1	n	n	n	n	y	n	y
QRICH1	n	n	n	n	y	n	n
WNT5A	n	n	n	n	y	n	n
GATA2	n	n	n	n	y	n	y
DVL3	n	n	n	n	y	n	n
PITX2	n	n	n	n	y	n	y
FGFR3	n	n	n	n	y	n	n
MSX1	n	n	n	n	y	n	n
PHOX2B	n	n	n	n	y	n	n
DSPP	n	n	n	n	y	n	n
EDNRA	n	n	n	n	y	n	n
MAB21L2	n	n	n	n	y	n	n
PDE4D	n	n	n	n	y	n	n
MEF2C	n	n	n	n	y	n	y
ANKH	n	n	n	n	y	n	n
HCN1	n	n	n	n	y	n	n
COL4A3BP	n	n	n	n	y	n	n
RASA1	n	n	n	n	y	n	y
NR2F1	n	n	n	n	y	n	n
AFF4	n	n	n	n	y	n	n
FGF10	n	n	n	n	y	n	y
MAP3K1	n	n	n	n	y	n	n
PIK3R1	n	n	n	n	y	n	n
PURA	n	n	n	n	y	n	y
PDGFRB	n	n	n	n	y	n	n
TCOF1	n	n	n	n	y	n	y
MSX2	n	n	n	n	y	n	y
FLT4	n	n	n	n	y	n	n
PHIP	n	n	n	n	y	n	n
ARID1B	n	n	n	n	y	n	y
RUNX2	n	n	n	n	y	n	n
HIVEP2	n	n	n	n	y	n	y
TAB2	n	n	n	n	y	n	n
TUBB2A	n	n	n	n	y	n	n
TUBB2B	n	n	n	n	y	n	n
TFAP2A	n	n	n	n	y	n	n
TUBB	n	n	n	n	y	n	n
COL11A2	n	n	n	n	y	n	n
SYNGAP1	n	n	n	n	y	n	y
PPP2R5D	n	n	n	n	y	n	n
COL9A1	n	n	n	n	y	n	n
COL10A1	n	n	n	n	y	n	n
AUTS2	n	n	n	n	y	n	y
GNAI1	n	n	n	n	y	n	n
EZH2	n	n	n	n	y	n	n
TWIST1	n	n	n	n	y	n	y
HOXA13	n	n	n	n	y	n	n
SHH	n	n	n	n	y	n	y
MNX1	n	n	n	n	y	n	y
KCNQ3	n	n	n	n	y	n	n
FGFR1	n	n	n	n	y	n	y
EYA1	n	n	n	n	y	n	y
TRPS1	n	n	n	n	y	n	y
EXT1	n	n	n	n	y	n	y
SOX17	n	n	n	n	y	n	n
GDF6	n	n	n	n	y	n	n
PTDSS1	n	n	n	n	y	n	n
RAD21	n	n	n	n	y	n	n
ROR2	n	n	n	n	y	n	n
TEK	n	n	n	n	y	n	n
STXBP1	n	n	n	n	y	n	y
TSC1	n	n	n	n	y	y	y
KCNT1	n	n	n	n	y	n	n
BICD2	n	n	n	n	y	n	n
PTCH1	n	n	n	n	y	n	y
LMX1B	n	n	n	n	y	n	y
GRIN1	n	n	n	n	y	n	n
SHOX	n	n	n	n	y	n	y
SLC35A2	n	n	n	n	y	y	y
IKBKG	n	n	n	n	y	n	y
KIF11	n	n	n	n	y	n	y
WAC	n	n	n	n	y	n	y
PTEN	n	n	n	n	y	n	y
ALDH18A1	n	n	n	n	y	y	n
PAX2	n	n	n	n	y	n	y
EBF3	n	n	n	n	y	n	n
GLUD1	n	n	n	n	y	n	n
PITX3	n	n	n	n	y	n	n
WDR11	n	n	n	n	y	n	n
CDON	n	n	n	n	y	n	n
DEAF1	n	n	n	n	y	n	n
EXT2	n	n	n	n	y	n	y
ALX4	n	n	n	n	y	n	y
IFITM5	n	n	n	n	y	n	n
KCNJ11	n	n	n	n	y	n	n
KCNC1	n	n	n	n	y	n	n
PAX6	n	n	n	n	y	n	y
WT1	n	n	n	n	y	y	y
FAM111A	n	n	n	n	y	n	n
MMP13	n	n	n	n	y	n	n
GRIN2B	n	n	n	n	y	n	y
GUCY2C	n	n	n	n	y	n	n
SCN8A	n	n	n	n	y	n	n
TRPV4	n	n	n	n	y	n	n
CCND2	n	n	n	n	y	n	n
PTHLH	n	n	n	n	y	n	n
TUBA1A	n	n	n	n	y	n	n
LEMD3	n	n	n	n	y	n	y
NALCN	n	n	n	n	y	n	n
CHAMP1	n	n	n	n	y	n	n
GJA3	n	n	n	n	y	n	n
GJB2	n	n	n	n	y	n	n
POLR1D	n	n	n	n	y	n	n
EDNRB	n	n	n	n	y	y	y
ZIC2	n	n	n	n	y	n	y
PRKD1	n	n	n	n	y	n	n
GCH1	n	n	n	n	y	y	y
TSHR	n	n	n	n	y	n	n
DYNC1H1	n	n	n	n	y	n	n
TINF2	n	n	n	n	y	n	n
FOXG1	n	n	n	n	y	n	y
NKX2-1	n	n	n	n	y	n	n
PAX9	n	n	n	n	y	n	y
BMP4	n	n	n	n	y	n	n
OTX2	n	n	n	n	y	n	y
SIX1	n	n	n	n	y	n	n
YY1	n	n	n	n	y	n	n
GABRB3	n	n	n	n	y	n	n
TCF12	n	n	n	n	y	n	y
ACAN	n	n	n	n	y	n	n
CHD2	n	n	n	n	y	n	y
IGF1R	n	n	n	n	y	n	y
DLL4	n	n	n	n	y	n	n
KBTBD13	n	n	n	n	y	n	n
GRIN2A	n	n	n	n	y	n	n
GNAO1	n	n	n	n	y	n	n
TSC2	n	n	n	n	y	n	y
KIF22	n	n	n	n	y	n	n
PRRT2	n	n	n	n	y	n	n
SRCAP	n	n	n	n	y	n	n
HSF4	n	n	n	n	y	n	n
MAF	n	n	n	n	y	n	n
PPM1D	n	n	n	n	y	n	n
GFAP	n	n	n	n	y	n	n
BHLHA9	n	n	n	n	y	n	n
PAFAH1B1	n	n	n	n	y	n	y
MYH3	n	n	n	n	y	n	n
CRYBA1	n	n	n	n	y	n	n
HNF1B	n	n	n	n	y	n	y
THRA	n	n	n	n	y	n	n
NOG	n	n	n	n	y	n	n
TBX4	n	n	n	n	y	n	n
SCN4A	n	n	n	n	y	n	n
PRKAR1A	n	n	n	n	y	n	n
SOX9	n	n	n	n	y	n	y
ACTG1	n	n	n	n	y	n	n
KCTD1	n	n	n	n	y	n	n
PIEZO2	n	n	n	n	y	n	n
TCF4	n	n	n	n	y	n	n
TGIF1	n	n	n	n	y	n	y
NACC1	n	n	n	n	y	n	n
SIX5	n	n	n	n	y	n	n
CNOT3	n	n	n	n	y	n	n
TUBB4A	n	n	n	n	y	n	n
KLF1	n	n	n	n	y	n	n
PIK3R2	n	n	n	n	y	n	n
COMP	n	n	n	n	y	n	n
SCN1B	n	n	n	n	y	n	n
TGFB1	n	n	n	n	y	y	n
ERF	n	n	n	n	y	n	n
DMPK	n	n	n	n	y	n	n
CRX	n	n	n	n	y	n	n
FTL	n	n	n	n	y	n	n
PPP2R1A	n	n	n	n	y	n	n
HNF4A	n	n	n	n	y	n	n
CSNK2A1	n	n	n	n	y	n	n
CHRNA4	n	n	n	n	y	n	n
SNRPB	n	n	n	n	y	n	n
GDF5	n	n	n	n	y	y	y
MAFB	n	n	n	n	y	n	n
KCNB1	n	n	n	n	y	n	n
GNAS	n	n	n	n	y	n	y
COL9A3	n	n	n	n	y	n	n
KCNQ2	n	n	n	n	y	n	y
SON	n	n	n	n	y	n	n
CRYAA	n	n	n	n	y	n	n
SIK1	n	n	n	n	y	n	n
COL6A1	n	n	n	n	y	y	n
MYH9	n	n	n	n	y	n	n
CRYBB1	n	n	n	n	y	n	n
DEPDC5	n	n	n	n	y	n	n
TCF20	n	n	n	n	y	n	y
SMARCB1	n	n	n	n	y	n	y
CRYBB2	n	n	n	n	y	n	n
CRYBA4	n	n	n	n	y	n	n
SOX10	n	n	n	n	y	n	y
AAAS	n	n	n	n	n	y	n
AASS	n	n	n	n	n	y	n
ABAT	n	n	n	n	n	y	n
ABCA1	n	n	n	n	n	y	n
ABCA12	n	n	n	n	n	y	n
ABCA3	n	n	n	n	n	y	n
ABCA4	n	n	n	n	n	y	n
ABCB11	n	n	n	n	n	y	n
ABCC2	n	n	n	n	n	y	n
ABCC6	n	n	n	n	n	y	n
ABCD3	n	n	n	n	n	y	n
ABCG5	n	n	n	n	n	y	n
ABCG8	n	n	n	n	n	y	n
ABHD12	n	n	n	n	n	y	n
ABHD5	n	n	n	n	n	y	n
ACAD8	n	n	n	n	n	y	n
ACADL	n	n	n	n	n	y	n
ACADM	n	n	n	n	n	y	n
ACADS	n	n	n	n	n	y	n
ACADSB	n	n	n	n	n	y	n
ACADVL	n	n	n	n	n	y	n
ACAT1	n	n	n	n	n	y	n
ACE	n	n	n	n	n	y	n
ACOX1	n	n	n	n	n	y	n
ACY1	n	n	n	n	n	y	n
ADA	n	n	n	n	n	y	n
ADAM9	n	n	n	n	n	y	n
ADAMTS17	n	n	n	n	n	y	n
ADAMTS2	n	n	n	n	n	y	n
ADAMTSL4	n	n	n	n	n	y	n
ADCK3	n	n	n	n	n	y	n
ADSL	n	n	n	n	n	y	n
AGA	n	n	n	n	n	y	n
AGL	n	n	n	n	n	y	n
AGPAT2	n	n	n	n	n	y	n
AGPS	n	n	n	n	n	y	n
AGRN	n	n	n	n	n	y	n
AGT	n	n	n	n	n	y	n
AGTR1	n	n	n	n	n	y	n
AGXT	n	n	n	n	n	y	n
AHCY	n	n	n	n	n	y	n
AHI1	n	n	n	n	n	y	n
AICDA	n	n	n	n	n	y	n
AIPL1	n	n	n	n	n	y	n
AIRE	n	n	n	n	n	y	n
AK2	n	n	n	n	n	y	n
AKR1D1	n	n	n	n	n	y	n
ALAD	n	n	n	n	n	y	n
ALDH3A2	n	n	n	n	n	y	n
ALDH4A1	n	n	n	n	n	y	n
ALDH5A1	n	n	n	n	n	y	n
ALDH6A1	n	n	n	n	n	y	n
ALDH7A1	n	n	n	n	n	y	n
ALDH9A1	n	n	n	n	n	y	n
ALDOA	n	n	n	n	n	y	n
ALDOB	n	n	n	n	n	y	n
ALG12	n	n	n	n	n	y	n
ALG2	n	n	n	n	n	y	n
ALG3	n	n	n	n	n	y	n
ALG6	n	n	n	n	n	y	n
ALG8	n	n	n	n	n	y	n
ALG9	n	n	n	n	n	y	n
ALOX12B	n	n	n	n	n	y	n
ALOXE3	n	n	n	n	n	y	n
ALPL	n	n	n	n	n	y	n
ALS2	n	n	n	n	n	y	n
ALX3	n	n	n	n	n	y	n
AMACR	n	n	n	n	n	y	n
AMH	n	n	n	n	n	y	n
AMHR2	n	n	n	n	n	y	n
AMN	n	n	n	n	n	y	n
AMT	n	n	n	n	n	y	n
ANGPTL3	n	n	n	n	n	y	n
ANO10	n	n	n	n	n	y	n
ANO6	n	n	n	n	n	y	n
ANTXR2	n	n	n	n	n	y	n
AP3B1	n	n	n	n	n	y	n
AP4M1	n	n	n	n	n	y	n
AP5Z1	n	n	n	n	n	y	n
APOB	n	n	n	n	n	y	n
APOC2	n	n	n	n	n	y	n
APOE	n	n	n	n	n	y	n
APRT	n	n	n	n	n	y	n
APTX	n	n	n	n	n	y	n
AQP2	n	n	n	n	n	y	n
ARFGEF2	n	n	n	n	n	y	n
ARL13B	n	n	n	n	n	y	n
ARL6	n	n	n	n	n	y	n
ARSA	n	n	n	n	n	y	n
ARSB	n	n	n	n	n	y	n
ASAH1	n	n	n	n	n	y	n
ASH1L	n	n	n	n	n	y	y
ASL	n	n	n	n	n	y	n
ASPA	n	n	n	n	n	y	n
ASPM	n	n	n	n	n	y	n
ASS1	n	n	n	n	n	y	n
ATCAY	n	n	n	n	n	y	n
ATIC	n	n	n	n	n	y	n
ATM	n	n	n	n	n	y	n
ATP13A2	n	n	n	n	n	y	n
ATP2A1	n	n	n	n	n	y	n
ATP6V0A2	n	n	n	n	n	y	n
ATP6V0A4	n	n	n	n	n	y	n
ATP6V1B1	n	n	n	n	n	y	n
ATP7B	n	n	n	n	n	y	n
ATP8B1	n	n	n	n	n	y	n
ATPAF2	n	n	n	n	n	y	n
ATR	n	n	n	n	n	y	n
AUH	n	n	n	n	n	y	n
AURKC	n	n	n	n	n	y	n
B2M	n	n	n	n	n	y	n
B4GALT7	n	n	n	n	n	y	n
BAAT	n	n	n	n	n	y	n
BBS1	n	n	n	n	n	y	n
BBS10	n	n	n	n	n	y	n
BBS12	n	n	n	n	n	y	n
BBS2	n	n	n	n	n	y	n
BBS4	n	n	n	n	n	y	n
BBS5	n	n	n	n	n	y	n
BBS7	n	n	n	n	n	y	n
BBS9	n	n	n	n	n	y	n
BCHE	n	n	n	n	n	y	n
BCKDHA	n	n	n	n	n	y	n
BCKDHB	n	n	n	n	n	y	n
BCS1L	n	n	n	n	n	y	n
BDNF	n	n	n	n	n	y	n
BFSP1	n	n	n	n	n	y	n
BIN1	n	n	n	n	n	y	n
BLM	n	n	n	n	n	y	n
BLNK	n	n	n	n	n	y	n
BLOC1S3	n	n	n	n	n	y	n
BPGM	n	n	n	n	n	y	n
BSND	n	n	n	n	n	y	n
BTD	n	n	n	n	n	y	n
BUB1B	n	n	n	n	n	y	n
C12orf65	n	n	n	n	n	y	n
C14orf166	n	n	n	n	n	y	n
C1QB	n	n	n	n	n	y	n
C1QC	n	n	n	n	n	y	n
C1R	n	n	n	n	n	y	n
C1S	n	n	n	n	n	y	n
C2	n	n	n	n	n	y	n
C2orf71	n	n	n	n	n	y	n
C4A	n	n	n	n	n	y	n
C5	n	n	n	n	n	y	n
C9	n	n	n	n	n	y	n
CA2	n	n	n	n	n	y	n
CABP4	n	n	n	n	n	y	n
CACNA2D4	n	n	n	n	n	y	n
CAPN3	n	n	n	n	n	y	n
CARD9	n	n	n	n	n	y	n
CASP8	n	n	n	n	n	y	n
CASQ2	n	n	n	n	n	y	n
CATSPER1	n	n	n	n	n	y	n
CAV1	n	n	n	n	n	y	n
CBS	n	n	n	n	n	y	n
CBX2	n	n	n	n	n	y	n
CC2D1A	n	n	n	n	n	y	n
CC2D2A	n	n	n	n	n	y	n
CCT5	n	n	n	n	n	y	n
CD151	n	n	n	n	n	y	n
CD19	n	n	n	n	n	y	n
CD247	n	n	n	n	n	y	n
CD320	n	n	n	n	n	y	n
CD36	n	n	n	n	n	y	n
CD3D	n	n	n	n	n	y	n
CD3E	n	n	n	n	n	y	n
CD3G	n	n	n	n	n	y	n
CD40	n	n	n	n	n	y	n
CD79A	n	n	n	n	n	y	n
CD81	n	n	n	n	n	y	n
CD8A	n	n	n	n	n	y	n
CDAN1	n	n	n	n	n	y	n
CDH15	n	n	n	n	n	y	n
CDH23	n	n	n	n	n	y	n
CDH3	n	n	n	n	n	y	n
CDK5RAP2	n	n	n	n	n	y	n
CEBPE	n	n	n	n	n	y	n
CEP152	n	n	n	n	n	y	n
CERKL	n	n	n	n	n	y	n
CFI	n	n	n	n	n	y	n
CFL2	n	n	n	n	n	y	n
CFTR	n	n	n	n	n	y	n
CHAT	n	n	n	n	n	y	n
CHRNB1	n	n	n	n	n	y	n
CHRNE	n	n	n	n	n	y	n
CHRNG	n	n	n	n	n	y	n
CHST6	n	n	n	n	n	y	n
CIRH1A	n	n	n	n	n	y	n
CLCF1	n	n	n	n	n	y	n
CLCN1	n	n	n	n	n	y	n
CLCN7	n	n	n	n	n	y	n
CLCNKB	n	n	n	n	n	y	n
CLDN1	n	n	n	n	n	y	n
CLDN14	n	n	n	n	n	y	n
CLDN16	n	n	n	n	n	y	n
CLDN19	n	n	n	n	n	y	n
CLEC10A	n	n	n	n	n	y	n
CLN3	n	n	n	n	n	y	n
CLN5	n	n	n	n	n	y	n
CLN6	n	n	n	n	n	y	n
CLN8	n	n	n	n	n	y	n
CLRN1	n	n	n	n	n	y	n
CNGA1	n	n	n	n	n	y	n
CNGA3	n	n	n	n	n	y	n
CNGB1	n	n	n	n	n	y	n
CNGB3	n	n	n	n	n	y	n
CNNM4	n	n	n	n	n	y	n
CNTN1	n	n	n	n	n	y	n
CNTNAP2	n	n	n	n	n	y	n
COG1	n	n	n	n	n	y	n
COG5	n	n	n	n	n	y	n
COG7	n	n	n	n	n	y	n
COG8	n	n	n	n	n	y	n
COL17A1	n	n	n	n	n	y	n
COL18A1	n	n	n	n	n	y	n
COL4A4	n	n	n	n	n	y	n
COL6A2	n	n	n	n	n	y	n
COL6A3	n	n	n	n	n	y	n
COLQ	n	n	n	n	n	y	n
COMT	n	n	n	n	n	y	n
COQ2	n	n	n	n	n	y	n
COQ9	n	n	n	n	n	y	n
COX10	n	n	n	n	n	y	n
COX4I2	n	n	n	n	n	y	n
CP	n	n	n	n	n	y	n
CPT1A	n	n	n	n	n	y	n
CPT2	n	n	n	n	n	y	n
CRB1	n	n	n	n	n	y	n
CRBN	n	n	n	n	n	y	n
CRLF1	n	n	n	n	n	y	n
CRYBB3	n	n	n	n	n	y	n
CSF2RB	n	n	n	n	n	y	n
CSTB	n	n	n	n	n	y	n
CTDP1	n	n	n	n	n	y	n
CTDSPL	n	n	n	n	n	y	n
CTNS	n	n	n	n	n	y	n
CTSC	n	n	n	n	n	y	n
CTSD	n	n	n	n	n	y	n
CTSK	n	n	n	n	n	y	n
CUBN	n	n	n	n	n	y	n
CUL7	n	n	n	n	n	y	n
CXCL10	n	n	n	n	n	y	n
CYB5A	n	n	n	n	n	y	n
CYB5R3	n	n	n	n	n	y	n
CYBA	n	n	n	n	n	y	n
CYP11A1	n	n	n	n	n	y	n
CYP11B1	n	n	n	n	n	y	n
CYP11B2	n	n	n	n	n	y	n
CYP17A1	n	n	n	n	n	y	n
CYP19A1	n	n	n	n	n	y	n
CYP21A2	n	n	n	n	n	y	n
CYP27A1	n	n	n	n	n	y	n
CYP27B1	n	n	n	n	n	y	n
CYP2C19	n	n	n	n	n	y	n
CYP2D6	n	n	n	n	n	y	n
CYP2R1	n	n	n	n	n	y	n
CYP4F22	n	n	n	n	n	y	n
CYP4V2	n	n	n	n	n	y	n
CYP7B1	n	n	n	n	n	y	n
CYTIP	n	n	n	n	n	y	n
D2HGDH	n	n	n	n	n	y	n
DARS2	n	n	n	n	n	y	n
DBH	n	n	n	n	n	y	n
DBT	n	n	n	n	n	y	n
DCAF17	n	n	n	n	n	y	n
DCLRE1C	n	n	n	n	n	y	n
DCXR	n	n	n	n	n	y	n
DDB2	n	n	n	n	n	y	n
DDC	n	n	n	n	n	y	n
DDR2	n	n	n	n	n	y	n
DECR1	n	n	n	n	n	y	n
DFNB31	n	n	n	n	n	y	n
DGKE	n	n	n	n	n	y	n
DHH	n	n	n	n	n	y	n
DHODH	n	n	n	n	n	y	n
DLAT	n	n	n	n	n	y	n
DLD	n	n	n	n	n	y	n
DLL3	n	n	n	n	n	y	n
DMGDH	n	n	n	n	n	y	n
DMTF1	n	n	n	n	n	y	n
DNAAF1	n	n	n	n	n	y	n
DNAAF2	n	n	n	n	n	y	n
DNAI1	n	n	n	n	n	y	n
DNAJC19	n	n	n	n	n	y	n
DNMT3B	n	n	n	n	n	y	n
DOK7	n	n	n	n	n	y	n
DOLK	n	n	n	n	n	y	n
DPAGT1	n	n	n	n	n	y	n
DPM1	n	n	n	n	n	y	n
DPM3	n	n	n	n	n	y	n
DPYD	n	n	n	n	n	y	n
DPYS	n	n	n	n	n	y	n
DRD4	n	n	n	n	n	y	n
DSC3	n	n	n	n	n	y	n
DSG4	n	n	n	n	n	y	n
DSP	n	n	n	n	n	y	n
DTNBP1	n	n	n	n	n	y	n
DUOX2	n	n	n	n	n	y	n
DUOXA2	n	n	n	n	n	y	n
DYM	n	n	n	n	n	y	n
DYNC2H1	n	n	n	n	n	y	n
DYSF	n	n	n	n	n	y	n
ECM1	n	n	n	n	n	y	n
EDAR	n	n	n	n	n	y	n
EDARADD	n	n	n	n	n	y	n
EDN3	n	n	n	n	n	y	n
EFHC1	n	n	n	n	n	y	n
EGF	n	n	n	n	n	y	n
EIF2AK3	n	n	n	n	n	y	n
EIF2B1	n	n	n	n	n	y	n
EIF2B2	n	n	n	n	n	y	n
EIF2B3	n	n	n	n	n	y	n
EIF2B4	n	n	n	n	n	y	n
EIF2B5	n	n	n	n	n	y	n
ELANE	n	n	n	n	n	y	n
EMG1	n	n	n	n	n	y	n
ENAM	n	n	n	n	n	y	n
ENO3	n	n	n	n	n	y	n
ENPP1	n	n	n	n	n	y	n
EPB41	n	n	n	n	n	y	n
EPB42	n	n	n	n	n	y	n
EPCAM	n	n	n	n	n	y	n
EPM2A	n	n	n	n	n	y	n
EPX	n	n	n	n	n	y	n
ERBB3	n	n	n	n	n	y	n
ERCC1	n	n	n	n	n	y	n
ERCC2	n	n	n	n	n	y	n
ERCC3	n	n	n	n	n	y	n
ERCC4	n	n	n	n	n	y	n
ERCC5	n	n	n	n	n	y	n
ERCC6	n	n	n	n	n	y	n
ERCC8	n	n	n	n	n	y	n
ESRRB	n	n	n	n	n	y	n
ETFA	n	n	n	n	n	y	n
ETFB	n	n	n	n	n	y	n
ETFDH	n	n	n	n	n	y	n
ETHE1	n	n	n	n	n	y	n
EYS	n	n	n	n	n	y	n
F10	n	n	n	n	n	y	n
F12	n	n	n	n	n	y	n
F13A1	n	n	n	n	n	y	n
F13B	n	n	n	n	n	y	n
F5	n	n	n	n	n	y	n
F7	n	n	n	n	n	y	n
FA2H	n	n	n	n	n	y	n
FAM126A	n	n	n	n	n	y	n
FAM134B	n	n	n	n	n	y	n
FAM161A	n	n	n	n	n	y	n
FAM188A	n	n	n	n	n	y	n
FAM20C	n	n	n	n	n	y	n
FANCB	n	n	n	n	n	y	y
FANCC	n	n	n	n	n	y	n
FANCD2	n	n	n	n	n	y	n
FANCE	n	n	n	n	n	y	n
FANCF	n	n	n	n	n	y	n
FANCG	n	n	n	n	n	y	n
FANCI	n	n	n	n	n	y	n
FANCL	n	n	n	n	n	y	n
FANCM	n	n	n	n	n	y	n
FASTKD2	n	n	n	n	n	y	n
FBP1	n	n	n	n	n	y	n
FBXO7	n	n	n	n	n	y	n
FERMT1	n	n	n	n	n	y	n
FERMT3	n	n	n	n	n	y	n
FGA	n	n	n	n	n	y	n
FGB	n	n	n	n	n	y	n
FGD4	n	n	n	n	n	y	n
FGF23	n	n	n	n	n	y	n
FGG	n	n	n	n	n	y	n
FH	n	n	n	n	n	y	n
FKBP10	n	n	n	n	n	y	n
FKRP	n	n	n	n	n	y	n
FLVCR1	n	n	n	n	n	y	n
FLVCR2	n	n	n	n	n	y	n
FMO3	n	n	n	n	n	y	n
FOLR1	n	n	n	n	n	y	n
FOXE1	n	n	n	n	n	y	n
FOXI1	n	n	n	n	n	y	n
FOXN1	n	n	n	n	n	y	n
FOXRED1	n	n	n	n	n	y	n
FRAS1	n	n	n	n	n	y	n
FREM1	n	n	n	n	n	y	n
FREM2	n	n	n	n	n	y	n
FSHB	n	n	n	n	n	y	n
FSHR	n	n	n	n	n	y	n
FTCD	n	n	n	n	n	y	n
FUCA1	n	n	n	n	n	y	n
FUS	n	n	n	n	n	y	n
FUT1	n	n	n	n	n	y	n
FXN	n	n	n	n	n	y	n
G6PC	n	n	n	n	n	y	n
GAL3ST1	n	n	n	n	n	y	n
GALC	n	n	n	n	n	y	n
GALE	n	n	n	n	n	y	n
GALK1	n	n	n	n	n	y	n
GALNS	n	n	n	n	n	y	n
GALNT3	n	n	n	n	n	y	n
GALT	n	n	n	n	n	y	n
GAMT	n	n	n	n	n	y	n
GAN	n	n	n	n	n	y	n
GATM	n	n	n	n	n	y	n
GBA	n	n	n	n	n	y	n
GBE1	n	n	n	n	n	y	n
GCDH	n	n	n	n	n	y	n
GCLC	n	n	n	n	n	y	n
GCSH	n	n	n	n	n	y	n
GDAP1	n	n	n	n	n	y	n
GFM1	n	n	n	n	n	y	n
GGCX	n	n	n	n	n	y	n
GGT1	n	n	n	n	n	y	n
GH1	n	n	n	n	n	y	n
GHR	n	n	n	n	n	y	n
GHRHR	n	n	n	n	n	y	n
GHSR	n	n	n	n	n	y	n
GIF	n	n	n	n	n	y	n
GJB3	n	n	n	n	n	y	n
GLB1	n	n	n	n	n	y	n
GLDC	n	n	n	n	n	y	n
GLE1	n	n	n	n	n	y	n
GLIS2	n	n	n	n	n	y	n
GLIS3	n	n	n	n	n	y	n
GLRB	n	n	n	n	n	y	n
GLRX5	n	n	n	n	n	y	n
GLUL	n	n	n	n	n	y	n
GM2A	n	n	n	n	n	y	n
GNAT2	n	n	n	n	n	y	n
GNE	n	n	n	n	n	y	n
GNMT	n	n	n	n	n	y	n
GNPAT	n	n	n	n	n	y	n
GNPTAB	n	n	n	n	n	y	n
GNPTG	n	n	n	n	n	y	n
GNRHR	n	n	n	n	n	y	n
GNS	n	n	n	n	n	y	n
GORAB	n	n	n	n	n	y	n
GP1BA	n	n	n	n	n	y	n
GP1BB	n	n	n	n	n	y	n
GP9	n	n	n	n	n	y	n
GPR56	n	n	n	n	n	y	n
GPSM2	n	n	n	n	n	y	n
GPX1	n	n	n	n	n	y	n
GRHPR	n	n	n	n	n	y	n
GRIK2	n	n	n	n	n	y	n
GRK1	n	n	n	n	n	y	n
GRM6	n	n	n	n	n	y	n
GRXCR1	n	n	n	n	n	y	n
GSR	n	n	n	n	n	y	n
GTF2H5	n	n	n	n	n	y	n
GUSB	n	n	n	n	n	y	n
GYG1	n	n	n	n	n	y	n
GYS1	n	n	n	n	n	y	n
GYS2	n	n	n	n	n	y	n
HADH	n	n	n	n	n	y	n
HADHA	n	n	n	n	n	y	n
HADHB	n	n	n	n	n	y	n
HAL	n	n	n	n	n	y	n
HAMP	n	n	n	n	n	y	n
HAX1	n	n	n	n	n	y	n
HBB	n	n	n	n	n	y	n
HESX1	n	n	n	n	n	y	n
HEXA	n	n	n	n	n	y	n
HEXB	n	n	n	n	n	y	n
HFE	n	n	n	n	n	y	n
HFE2	n	n	n	n	n	y	n
HGD	n	n	n	n	n	y	n
HGF	n	n	n	n	n	y	n
HGSNAT	n	n	n	n	n	y	n
HIBCH	n	n	n	n	n	y	n
HLCS	n	n	n	n	n	y	n
HMGCL	n	n	n	n	n	y	n
HMGCS2	n	n	n	n	n	y	n
HMOX1	n	n	n	n	n	y	n
HMX1	n	n	n	n	n	y	n
HOGA1	n	n	n	n	n	y	n
HOXA2	n	n	n	n	n	y	n
HPD	n	n	n	n	n	y	n
HPGD	n	n	n	n	n	y	n
HPS1	n	n	n	n	n	y	n
HPS3	n	n	n	n	n	y	n
HPS4	n	n	n	n	n	y	n
HPS5	n	n	n	n	n	y	n
HPS6	n	n	n	n	n	y	n
HPSE2	n	n	n	n	n	y	n
HR	n	n	n	n	n	y	n
HSD11B2	n	n	n	n	n	y	n
HSD17B3	n	n	n	n	n	y	n
HSD17B4	n	n	n	n	n	y	n
HSD3B2	n	n	n	n	n	y	n
HSD3B7	n	n	n	n	n	y	n
HSPG2	n	n	n	n	n	y	n
HYAL1	n	n	n	n	n	y	n
ICK	n	n	n	n	n	y	n
ICOS	n	n	n	n	n	y	n
IDH3B	n	n	n	n	n	y	n
IDUA	n	n	n	n	n	y	n
IFNGR1	n	n	n	n	n	y	n
IFNGR2	n	n	n	n	n	y	n
IFT80	n	n	n	n	n	y	n
IGF1	n	n	n	n	n	y	n
IGHMBP2	n	n	n	n	n	y	n
IGLL1	n	n	n	n	n	y	n
IKBKAP	n	n	n	n	n	y	n
IL10RA	n	n	n	n	n	y	n
IL10RB	n	n	n	n	n	y	n
IL12B	n	n	n	n	n	y	n
IL12RB1	n	n	n	n	n	y	n
IL1RN	n	n	n	n	n	y	n
IL2RA	n	n	n	n	n	y	n
IL7R	n	n	n	n	n	y	n
IMPDH1	n	n	n	n	n	y	n
IMPG2	n	n	n	n	n	y	n
INPP5E	n	n	n	n	n	y	n
INSL3	n	n	n	n	n	y	n
INSR	n	n	n	n	n	y	n
INTS2	n	n	n	n	n	y	n
IQCB1	n	n	n	n	n	y	n
IRAK4	n	n	n	n	n	y	n
ISYNA1	n	n	n	n	n	y	n
ITCH	n	n	n	n	n	y	n
ITGA2B	n	n	n	n	n	y	n
ITGA6	n	n	n	n	n	y	n
ITGA7	n	n	n	n	n	y	n
ITGB2	n	n	n	n	n	y	n
ITGB3	n	n	n	n	n	y	n
ITGB4	n	n	n	n	n	y	n
IVD	n	n	n	n	n	y	n
IYD	n	n	n	n	n	y	n
JAK3	n	n	n	n	n	y	n
JAM3	n	n	n	n	n	y	n
KAAG1	n	n	n	n	n	y	n
KARS	n	n	n	n	n	y	n
KCNA4	n	n	n	n	n	y	n
KCNE1	n	n	n	n	n	y	n
KCNJ1	n	n	n	n	n	y	n
KCNJ10	n	n	n	n	n	y	n
KCNV2	n	n	n	n	n	y	n
KCTD7	n	n	n	n	n	y	n
KERA	n	n	n	n	n	y	n
KHK	n	n	n	n	n	y	n
KIAA1279	n	n	n	n	n	y	n
KLK4	n	n	n	n	n	y	n
KLKB1	n	n	n	n	n	y	n
KRT14	n	n	n	n	n	y	n
KRT18	n	n	n	n	n	y	n
KRT8	n	n	n	n	n	y	n
L2HGDH	n	n	n	n	n	y	n
LAMA2	n	n	n	n	n	y	n
LAMA4	n	n	n	n	n	y	n
LAMB2	n	n	n	n	n	y	n
LAMB3	n	n	n	n	n	y	n
LAMC2	n	n	n	n	n	y	n
LAMTOR2	n	n	n	n	n	y	n
LARGE	n	n	n	n	n	y	n
LBR	n	n	n	n	n	y	n
LCA5	n	n	n	n	n	y	n
LCAT	n	n	n	n	n	y	n
LDHA	n	n	n	n	n	y	n
LDLRAP1	n	n	n	n	n	y	n
LEP	n	n	n	n	n	y	n
LEPR	n	n	n	n	n	y	n
LFNG	n	n	n	n	n	y	n
LHFPL5	n	n	n	n	n	y	n
LHX3	n	n	n	n	n	y	n
LIFR	n	n	n	n	n	y	n
LIG4	n	n	n	n	n	y	n
LIM2	n	n	n	n	n	y	n
LIPA	n	n	n	n	n	y	n
LIPH	n	n	n	n	n	y	n
LMAN1	n	n	n	n	n	y	n
LMBRD1	n	n	n	n	n	y	n
LMF1	n	n	n	n	n	y	n
LOXHD1	n	n	n	n	n	y	n
LPAR6	n	n	n	n	n	y	n
LPIN1	n	n	n	n	n	y	n
LPIN2	n	n	n	n	n	y	n
LPL	n	n	n	n	n	y	n
LRAT	n	n	n	n	n	y	n
LRIG1	n	n	n	n	n	y	n
LRP4	n	n	n	n	n	y	n
LRPPRC	n	n	n	n	n	y	n
LRTOMT	n	n	n	n	n	y	n
LTBP3	n	n	n	n	n	y	n
LTBP4	n	n	n	n	n	y	n
LTC4S	n	n	n	n	n	y	n
LYST	n	n	n	n	n	y	n
MAN2B1	n	n	n	n	n	y	n
MANBA	n	n	n	n	n	y	n
MAPK10	n	n	n	n	n	y	n
MARCKS	n	n	n	n	n	y	n
MARVELD2	n	n	n	n	n	y	n
MASP2	n	n	n	n	n	y	n
MAT1A	n	n	n	n	n	y	n
MC2R	n	n	n	n	n	y	n
MCCC1	n	n	n	n	n	y	n
MCCC2	n	n	n	n	n	y	n
MCEE	n	n	n	n	n	y	n
MCF2L	n	n	n	n	n	y	n
MCFD2	n	n	n	n	n	y	n
MCOLN1	n	n	n	n	n	y	n
MCPH1	n	n	n	n	n	y	n
MED17	n	n	n	n	n	y	n
MED25	n	n	n	n	n	y	n
MEFV	n	n	n	n	n	y	n
MESP2	n	n	n	n	n	y	n
MFRP	n	n	n	n	n	y	n
MFSD8	n	n	n	n	n	y	n
MLC1	n	n	n	n	n	y	n
MLPH	n	n	n	n	n	y	n
MMAA	n	n	n	n	n	y	n
MMAB	n	n	n	n	n	y	n
MMACHC	n	n	n	n	n	y	n
MMADHC	n	n	n	n	n	y	n
MMP2	n	n	n	n	n	y	n
MMP25	n	n	n	n	n	y	n
MMP9	n	n	n	n	n	y	n
MOCS1	n	n	n	n	n	y	n
MOCS2	n	n	n	n	n	y	n
MOGAT2	n	n	n	n	n	y	n
MOGS	n	n	n	n	n	y	n
MPDU1	n	n	n	n	n	y	n
MPI	n	n	n	n	n	y	n
MPL	n	n	n	n	n	y	n
MPO	n	n	n	n	n	y	n
MPV17	n	n	n	n	n	y	n
MPZL2	n	n	n	n	n	y	n
MRAP	n	n	n	n	n	y	n
MRE11A	n	n	n	n	n	y	n
MRO	n	n	n	n	n	y	n
MRPL36	n	n	n	n	n	y	n
MRPS16	n	n	n	n	n	y	n
MS4A1	n	n	n	n	n	y	n
MSRB3	n	n	n	n	n	y	n
MT3	n	n	n	n	n	y	n
MTA3	n	n	n	n	n	y	n
MTHFR	n	n	n	n	n	y	n
MTMR2	n	n	n	n	n	y	n
MTPAP	n	n	n	n	n	y	n
MTR	n	n	n	n	n	y	n
MTRR	n	n	n	n	n	y	n
MTTP	n	n	n	n	n	y	n
MUC1	n	n	n	n	n	y	n
MUSK	n	n	n	n	n	y	n
MUT	n	n	n	n	n	y	n
MUTYH	n	n	n	n	n	y	n
MVK	n	n	n	n	n	y	n
MYD88	n	n	n	n	n	y	n
MYL4	n	n	n	n	n	y	n
MYO15A	n	n	n	n	n	y	n
MYO3A	n	n	n	n	n	y	n
MYO5A	n	n	n	n	n	y	n
MYO5B	n	n	n	n	n	y	n
NAGA	n	n	n	n	n	y	n
NAGLU	n	n	n	n	n	y	n
NAGS	n	n	n	n	n	y	n
NBN	n	n	n	n	n	y	n
NCF1	n	n	n	n	n	y	n
NCF2	n	n	n	n	n	y	n
NDRG1	n	n	n	n	n	y	n
NDUFA11	n	n	n	n	n	y	n
NDUFA2	n	n	n	n	n	y	n
NDUFAF2	n	n	n	n	n	y	n
NDUFAF3	n	n	n	n	n	y	n
NDUFAF4	n	n	n	n	n	y	n
NDUFAF5	n	n	n	n	n	y	n
NDUFAF6	n	n	n	n	n	y	n
NDUFS1	n	n	n	n	n	y	n
NDUFS2	n	n	n	n	n	y	n
NDUFS3	n	n	n	n	n	y	n
NDUFS4	n	n	n	n	n	y	n
NDUFS6	n	n	n	n	n	y	n
NDUFS7	n	n	n	n	n	y	n
NDUFS8	n	n	n	n	n	y	n
NDUFV1	n	n	n	n	n	y	n
NDUFV2	n	n	n	n	n	y	n
NEB	n	n	n	n	n	y	n
NEU1	n	n	n	n	n	y	n
NEUROG3	n	n	n	n	n	y	n
NGF	n	n	n	n	n	y	n
NHEJ1	n	n	n	n	n	y	n
NHLRC1	n	n	n	n	n	y	n
NHP2	n	n	n	n	n	y	n
NIPAL4	n	n	n	n	n	y	n
NKX2-6	n	n	n	n	n	y	n
NKX3-2	n	n	n	n	n	y	n
NLRP7	n	n	n	n	n	y	n
NME8	n	n	n	n	n	y	n
NOLC1	n	n	n	n	n	y	n
NOP10	n	n	n	n	n	y	n
NPC1	n	n	n	n	n	y	n
NPC2	n	n	n	n	n	y	n
NPHP1	n	n	n	n	n	y	n
NPHP3	n	n	n	n	n	y	n
NPHP4	n	n	n	n	n	y	n
NPHS1	n	n	n	n	n	y	n
NPHS2	n	n	n	n	n	y	n
NPR2	n	n	n	n	n	y	n
NPRL2	n	n	n	n	n	y	n
NR2E3	n	n	n	n	n	y	n
NRXN1	n	n	n	n	n	y	y
NT5C3A	n	n	n	n	n	y	n
NT5E	n	n	n	n	n	y	n
NTRK1	n	n	n	n	n	y	n
NUBPL	n	n	n	n	n	y	n
NUP62	n	n	n	n	n	y	n
NXPH2	n	n	n	n	n	y	n
OAT	n	n	n	n	n	y	n
OBSL1	n	n	n	n	n	y	n
OCA2	n	n	n	n	n	y	n
OCLN	n	n	n	n	n	y	n
OGDH	n	n	n	n	n	y	n
OPA3	n	n	n	n	n	y	n
ORAI1	n	n	n	n	n	y	n
OTOA	n	n	n	n	n	y	n
OTOF	n	n	n	n	n	y	n
OXCT1	n	n	n	n	n	y	n
P2RY12	n	n	n	n	n	y	n
P3H1	n	n	n	n	n	y	n
PAH	n	n	n	n	n	y	n
PANK2	n	n	n	n	n	y	n
PAPSS2	n	n	n	n	n	y	n
PARK2	n	n	n	n	n	y	n
PARK7	n	n	n	n	n	y	n
PCBD1	n	n	n	n	n	y	n
PCCA	n	n	n	n	n	y	n
PCCB	n	n	n	n	n	y	n
PCDH15	n	n	n	n	n	y	n
PCK1	n	n	n	n	n	y	n
PCK2	n	n	n	n	n	y	n
PCNT	n	n	n	n	n	y	n
PCSK1	n	n	n	n	n	y	n
PDE6A	n	n	n	n	n	y	n
PDE6C	n	n	n	n	n	y	n
PDE6G	n	n	n	n	n	y	n
PDHB	n	n	n	n	n	y	n
PDP1	n	n	n	n	n	y	n
PDSS1	n	n	n	n	n	y	n
PDSS2	n	n	n	n	n	y	n
PDX1	n	n	n	n	n	y	n
PDYN	n	n	n	n	n	y	n
PEA15	n	n	n	n	n	y	n
PEPD	n	n	n	n	n	y	n
PEX1	n	n	n	n	n	y	n
PEX10	n	n	n	n	n	y	n
PEX14	n	n	n	n	n	y	n
PEX16	n	n	n	n	n	y	n
PEX19	n	n	n	n	n	y	n
PEX26	n	n	n	n	n	y	n
PEX3	n	n	n	n	n	y	n
PEX5	n	n	n	n	n	y	n
PEX6	n	n	n	n	n	y	n
PEX7	n	n	n	n	n	y	n
PFKM	n	n	n	n	n	y	n
PGAM2	n	n	n	n	n	y	n
PGM1	n	n	n	n	n	y	n
PHKB	n	n	n	n	n	y	n
PHKG2	n	n	n	n	n	y	n
PHOX2A	n	n	n	n	n	y	n
PHYH	n	n	n	n	n	y	n
PIGM	n	n	n	n	n	y	n
PINK1	n	n	n	n	n	y	n
PIP5K1C	n	n	n	n	n	y	n
PKHD1	n	n	n	n	n	y	n
PKLR	n	n	n	n	n	y	n
PKP1	n	n	n	n	n	y	n
PLA2G4A	n	n	n	n	n	y	n
PLA2G6	n	n	n	n	n	y	n
PLCB1	n	n	n	n	n	y	n
PLCE1	n	n	n	n	n	y	n
PLEC	n	n	n	n	n	y	n
PLEKHG5	n	n	n	n	n	y	n
PLEKHM1	n	n	n	n	n	y	n
PLG	n	n	n	n	n	y	n
PLOD2	n	n	n	n	n	y	n
PLOD3	n	n	n	n	n	y	n
PMM2	n	n	n	n	n	y	n
PNKP	n	n	n	n	n	y	n
PNLIP	n	n	n	n	n	y	n
PNPLA2	n	n	n	n	n	y	n
PNPLA6	n	n	n	n	n	y	n
PNPO	n	n	n	n	n	y	n
PODXL	n	n	n	n	n	y	n
POLG	n	n	n	n	n	y	n
POLQ	n	n	n	n	n	y	n
POLR1C	n	n	n	n	n	y	n
POMC	n	n	n	n	n	y	n
POMGNT1	n	n	n	n	n	y	n
POMP	n	n	n	n	n	y	n
POMT1	n	n	n	n	n	y	n
POR	n	n	n	n	n	y	n
POSTN	n	n	n	n	n	y	n
PPIB	n	n	n	n	n	y	n
PPP1R3A	n	n	n	n	n	y	n
PPP1R3B	n	n	n	n	n	y	n
PPP3CB	n	n	n	n	n	y	n
PPT1	n	n	n	n	n	y	n
PRCD	n	n	n	n	n	y	n
PRF1	n	n	n	n	n	y	n
PRG4	n	n	n	n	n	y	n
PRICKLE1	n	n	n	n	n	y	n
PRKRA	n	n	n	n	n	y	n
PROK1	n	n	n	n	n	y	n
PROKR2	n	n	n	n	n	y	n
PROM1	n	n	n	n	n	y	n
PROP1	n	n	n	n	n	y	n
PRSS12	n	n	n	n	n	y	n
PRX	n	n	n	n	n	y	n
PSAP	n	n	n	n	n	y	n
PSAT1	n	n	n	n	n	y	n
PSEN1	n	n	n	n	n	y	n
PSMA7	n	n	n	n	n	y	n
PSPH	n	n	n	n	n	y	n
PTPN14	n	n	n	n	n	y	n
PTPRC	n	n	n	n	n	y	n
PTPRQ	n	n	n	n	n	y	n
PTRF	n	n	n	n	n	y	n
PTS	n	n	n	n	n	y	n
PUS1	n	n	n	n	n	y	n
PVRL1	n	n	n	n	n	y	n
PVRL4	n	n	n	n	n	y	n
PYCR1	n	n	n	n	n	y	n
PYGL	n	n	n	n	n	y	n
PYGM	n	n	n	n	n	y	n
QDPR	n	n	n	n	n	y	n
RAB27A	n	n	n	n	n	y	n
RAB3GAP2	n	n	n	n	n	y	n
RAD50	n	n	n	n	n	y	n
RAG1	n	n	n	n	n	y	n
RAG2	n	n	n	n	n	y	n
RAPSN	n	n	n	n	n	y	n
RARS2	n	n	n	n	n	y	n
RAX	n	n	n	n	n	y	n
RBM28	n	n	n	n	n	y	n
RD3	n	n	n	n	n	y	n
RDH12	n	n	n	n	n	y	n
RDH5	n	n	n	n	n	y	n
RDX	n	n	n	n	n	y	n
RELN	n	n	n	n	n	y	n
REN	n	n	n	n	n	y	n
RFT1	n	n	n	n	n	y	n
RGS9BP	n	n	n	n	n	y	n
RHAG	n	n	n	n	n	y	n
RLBP1	n	n	n	n	n	y	n
RNASEH2A	n	n	n	n	n	y	n
RNASEH2B	n	n	n	n	n	y	n
RNASEH2C	n	n	n	n	n	y	n
RNASET2	n	n	n	n	n	y	n
RNF168	n	n	n	n	n	y	n
ROBO3	n	n	n	n	n	y	n
RORA	n	n	n	n	n	y	n
RPE65	n	n	n	n	n	y	n
RPGRIP1	n	n	n	n	n	y	n
RPGRIP1L	n	n	n	n	n	y	n
RPIA	n	n	n	n	n	y	n
RSPH4A	n	n	n	n	n	y	n
RSPH9	n	n	n	n	n	y	n
RSPO1	n	n	n	n	n	y	n
RSPO4	n	n	n	n	n	y	n
RXFP2	n	n	n	n	n	y	n
RYR1	n	n	n	n	n	y	n
SACS	n	n	n	n	n	y	n
SAG	n	n	n	n	n	y	n
SAMD9	n	n	n	n	n	y	n
SAMHD1	n	n	n	n	n	y	n
SAR1B	n	n	n	n	n	y	n
SBDS	n	n	n	n	n	y	n
SBF2	n	n	n	n	n	y	n
SC5D	n	n	n	n	n	y	n
SCARB2	n	n	n	n	n	y	n
SCGB1D1	n	n	n	n	n	y	n
SCNN1A	n	n	n	n	n	y	n
SCNN1B	n	n	n	n	n	y	n
SCNN1G	n	n	n	n	n	y	n
SCO1	n	n	n	n	n	y	n
SCO2	n	n	n	n	n	y	n
SDHA	n	n	n	n	n	y	n
SDHAF1	n	n	n	n	n	y	n
SEC23A	n	n	n	n	n	y	n
SEC23B	n	n	n	n	n	y	n
SECISBP2	n	n	n	n	n	y	n
SEPN1	n	n	n	n	n	y	n
SERPINA1	n	n	n	n	n	y	n
SERPINA6	n	n	n	n	n	y	n
SERPINB6	n	n	n	n	n	y	n
SERPINE1	n	n	n	n	n	y	n
SERPINF2	n	n	n	n	n	y	n
SETX	n	n	n	n	n	y	n
SFTPB	n	n	n	n	n	y	n
SFTPC	n	n	n	n	n	y	n
SGCA	n	n	n	n	n	y	n
SGCB	n	n	n	n	n	y	n
SGCG	n	n	n	n	n	y	n
SGSH	n	n	n	n	n	y	n
SH3TC2	n	n	n	n	n	y	n
SI	n	n	n	n	n	y	n
SIL1	n	n	n	n	n	y	n
SIX6	n	n	n	n	n	y	n
SLC10A2	n	n	n	n	n	y	n
SLC11A2	n	n	n	n	n	y	n
SLC12A1	n	n	n	n	n	y	n
SLC12A3	n	n	n	n	n	y	n
SLC12A6	n	n	n	n	n	y	n
SLC17A5	n	n	n	n	n	y	n
SLC19A2	n	n	n	n	n	y	n
SLC19A3	n	n	n	n	n	y	n
SLC22A12	n	n	n	n	n	y	n
SLC22A3	n	n	n	n	n	y	n
SLC22A5	n	n	n	n	n	y	n
SLC25A12	n	n	n	n	n	y	n
SLC25A13	n	n	n	n	n	y	n
SLC25A15	n	n	n	n	n	y	n
SLC25A19	n	n	n	n	n	y	n
SLC25A20	n	n	n	n	n	y	n
SLC25A22	n	n	n	n	n	y	n
SLC25A3	n	n	n	n	n	y	n
SLC25A38	n	n	n	n	n	y	n
SLC26A1	n	n	n	n	n	y	n
SLC26A2	n	n	n	n	n	y	n
SLC26A3	n	n	n	n	n	y	n
SLC26A5	n	n	n	n	n	y	n
SLC29A3	n	n	n	n	n	y	n
SLC2A2	n	n	n	n	n	y	n
SLC33A1	n	n	n	n	n	y	n
SLC34A2	n	n	n	n	n	y	n
SLC34A3	n	n	n	n	n	y	n
SLC35C1	n	n	n	n	n	y	n
SLC35D1	n	n	n	n	n	y	n
SLC36A2	n	n	n	n	n	y	n
SLC37A4	n	n	n	n	n	y	n
SLC38A1	n	n	n	n	n	y	n
SLC39A13	n	n	n	n	n	y	n
SLC39A4	n	n	n	n	n	y	n
SLC3A1	n	n	n	n	n	y	n
SLC45A2	n	n	n	n	n	y	n
SLC46A1	n	n	n	n	n	y	n
SLC4A11	n	n	n	n	n	y	n
SLC4A4	n	n	n	n	n	y	n
SLC50A1	n	n	n	n	n	y	n
SLC52A3	n	n	n	n	n	y	n
SLC5A1	n	n	n	n	n	y	n
SLC5A2	n	n	n	n	n	y	n
SLC5A5	n	n	n	n	n	y	n
SLC6A19	n	n	n	n	n	y	n
SLC6A5	n	n	n	n	n	y	n
SLC7A7	n	n	n	n	n	y	n
SLC7A9	n	n	n	n	n	y	n
SLURP1	n	n	n	n	n	y	n
SMARCAL1	n	n	n	n	n	y	n
SMN1	n	n	n	n	n	y	n
SMPD1	n	n	n	n	n	y	n
SNAI2	n	n	n	n	n	y	n
SNAP29	n	n	n	n	n	y	n
SOBP	n	n	n	n	n	y	n
SOST	n	n	n	n	n	y	n
SP110	n	n	n	n	n	y	n
SPATA7	n	n	n	n	n	y	n
SPG11	n	n	n	n	n	y	n
SPG20	n	n	n	n	n	y	n
SPG21	n	n	n	n	n	y	n
SPG7	n	n	n	n	n	y	n
SPINK5	n	n	n	n	n	y	n
SPINT2	n	n	n	n	n	y	n
SPTA1	n	n	n	n	n	y	n
SRD5A2	n	n	n	n	n	y	n
SRD5A3	n	n	n	n	n	y	n
ST14	n	n	n	n	n	y	n
ST3GAL5	n	n	n	n	n	y	n
STAR	n	n	n	n	n	y	n
STAT1	n	n	n	n	n	y	n
STIL	n	n	n	n	n	y	n
STIM1	n	n	n	n	n	y	n
STRADA	n	n	n	n	n	y	n
STRC	n	n	n	n	n	y	n
STX11	n	n	n	n	n	y	n
STXBP2	n	n	n	n	n	y	n
SUCLA2	n	n	n	n	n	y	n
SUCLG1	n	n	n	n	n	y	n
SUMF1	n	n	n	n	n	y	n
SUOX	n	n	n	n	n	y	n
SURF1	n	n	n	n	n	y	n
SYCP2	n	n	n	n	n	y	n
TACR1	n	n	n	n	n	y	n
TACSTD2	n	n	n	n	n	y	n
TALDO1	n	n	n	n	n	y	n
TAP1	n	n	n	n	n	y	n
TAP2	n	n	n	n	n	y	n
TAPBP	n	n	n	n	n	y	n
TAT	n	n	n	n	n	y	n
TBCE	n	n	n	n	n	y	n
TBX15	n	n	n	n	n	y	n
TBX19	n	n	n	n	n	y	n
TBXAS1	n	n	n	n	n	y	n
TCAP	n	n	n	n	n	y	n
TCIRG1	n	n	n	n	n	y	n
TCN2	n	n	n	n	n	y	n
TDP1	n	n	n	n	n	y	n
TECTA	n	n	n	n	n	y	n
TF	n	n	n	n	n	y	n
TFF1	n	n	n	n	n	y	n
TFR2	n	n	n	n	n	y	n
TG	n	n	n	n	n	y	n
TGM1	n	n	n	n	n	y	n
TGM5	n	n	n	n	n	y	n
TH	n	n	n	n	n	y	n
THRB	n	n	n	n	n	y	n
TINAGL1	n	n	n	n	n	y	n
TJP2	n	n	n	n	n	y	n
TMC1	n	n	n	n	n	y	n
TMC6	n	n	n	n	n	y	n
TMC8	n	n	n	n	n	y	n
TMEM126A	n	n	n	n	n	y	n
TMEM67	n	n	n	n	n	y	n
TMEM70	n	n	n	n	n	y	n
TMIE	n	n	n	n	n	y	n
TMPRSS15	n	n	n	n	n	y	n
TMPRSS3	n	n	n	n	n	y	n
TMPRSS4	n	n	n	n	n	y	n
TMPRSS6	n	n	n	n	n	y	n
TNFRSF11B	n	n	n	n	n	y	n
TNFRSF13C	n	n	n	n	n	y	n
TNFSF11	n	n	n	n	n	y	n
TNNT1	n	n	n	n	n	y	n
TNXB	n	n	n	n	n	y	n
TOPORS	n	n	n	n	n	y	n
TP53	n	n	n	n	n	y	y
TPO	n	n	n	n	n	y	n
TPP1	n	n	n	n	n	y	n
TPRN	n	n	n	n	n	y	n
TRAF4	n	n	n	n	n	y	n
TRAPPC9	n	n	n	n	n	y	n
TREM2	n	n	n	n	n	y	n
TRH	n	n	n	n	n	y	n
TRHR	n	n	n	n	n	y	n
TRIM32	n	n	n	n	n	y	n
TRIOBP	n	n	n	n	n	y	n
TRIP11	n	n	n	n	n	y	n
TRMU	n	n	n	n	n	y	n
TRPM1	n	n	n	n	n	y	n
TRPM6	n	n	n	n	n	y	n
TSEN2	n	n	n	n	n	y	n
TSEN34	n	n	n	n	n	y	n
TSEN54	n	n	n	n	n	y	n
TSFM	n	n	n	n	n	y	n
TSHB	n	n	n	n	n	y	n
TSPYL1	n	n	n	n	n	y	n
TSPYL2	n	n	n	n	n	y	n
TTN	n	n	n	n	n	y	n
TTPA	n	n	n	n	n	y	n
TUBA8	n	n	n	n	n	y	n
TUFM	n	n	n	n	n	y	n
TULP1	n	n	n	n	n	y	n
TUSC3	n	n	n	n	n	y	n
TYK2	n	n	n	n	n	y	n
TYMP	n	n	n	n	n	y	n
TYR	n	n	n	n	n	y	n
TYROBP	n	n	n	n	n	y	n
TYRP1	n	n	n	n	n	y	n
UMPS	n	n	n	n	n	y	n
UNC13D	n	n	n	n	n	y	n
UNG	n	n	n	n	n	y	n
UPB1	n	n	n	n	n	y	n
UQCRB	n	n	n	n	n	y	n
UQCRQ	n	n	n	n	n	y	n
UROC1	n	n	n	n	n	y	n
UROS	n	n	n	n	n	y	n
USH1C	n	n	n	n	n	y	n
USH1G	n	n	n	n	n	y	n
USH2A	n	n	n	n	n	y	n
VDR	n	n	n	n	n	y	n
VHL	n	n	n	n	n	y	y
VIPAS39	n	n	n	n	n	y	n
VLDLR	n	n	n	n	n	y	n
VPS13A	n	n	n	n	n	y	n
VPS13B	n	n	n	n	n	y	n
VPS33B	n	n	n	n	n	y	n
VRK1	n	n	n	n	n	y	n
VSIG2	n	n	n	n	n	y	n
VSX1	n	n	n	n	n	y	n
VSX2	n	n	n	n	n	y	n
VWF	n	n	n	n	n	y	n
WDR62	n	n	n	n	n	y	n
WDR72	n	n	n	n	n	y	n
WISP3	n	n	n	n	n	y	n
WNT10A	n	n	n	n	n	y	n
WNT10B	n	n	n	n	n	y	n
WNT3	n	n	n	n	n	y	n
WNT7A	n	n	n	n	n	y	n
WRN	n	n	n	n	n	y	n
XDH	n	n	n	n	n	y	n
XPA	n	n	n	n	n	y	n
XPC	n	n	n	n	n	y	n
XPNPEP3	n	n	n	n	n	y	n
YARS2	n	n	n	n	n	y	n
ZAP70	n	n	n	n	n	y	n
ZFP36	n	n	n	n	n	y	n
ZFP57	n	n	n	n	n	y	n
ZFYVE26	n	n	n	n	n	y	n
ZNF160	n	n	n	n	n	y	n
ZNF384	n	n	n	n	n	y	n
ZNF513	n	n	n	n	n	y	n
ZNF592	n	n	n	n	n	y	n
AAGAB	n	n	n	n	n	n	y
ABCD1	n	n	n	n	n	n	y
ACSL4	n	n	n	n	n	n	y
ACVRL1	n	n	n	n	n	n	y
AFF2	n	n	n	n	n	n	y
ANK2	n	n	n	n	n	n	y
ANOS1	n	n	n	n	n	n	y
AP1S2	n	n	n	n	n	n	y
APC	n	n	n	n	n	n	y
AR	n	n	n	n	n	n	y
ARSE	n	n	n	n	n	n	y
ASXL3	n	n	n	n	n	n	y
ATP7A	n	n	n	n	n	n	y
ATRX	n	n	n	n	n	n	y
AVPR2	n	n	n	n	n	n	y
BAG3	n	n	n	n	n	n	y
BMPR1A	n	n	n	n	n	n	y
BMPR2	n	n	n	n	n	n	y
BRCA1	n	n	n	n	n	n	y
BRCA2	n	n	n	n	n	n	y
BTK	n	n	n	n	n	n	y
CACNA1A	n	n	n	n	n	n	y
CAMTA1	n	n	n	n	n	n	y
CASK	n	n	n	n	n	n	y
CDKL5	n	n	n	n	n	n	y
CHD8	n	n	n	n	n	n	y
CHM	n	n	n	n	n	n	y
CHRDL1	n	n	n	n	n	n	y
CIC	n	n	n	n	n	n	y
CLCN5	n	n	n	n	n	n	y
CNKSR2	n	n	n	n	n	n	y
CUL4B	n	n	n	n	n	n	y
CYBB	n	n	n	n	n	n	y
DCX	n	n	n	n	n	n	y
DICER1	n	n	n	n	n	n	y
DMD	n	n	n	n	n	n	y
DPP6	n	n	n	n	n	n	y
DSCAM	n	n	n	n	n	n	y
EDA	n	n	n	n	n	n	y
EFNB1	n	n	n	n	n	n	y
ENG	n	n	n	n	n	n	y
EYA4	n	n	n	n	n	n	y
F8	n	n	n	n	n	n	y
F9	n	n	n	n	n	n	y
FASN	n	n	n	n	n	n	y
FLCN	n	n	n	n	n	n	y
FLG	n	n	n	n	n	n	y
FLNA	n	n	n	n	n	n	y
FMR1	n	n	n	n	n	n	y
FOXL2	n	n	n	n	n	n	y
FRMD7	n	n	n	n	n	n	y
FTSJ1	n	n	n	n	n	n	y
FZD4	n	n	n	n	n	n	y
FZR1	n	n	n	n	n	n	y
GATA3	n	n	n	n	n	n	y
GK	n	n	n	n	n	n	y
HNRNPK	n	n	n	n	n	n	y
HPRT1	n	n	n	n	n	n	y
IDS	n	n	n	n	n	n	y
IL1RAPL1	n	n	n	n	n	n	y
IQSEC2	n	n	n	n	n	n	y
KCNH2	n	n	n	n	n	n	y
KCNQ1	n	n	n	n	n	n	y
KDM5C	n	n	n	n	n	n	y
KMT2B	n	n	n	n	n	n	y
KMT2C	n	n	n	n	n	n	y
L1CAM	n	n	n	n	n	n	y
LDLR	n	n	n	n	n	n	y
MBD5	n	n	n	n	n	n	y
MECP2	n	n	n	n	n	n	y
MEN1	n	n	n	n	n	n	y
MLH1	n	n	n	n	n	n	y
MPP3	n	n	n	n	n	n	y
MSH2	n	n	n	n	n	n	y
MSH6	n	n	n	n	n	n	y
MTM1	n	n	n	n	n	n	y
NAT8	n	n	n	n	n	n	y
NCKAP1	n	n	n	n	n	n	y
NDP	n	n	n	n	n	n	y
NEXMIF	n	n	n	n	n	n	y
NF2	n	n	n	n	n	n	y
NFIA	n	n	n	n	n	n	y
NHS	n	n	n	n	n	n	y
NR0B1	n	n	n	n	n	n	y
NR5A1	n	n	n	n	n	n	y
NYX	n	n	n	n	n	n	y
OCRL	n	n	n	n	n	n	y
OPHN1	n	n	n	n	n	n	y
OTC	n	n	n	n	n	n	y
PCDH19	n	n	n	n	n	n	y
PDHA1	n	n	n	n	n	n	y
PGK1	n	n	n	n	n	n	y
PHEX	n	n	n	n	n	n	y
PHF6	n	n	n	n	n	n	y
PHF8	n	n	n	n	n	n	y
PKP2	n	n	n	n	n	n	y
PLP1	n	n	n	n	n	n	y
PMS2	n	n	n	n	n	n	y
PORCN	n	n	n	n	n	n	y
PRKD2	n	n	n	n	n	n	y
PRPS1	n	n	n	n	n	n	y
PTCHD1	n	n	n	n	n	n	y
PXMP2	n	n	n	n	n	n	y
RAB39B	n	n	n	n	n	n	y
RB1	n	n	n	n	n	n	y
RET	n	n	n	n	n	n	y
RNASE12	n	n	n	n	n	n	y
RP2	n	n	n	n	n	n	y
RPS24	n	n	n	n	n	n	y
RSC1A1	n	n	n	n	n	n	y
RUNX1	n	n	n	n	n	n	y
SDHB	n	n	n	n	n	n	y
SDHC	n	n	n	n	n	n	y
SDHD	n	n	n	n	n	n	y
SETD1A	n	n	n	n	n	n	y
SGCE	n	n	n	n	n	n	y
SH2D1A	n	n	n	n	n	n	y
SH3D19	n	n	n	n	n	n	y
SLC16A2	n	n	n	n	n	n	y
SLC6A8	n	n	n	n	n	n	y
SLC9A6	n	n	n	n	n	n	y
SMC1A	n	n	n	n	n	n	y
SMIM6	n	n	n	n	n	n	y
SMS	n	n	n	n	n	n	y
SOX11	n	n	n	n	n	n	y
SOX5	n	n	n	n	n	n	y
SRY	n	n	n	n	n	n	y
STK11	n	n	n	n	n	n	y
STS	n	n	n	n	n	n	y
TBR1	n	n	n	n	n	n	y
TBX22	n	n	n	n	n	n	y
TCF7L2	n	n	n	n	n	n	y
TIMM8A	n	n	n	n	n	n	y
TRAPPC2	n	n	n	n	n	n	y
TRIO	n	n	n	n	n	n	y
UBA2	n	n	n	n	n	n	y
UBE3A	n	n	n	n	n	n	y
UPF3B	n	n	n	n	n	n	y
USP9X	n	n	n	n	n	n	y
WDFY3	n	n	n	n	n	n	y
WDR45	n	n	n	n	n	n	y
XIAP	n	n	n	n	n	n	y
ZMYND11	n	n	n	n	n	n	y
