# Supplementary material for: Integrative analysis of genomic variants reveals new associations of candidate haploinsufficient genes with congenital heart disease
Source: PLoS Genet. 2021 Jul 29;17(7):e1009679. doi: 10.1371/journal.pgen.1009679 (PMC8354477; doi:10.1371/journal.pgen.1009679)
Supplement: S14 Table — Sheet A) List of the de novo variants analized in this study. Sheet B) Validation results of the DNVs from the VarinatValidator tool. (XLSX) [file pgen.1009679.s019.xlsx]

## Sheet: Info
S14 Table. Sheet A: List of the de novo variants analized in this study.
variant: DNV chromosome-position-ref-alt (hg19).
n_probands: The number of affected probands.
Study_PMID: The study PMID where the variant has been reported.
S14 Table. Sheet B: Validation results of the DNV from the VarinatValidator tool.

## Sheet: Sheet A
variant	n_probands	Study_PMID
12-112915523-A-G	4	28991257,27479907
11-65978677-C-T	3	27479907
1-155874589-G-C	2	28991257
12-112888168-T-G	2	28991257,27479907
12-112915524-A-G	2	28991257,27479907
14-23874859-G-A	2	28991257
14-30095714-C-T	2	27479907
16-67654615-C-T	2	27479907
17-42478765-CCTTCTTC-CCTTC	2	27479907
18-48604676-A-G	2	28991257,27479907
2-141625794-C-T	2	27479907
2-230659947-G-A	2	27479907
21-43543213-G-A	2	28991257,27479907
3-12645699-G-A	2	28991257
3-52522475-C-T	2	28991257,27479907
5-176709563-A-G	2	27479907
7-40085606-A-G	2	28991257,27479907
9-135865198-C-A	2	27479907
1-100605988-A-G	1	28991257
1-100928317-G-A	1	27479907
1-100964608-C-T	1	27479907
1-10709384-C-T	1	28991257
1-10710785-C-T	1	28991257
1-10720036-C-T	1	28991257
1-10720219-G-A	1	28991257
1-107600416-A-G	1	27479907
1-108185282-C-T	1	27479907
1-109440250-GT-G	1	28991257
1-109656275-G-A	1	28991257
1-109737118-G-A	1	28991257
1-109779065-G-A	1	28991257
1-109793643-G-A	1	28991257
1-110116658-CAGTA-C	1	28991257
1-110170450-T-C	1	27479907
1-110456922-G-A	1	28991257
1-110738305-G-A	1	27479907
1-110754382-C-G	1	28991257
1-111061227-C-T	1	27479907
1-111216332-CG-C	1	28991257
1-111957421-C-A	1	28991257
1-11249887-T-C	1	27479907
1-11272899-T-C	1	28991257
1-11288876-C-T	1	27479907
1-11301639-CA-C	1	28991257
1-113242601-A-C	1	28991257
1-113657318-A-G	1	27479907
1-114354867-C-A	1	28991257
1-115166210-C-T	1	28991257
1-115168092-A-G	1	27479907
1-115168587-G-A	1	28991257
1-115256535-G-C	1	27479907
1-11586891-C-T	1	28991257
1-116206572-A-G	1	28991257
1-117297280-C-G	1	28991257
1-117509808-C-T	1	28991257
1-118629569-G-A	1	27479907
1-118693951-C-T	1	28991257
1-119927408-C-T	1	28991257
1-119965070-C-T	1	28991257
1-120342404-T-C	1	27479907
1-120459122-C-A	1	28991257
1-120461145-T-A	1	28991257
1-120462884-A-G	1	27479907
1-120464895-C-T	1	28991257
1-1223324-G-C	1	28991257
1-1226468-T-A	1	28991257
1-12337928-A-T	1	27479907
1-12445356-A-G	1	27479907
1-1254526-TGG-TGGG	1	27479907
1-1284388-T-C	1	27479907
1-13940871-C-T	1	28991257
1-1425984-C-G	1	28991257
1-144931100-C-T	1	28991257
1-145441041-G-A	1	27479907
1-145508508-T-TC	1	28991257
1-145585503-C-A	1	28991257
1-145594051-C-T	1	28991257
1-145688186-A-G	1	27479907
1-146656093-A-T	1	28991257
1-1469335-C-T	1	28991257
1-147096182-GATC-GATCATC	1	27479907
1-147096663-T-A	1	28991257
1-149916838-G-A	1	28991257
1-149943027-G-A	1	27479907
1-150305659-C-T	1	28991257
1-150429918-G-A	1	28991257
1-150463153-C-G	1	28991257
1-150771720-C-T	1	28991257
1-151278776-C-A	1	28991257
1-151384189-T-C	1	28991257
1-151395992-T-TC	1	28991257
1-151403318-C-A	1	28991257
1-151681750-A-G	1	28991257
1-151740657-C-T	1	28991257
1-151958683-G-A	1	28991257
1-152127359-T-A	1	28991257
1-152277377-C-G	1	28991257
1-152384619-C-T	1	27479907
1-152681625-G-A	1	28991257
1-152770558-G-A	1	28991257
1-153029051-T-C	1	27479907
1-153788748-C-T	1	27479907
1-154072575-C-T	1	28991257
1-154313393-G-A	1	27479907
1-154318018-C-T	1	28991257
1-154474395-G-A	1	27479907
1-154841918-T-C	1	27479907
1-154988970-G-C	1	28991257
1-155020384-C-T	1	28991257
1-155448617-CTTTTT-C	1	28991257
1-155449627-CTTT-CTT	1	27479907
1-155823200-G-A	1	28991257
1-155922522-ACC-AC	1	27479907
1-156281979-C-A	1	28991257
1-1563119-C-G	1	28991257
1-156562001-G-A	1	28991257
1-156562185-G-GC	1	28991257
1-156837972-G-A	1	28991257
1-156899200-C-A	1	27479907
1-156906672-G-A	1	28991257
1-157062768-A-G	1	28991257
1-15755186-C-T	1	28991257
1-158261955-A-G	1	27479907
1-158262616-C-T	1	28991257
1-15833524-T-C	1	28991257
1-158589029-T-C	1	27479907
1-158589068-C-T	1	28991257
1-158613134-G-A	1	28991257
1-158648312-C-T	1	28991257
1-159751968-G-A	1	28991257
1-160001161-C-G	1	28991257
1-160063783-G-A	1	27479907
1-160208474-G-A	1	27479907
1-160276219-A-T	1	28991257
1-160465994-G-A	1	28991257
1-160801169-T-C	1	27479907
1-161071912-G-A	1	28991257
1-161089674-A-G	1	27479907
1-161143786-C-T	1	28991257
1-161198003-G-T	1	28991257
1-16256191-A-G	1	27479907
1-16259692-AGAAGTG-AG	1	27479907
1-16259947-G-C	1	28991257
1-16268591-G-A	1	28991257
1-162746131-C-T	1	28991257
1-163297279-C-G	1	27479907
1-164776781-G-A	1	27479907
1-167095978-A-G	1	28991257
1-16721554-C-T	1	28991257
1-167659325-G-T	1	27479907
1-168260656-C-T	1	27479907
1-168698286-G-A	1	28991257
1-169580887-G-T	1	27479907
1-169695922-C-T	1	28991257
1-170502716-C-G	1	27479907
1-172356453-C-G	1	28991257
1-1736013-G-T	1	27479907
1-174188262-G-A	1	28991257
1-174340137-A-G	1	28991257
1-175360457-G-A	1	28991257
1-176809343-A-C	1	28991257
1-179087764-G-T	1	28991257
1-179310214-C-T	1	28991257
1-179494572-G-A	1	28991257
1-17982581-G-A	1	28991257
1-181018422-G-A	1	28991257
1-181480603-C-T	1	27479907
1-181732648-C-T	1	28991257
1-182353593-G-A	1	27479907
1-182458235-A-G	1	28991257
1-182850504-CAG-C	1	28991257
1-183072510-C-T	1	27479907
1-183072553-G-A	1	28991257
1-183095287-G-A	1	28991257
1-183105594-G-A	1	27479907
1-183914601-C-T	1	28991257
1-1847125-A-T	1	28991257
1-185274679-G-GA	1	28991257
1-186036990-G-A	1	28991257
1-186099751-C-G	1	28991257
1-186113412-G-A	1	28991257
1-186143766-C-A	1	28991257
1-186269297-C-CAACA	1	28991257
1-18703296-C-T	1	28991257
1-1900182-C-T	1	28991257
1-190067954-A-G	1	28991257
1-190423950-C-T	1	28991257
1-19433383-CTT-C	1	28991257
1-19441940-C-T	1	28991257
1-19472316-T-A	1	28991257
1-19489003-C-T	1	28991257
1-19547289-G-A	1	28991257
1-19612791-G-A	1	28991257
1-19632575-G-A	1	28991257
1-196684843-C-A	1	28991257
1-196706755-A-G	1	28991257
1-19683181-G-C	1	27479907
1-197390535-G-A	1	28991257
1-200376445-A-C	1	28991257
1-200587670-C-G	1	28991257
1-200633100-C-T	1	27479907
1-201816449-G-A	1	27479907
1-202287116-G-A	1	28991257
1-202705472-G-A	1	27479907
1-202709936-G-A	1	28991257
1-202722032-C-T	1	28991257
1-202742293-G-A	1	28991257
1-203053147-G-A	1	28991257
1-203054835-C-T	1	28991257
1-203138461-A-G	1	28991257
1-203680066-G-T	1	28991257
1-205033565-G-C	1	28991257
1-205052975-A-G	1	28991257
1-205156847-C-T	1	28991257
1-206141465-AG-A	1	28991257
1-20649916-G-T	1	27479907
1-20680598-G-A	1	28991257
1-207014369-C-G	1	28991257
1-207641887-G-A	1	28991257
1-207872545-A-G	1	28991257
1-207958443-T-C	1	27479907
1-208390592-TGA-T	1	28991257
1-209878360-G-A	1	27479907
1-210415057-G-A	1	28991257
1-211654657-G-A	1	28991257
1-21268463-G-C	1	28991257
1-213415125-C-T	1	28991257
1-21551802-C-T	1	28991257
1-21795371-C-T	1	28991257
1-21890596-G-A	1	28991257
1-220276114-A-G	1	28991257
1-220330777-C-T	1	27479907
1-22165435-C-T	1	28991257
1-22203087-G-T	1	27479907
1-222713653-G-T	1	28991257
1-223176631-G-A	1	28991257
1-223396738-C-T	1	27479907
1-223567354-T-G	1	28991257
1-22412949-A-G	1	28991257
1-225339733-G-A	1	27479907
1-225586904-C-T	1	27479907
1-225723260-T-C	1	27479907
1-226047036-T-C	1	28991257
1-226253472-G-C	1	27479907
1-226374124-C-A	1	28991257
1-226579930-C-T	1	28991257
1-227071462-T-C	1	28991257
1-227169765-C-T	1	28991257
1-22816897-A-G	1	27479907
1-228402783-G-A	1	28991257
1-228481176-C-T	1	27479907
1-228503797-C-T	1	28991257
1-228511285-C-G	1	28991257
1-228521311-T-C	1	28991257
1-228554521-C-T	1	28991257
1-228564850-G-A	1	28991257
1-229613349-G-A	1	27479907
1-229773711-C-G	1	28991257
1-229773991-G-A	1	28991257
1-230814672-G-A	1	28991257
1-230903389-C-G	1	28991257
1-230931018-T-C	1	28991257
1-230991466-T-C	1	27479907
1-231155682-C-T	1	27479907
1-231334860-G-A	1	28991257
1-231401772-T-C	1	28991257
1-231471428-C-G	1	28991257
1-232144702-C-T	1	28991257
1-232942163-T-C	1	27479907
1-232942658-A-G	1	28991257
1-233161075-G-T	1	28991257
1-233334743-A-G	1	28991257
1-233497995-G-A	1	27479907
1-234527377-C-A	1	28991257
1-234541722-C-T	1	28991257
1-235892952-T-G	1	28991257
1-23689667-T-C	1	28991257
1-236924372-G-A	1	27479907
1-23760183-T-C	1	28991257
1-23760827-G-A	1	28991257
1-237756892-A-C	1	28991257
1-237758799-A-G	1	28991257
1-237780706-G-A	1	27479907
1-237791319-C-T	1	28991257
1-237837415-G-A	1	28991257
1-237982492-G-T	1	27479907
1-238053472-G-A	1	28991257
1-24121204-G-A	1	27479907
1-243303399-C-T	1	28991257
1-2435906-C-T	1	27479907
1-245026033-C-T	1	27479907
1-245027192-C-T	1	27479907
1-247464203-T-C	1	28991257
1-248028177-G-A	1	28991257
1-248512434-C-T	1	28991257
1-249142188-AGCGCCACGCTGGT-A	1	28991257
1-2493136-C-T	1	28991257
1-25228981-C-T	1	28991257
1-25785087-T-C	1	27479907
1-25890157-G-C	1	28991257
1-26356193-C-T	1	28991257
1-26387768-G-C	1	28991257
1-26509844-C-A	1	28991257
1-26581950-C-T	1	27479907
1-26603067-A-G	1	28991257
1-26629314-T-C	1	28991257
1-26650746-G-A	1	28991257
1-26691402-G-C	1	28991257
1-26873692-C-T	1	28991257
1-27106423-G-C	1	28991257
1-27177655-G-T	1	28991257
1-27177676-G-C	1	28991257
1-27269433-C-T	1	28991257
1-27631581-G-C	1	28991257
1-27699991-G-T	1	28991257
1-27875603-GAGGCT-GAGGCTAGGCT	1	27479907
1-28075646-A-G	1	28991257
1-28864406-G-A	1	28991257
1-29475399-G-T	1	27479907
1-29633645-G-A	1	28991257
1-31188944-G-A	1	27479907
1-31468052-C-T	1	27479907
1-32136238-C-A	1	27479907
1-32204223-C-T	1	28991257
1-32205574-T-A	1	27479907
1-32207266-G-C	1	28991257
1-33361266-C-A	1	28991257
1-33613055-C-T	1	28991257
1-3389648-C-G	1	28991257
1-33954136-G-T	1	28991257
1-3412489-C-T	1	28991257
1-34666598-G-A	1	28991257
1-35654836-A-G	1	27479907
1-3598970-C-T	1	28991257
1-36359409-A-T	1	27479907
1-36385120-C-T	1	28991257
1-36470064-A-G	1	28991257
1-36474596-C-T	1	27479907
1-36553387-A-G	1	27479907
1-36564837-G-A	1	28991257
1-36644869-G-C	1	28991257
1-37285343-G-T	1	28991257
1-37356647-C-T	1	27479907
1-3782405-G-T	1	28991257
1-38095243-G-A	1	28991257
1-38281057-C-T	1	28991257
1-38433755-G-A	1	27479907
1-38465015-T-C	1	28991257
1-38512220-C-T	1	27479907
1-39833934-G-A	1	28991257
1-39878901-T-C	1	27479907
1-40363231-G-A	1	28991257
1-40434031-G-A	1	27479907
1-40544322-A-C	1	27479907
1-40960998-C-T	1	27479907
1-40961469-A-G	1	27479907
1-41098744-T-C	1	28991257
1-42047957-G-A	1	27479907
1-43124556-G-C	1	28991257
1-43396321-G-T	1	28991257
1-43647520-A-T	1	28991257
1-43738622-C-T	1	28991257
1-43775150-G-A	1	27479907
1-44360130-T-C	1	28991257
1-44466460-G-A	1	28991257
1-44474107-G-A	1	28991257
1-45111156-G-A	1	28991257
1-45242406-C-T	1	28991257
1-45469396-C-T	1	28991257
1-45480508-G-A	1	28991257
1-45808208-C-T	1	27479907
1-45809220-C-T	1	27479907
1-45813601-G-A	1	28991257
1-46193443-C-T	1	27479907
1-46500341-C-T	1	28991257
1-46500428-C-G	1	28991257
1-46527669-T-C	1	27479907
1-46654439-G-C	1	27479907
1-46976691-G-C	1	28991257
1-48999956-T-G	1	28991257
1-51768216-C-T	1	27479907
1-52242511-C-G	1	28991257
1-52870548-AC-A	1	28991257
1-53675772-A-G	1	28991257
1-53995598-G-A	1	27479907
1-54418139-G-A	1	28991257
1-54605247-G-A	1	27479907
1-54747176-C-T	1	28991257
1-55139413-C-T	1	28991257
1-55166072-G-A	1	28991257
1-57157111-AAT-A	1	28991257
1-57233502-G-A	1	27479907
1-59004897-TAGAC-T	1	28991257
1-60377896-C-T	1	28991257
1-6214848-G-A	1	27479907
1-6272741-G-T	1	28991257
1-62739114-C-A	1	28991257
1-62905645-C-T	1	28991257
1-63876940-C-T	1	28991257
1-6522052-A-G	1	28991257
1-6592717-CGG-C	1	28991257
1-6640897-G-C	1	27479907
1-67796372-T-A	1	28991257
1-67845701-C-T	1	27479907
1-68171197-C-T	1	28991257
1-70484471-A-G	1	28991257
1-70832126-G-C	1	28991257
1-74575088-T-C	1	28991257
1-75107102-G-A	1	27479907
1-75679609-C-A	1	28991257
1-76384744-T-C	1	28991257
1-77752658-C-T	1	28991257
1-78268964-G-A	1	28991257
1-7887568-T-C	1	28991257
1-7895891-A-C	1	28991257
1-79383634-A-G	1	28991257
1-8075383-G-T	1	28991257
1-84369838-A-G	1	27479907
1-84649798-C-T	1	28991257
1-85587490-A-T	1	28991257
1-878640-A-AG	1	28991257
1-879375-C-T	1	28991257
1-89270569-T-C	1	27479907
1-89730382-T-C	1	27479907
1-898217-C-T	1	28991257
1-90399671-T-C	1	27479907
1-90482962-A-C	1	28991257
1-9075183-C-T	1	28991257
1-91182217-T-C	1	28991257
1-92149360-C-T	1	28991257
1-92649557-A-G	1	28991257
1-93299009-C-T	1	28991257
1-93299101-G-C	1	28991257
1-93620266-C-A	1	28991257
1-94544961-C-T	1	27479907
1-94574138-A-G	1	28991257
1-94943860-A-G	1	28991257
1-95448748-C-G	1	27479907
1-9778770-C-G	1	28991257
1-9780222-C-A	1	28991257
1-97915761-A-G	1	28991257
1-9804654-G-A	1	28991257
1-9932026-C-T	1	28991257
10-101478137-T-C	1	27479907
10-101578577-C-T	1	28991257
10-102242208-C-A	1	27479907
10-102698379-C-G	1	27479907
10-102719288-A-G	1	28991257
10-102766666-G-A	1	28991257
10-102987152-C-A	1	27479907
10-103339500-G-A	1	28991257
10-103531274-T-G	1	28991257
10-103870717-A-G	1	28991257
10-103898710-C-T	1	28991257
10-104128532-C-T	1	28991257
10-104158514-G-A	1	28991257
10-105006102-C-T	1	28991257
10-105166541-A-G	1	28991257
10-1051839-A-T	1	28991257
10-1070567-C-T	1	28991257
10-108412277-C-T	1	28991257
10-108923801-T-C	1	27479907
10-1118233-A-G	1	28991257
10-112055104-T-C	1	28991257
10-112352960-A-G	1	27479907
10-112362724-C-G	1	27479907
10-112541345-G-A	1	27479907
10-113928230-C-T	1	27479907
10-114912149-C-T	1	27479907
10-1149557-G-A	1	28991257
10-115528647-G-A	1	28991257
10-116060333-T-C	1	28991257
10-116931017-G-C	1	28991257
10-11805426-G-A	1	28991257
10-118386383-TGAAGTGGAGAAG-TGAAG	1	27479907
10-118704455-C-T	1	28991257
10-12070902-AC-A	1	27479907
10-121429609-G-C	1	27479907
10-121556407-C-T	1	28991257
10-123260357-G-A	1	27479907
10-123298200-C-T	1	28991257
10-123842315-G-A	1	28991257
10-123970667-G-A	1	27479907
10-124376762-G-A	1	27479907
10-124597062-T-C	1	28991257
10-124753686-C-G	1	28991257
10-124895884-C-G	1	28991257
10-126681356-ATTTC-A	1	28991257
10-127527592-A-G	1	27479907
10-128192805-C-T	1	28991257
10-129910684-TG-T	1	27479907
10-129913878-C-T	1	28991257
10-13152425-A-T	1	28991257
10-13154485-C-T	1	28991257
10-133963500-G-A	1	28991257
10-134511420-C-A	1	27479907
10-134598870-T-C	1	28991257
10-134673963-C-A	1	27479907
10-134981024-C-T	1	28991257
10-135012112-C-T	1	28991257
10-135106678-G-A	1	28991257
10-14977464-G-A	1	28991257
10-15880237-C-A	1	27479907
10-18903466-A-G	1	28991257
10-20432253-C-T	1	28991257
10-21158685-G-C	1	28991257
10-22048111-C-T	1	27479907
10-23257320-C-T	1	28991257
10-24783528-G-A	1	28991257
10-24880200-TA-T	1	28991257
10-25877949-C-T	1	28991257
10-27066140-G-A	1	28991257
10-27444447-C-G	1	28991257
10-27459289-G-C	1	28991257
10-27459497-G-A	1	28991257
10-28032215-C-T	1	27479907
10-28879647-A-G	1	27479907
10-28906587-C-T	1	28991257
10-28906676-C-T	1	28991257
10-30605108-G-C	1	27479907
10-3176717-A-G	1	27479907
10-3178704-A-C	1	28991257
10-32310055-G-A	1	28991257
10-32344838-C-T	1	27479907
10-32983823-A-G	1	27479907
10-332276-C-A	1	28991257
10-334339-A-T	1	28991257
10-35929382-C-T	1	28991257
10-38121968-G-C	1	28991257
10-38406786-C-T	1	28991257
10-394606-A-G	1	28991257
10-43297636-A-G	1	28991257
10-43882724-G-A	1	28991257
10-44139947-G-A	1	28991257
10-45473359-G-A	1	28991257
10-46281005-T-C	1	28991257
10-46963859-C-T	1	28991257
10-49414934-C-A	1	27479907
10-50085112-G-A	1	28991257
10-50723536-C-T	1	28991257
10-50827834-C-T	1	28991257
10-51225507-C-A	1	28991257
10-52570810-T-A	1	27479907
10-53457688-CCTCCTTGTATACTGACTCCTTGTAT-CCTCCTTGTAT	1	27479907
10-53667268-G-A	1	27479907
10-53814253-G-A	1	27479907
10-55581940-G-A	1	28991257
10-55913012-G-A	1	28991257
10-56128954-G-T	1	28991257
10-5788986-T-C	1	28991257
10-59955924-A-G	1	28991257
10-61005230-C-T	1	27479907
10-61898743-C-CTAAA	1	28991257
10-61955966-G-A	1	28991257
10-62149296-T-C	1	28991257
10-63170191-G-A	1	27479907
10-63173248-C-G	1	27479907
10-64973467-G-C	1	28991257
10-64974528-G-C	1	28991257
10-65024490-C-G	1	28991257
10-69672627-C-G	1	27479907
10-69752400-CCT-C	1	28991257
10-70105589-G-A	1	28991257
10-70531022-A-G	1	28991257
10-71158355-C-T	1	28991257
10-71332638-G-A	1	27479907
10-71876464-G-A	1	28991257
10-72520520-C-T	1	27479907
10-73047432-C-T	1	28991257
10-73483838-C-T	1	28991257
10-74970077-T-C	1	28991257
10-75037994-G-A	1	27479907
10-75551724-G-A	1	28991257
10-75568035-C-T	1	27479907
10-76788469-C-A	1	27479907
10-76788475-G-GA	1	28991257
10-76910807-A-G	1	28991257
10-78869939-C-T	1	27479907
10-79741195-C-G	1	28991257
10-79800375-G-A	1	28991257
10-81058835-A-AT	1	28991257
10-8106036-G-A	1	28991257
10-84745116-G-T	1	28991257
10-85981931-G-A	1	28991257
10-88259562-TTC-T	1	28991257
10-89504869-C-T	1	28991257
10-89514458-CAT-C	1	28991257
10-89653789-T-G	1	28991257
10-89717718-C-CTG	1	28991257
10-90351158-C-A	1	28991257
10-90366606-T-G	1	28991257
10-91198855-G-A	1	28991257
10-92678622-C-G	1	28991257
10-93031421-G-A	1	28991257
10-93390484-C-T	1	28991257
10-94070938-G-A	1	28991257
10-94353134-T-A	1	28991257
10-94824234-G-A	1	28991257
10-94834602-G-A	1	27479907
10-95126177-C-T	1	28991257
10-96701777-G-T	1	28991257
10-97376354-G-A	1	28991257
10-97983640-A-G	1	28991257
10-98109538-C-A	1	27479907
10-98292851-A-G	1	27479907
10-98762672-G-A	1	28991257
10-99213570-C-T	1	28991257
10-99379442-T-C	1	28991257
10-99498254-AGGGG-AGGG	1	27479907
11-100863403-G-A	1	28991257
11-101771175-A-G	1	28991257
11-102985928-G-A	1	28991257
11-10503737-G-C	1	28991257
11-10555631-C-T	1	28991257
11-105842684-G-A	1	28991257
11-10597969-A-G	1	28991257
11-107729485-T-G	1	28991257
11-10789977-T-C	1	28991257
11-10796818-C-T	1	28991257
11-108098525-G-A	1	28991257
11-108129798-G-A	1	28991257
11-10827534-AGTG-AGTGTG	1	27479907
11-108381407-A-G	1	28991257
11-108535987-A-C	1	28991257
11-108577521-G-T	1	28991257
11-10875423-A-C	1	27479907
11-1092355-A-G	1	28991257
11-110035795-G-A	1	28991257
11-110450999-A-C	1	27479907
11-111953229-C-T	1	28991257
11-113614530-T-C	1	28991257
11-11374524-C-A	1	27479907
11-115085403-C-G	1	27479907
11-117038230-A-G	1	28991257
11-117058102-C-T	1	27479907
11-117073881-G-A	1	28991257
11-117152029-G-A	1	28991257
11-117307936-A-G	1	28991257
11-117308075-G-T	1	27479907
11-117308650-G-A	1	28991257
11-117308659-C-T	1	28991257
11-117392019-G-T	1	28991257
11-117667925-C-A	1	28991257
11-118014691-G-A	1	28991257
11-118107828-C-A	1	28991257
11-118348903-A-G	1	27479907
11-118352585-C-T	1	27479907
11-118352669-AGG-AG	1	27479907
11-118352674-G-T	1	28991257
11-118368773-CA-C	1	28991257
11-118372446-C-T	1	27479907
11-118373178-C-T	1	27479907
11-118452209-GCTCTTCTC-GCTC	1	27479907
11-118515378-C-T	1	27479907
11-118779168-C-T	1	28991257
11-118849873-C-T	1	27479907
11-119059387-G-A	1	28991257
11-119148874-A-T	1	27479907
11-119170443-C-T	1	28991257
11-120744783-G-A	1	27479907
11-120996279-G-A	1	28991257
11-121016448-G-A	1	28991257
11-121016452-C-A	1	27479907
11-121028737-T-TCGACG	1	28991257
11-122647895-A-G	1	27479907
11-122931315-C-A	1	28991257
11-124294220-A-C	1	28991257
11-124440462-C-T	1	28991257
11-124626144-C-G	1	28991257
11-124793697-C-T	1	28991257
11-124794638-T-C	1	28991257
11-125325970-C-A	1	28991257
11-125351503-T-G	1	28991257
11-126074206-G-A	1	28991257
11-126081529-G-A	1	28991257
11-126139108-C-T	1	28991257
11-126301281-C-T	1	28991257
11-126301310-G-A	1	27479907
11-128350165-G-GAA	1	28991257
11-128781631-C-T	1	28991257
11-128839941-G-C	1	27479907
11-128844608-A-G	1	28991257
11-12901293-G-A	1	27479907
11-129939930-C-T	1	28991257
11-130332083-G-A	1	28991257
11-132177668-CA-C	1	28991257
11-132527132-T-C	1	28991257
11-134038929-G-A	1	28991257
11-134072795-A-C	1	27479907
11-134090595-C-T	1	27479907
11-14666190-C-G	1	27479907
11-1477832-C-T	1	28991257
11-14891076-A-G	1	28991257
11-15212263-T-C	1	28991257
11-1586996-G-A	1	28991257
11-16838671-C-T	1	28991257
11-17409339-C-T	1	28991257
11-17517147-C-T	1	28991257
11-17523040-G-A	1	28991257
11-18333473-A-G	1	27479907
11-18362809-A-G	1	28991257
11-18428740-T-A	1	27479907
11-1862692-G-A	1	27479907
11-18728477-G-A	1	28991257
11-18751471-C-T	1	27479907
11-18955573-A-C	1	27479907
11-19954915-G-A	1	28991257
11-20044634-A-G	1	28991257
11-20127170-G-C	1	27479907
11-209460-C-T	1	28991257
11-22647081-C-A	1	28991257
11-2424138-G-A	1	27479907
11-2591912-G-A	1	28991257
11-2591915-G-A	1	27479907
11-26463597-C-A	1	28991257
11-290566-G-A	1	28991257
11-30033655-T-G	1	27479907
11-30435813-A-T	1	27479907
11-309084-C-T	1	28991257
11-31455108-C-T	1	27479907
11-31669384-T-C	1	27479907
11-31785068-C-A	1	27479907
11-3249598-G-A	1	27479907
11-32860461-C-T	1	28991257
11-34135265-T-A	1	28991257
11-35308372-C-T	1	27479907
11-36472782-A-G	1	28991257
11-36595091-A-G	1	27479907
11-40136507-C-G	1	27479907
11-40136613-C-T	1	28991257
11-4133146-A-G	1	28991257
11-43465021-C-T	1	27479907
11-44074603-T-G	1	28991257
11-44257864-A-G	1	27479907
11-44286585-A-G	1	28991257
11-45265858-C-T	1	28991257
11-45949599-C-T	1	27479907
11-4609009-T-C	1	28991257
11-46456559-G-T	1	28991257
11-46722978-G-C	1	28991257
11-47463267-C-A	1	28991257
11-47753074-G-A	1	27479907
11-48238491-G-A	1	28991257
11-4825671-A-T	1	27479907
11-56000018-C-T	1	28991257
11-5632333-C-G	1	28991257
11-56380627-T-C	1	28991257
11-5688930-G-A	1	28991257
11-57296305-C-T	1	28991257
11-57564254-G-T	1	28991257
11-57571265-TGG-TG	1	27479907
11-5776644-G-A	1	28991257
11-582022-A-G	1	27479907
11-58391724-C-A	1	28991257
11-58482857-A-G	1	28991257
11-58919798-A-G	1	28991257
11-58978946-A-G	1	27479907
11-59225081-C-T	1	28991257
11-59367977-G-C	1	27479907
11-59378034-G-A	1	28991257
11-598480-C-T	1	28991257
11-60610253-C-T	1	27479907
11-60718561-G-A	1	28991257
11-608889-C-T	1	28991257
11-60889236-A-C	1	27479907
11-609337-GCA-G	1	28991257
11-61081573-G-A	1	28991257
11-61089878-C-T	1	28991257
11-61131971-A-C	1	28991257
11-61187409-G-C	1	27479907
11-615214-G-T	1	27479907
11-61541483-T-C	1	28991257
11-61541532-G-C	1	28991257
11-61543840-C-G	1	28991257
11-61549206-C-T	1	27479907
11-61643375-C-T	1	28991257
11-62287479-G-A	1	28991257
11-62289473-T-C	1	28991257
11-62291586-T-C	1	28991257
11-62294885-G-A	1	28991257
11-62296583-A-T	1	27479907
11-62301129-C-A	1	28991257
11-62378957-C-T	1	28991257
11-62384647-G-A	1	28991257
11-62402341-T-C	1	28991257
11-62402415-G-GGGTCC	1	28991257
11-62519964-CA-C	1	27479907
11-62600476-G-A	1	28991257
11-63065135-C-T	1	28991257
11-63069832-A-G	1	28991257
11-63312274-T-G	1	28991257
11-64032442-C-T	1	27479907
11-64064447-T-C	1	27479907
11-64121211-C-T	1	27479907
11-6417116-G-C	1	28991257
11-6422653-C-T	1	28991257
11-64375286-G-A	1	28991257
11-64416235-C-T	1	28991257
11-64534689-C-T	1	28991257
11-64674840-A-C	1	28991257
11-6478236-T-A	1	28991257
11-64825454-C-T	1	28991257
11-64854020-C-T	1	28991257
11-65063018-G-A	1	27479907
11-65113803-C-G	1	27479907
11-65305295-G-C	1	27479907
11-65486406-A-G	1	28991257
11-65562759-G-A	1	28991257
11-65634083-C-T	1	27479907
11-65732867-G-A	1	28991257
11-65733603-CGGG-CGG	1	27479907
11-6631755-C-T	1	28991257
11-66453484-C-T	1	27479907
11-66453720-A-G	1	27479907
11-6650724-C-T	1	27479907
11-6652911-A-C	1	27479907
11-66838985-T-C	1	28991257
11-67163237-C-T	1	28991257
11-67164789-G-A	1	28991257
11-67202069-C-T	1	28991257
11-67250680-G-C	1	27479907
11-67412337-G-A	1	28991257
11-67926495-T-G	1	28991257
11-67941676-C-G	1	27479907
11-67942601-G-A	1	28991257
11-68171022-G-A	1	28991257
11-68529067-C-T	1	28991257
11-68705709-G-A	1	28991257
11-68839405-CT-C	1	28991257
11-6912977-T-C	1	28991257
11-69458701-G-A	1	27479907
11-7021425-G-T	1	28991257
11-71193919-G-T	1	28991257
11-72005096-C-T	1	28991257
11-72145204-G-A	1	27479907
11-722444-C-T	1	28991257
11-73687989-C-T	1	28991257
11-74203289-C-G	1	27479907
11-75283114-C-T	1	28991257
11-75378869-C-A	1	28991257
11-75431142-AG-A	1	28991257
11-75572808-G-C	1	27479907
11-7570729-C-T	1	28991257
11-76256853-A-G	1	28991257
11-76371435-A-T	1	28991257
11-76371567-C-T	1	28991257
11-76727732-A-C	1	28991257
11-76886472-G-A	1	28991257
11-76928324-A-T	1	28991257
11-77920760-A-C	1	28991257
11-78380223-G-A	1	27479907
11-78413327-C-T	1	28991257
11-78775837-G-A	1	28991257
11-804192-A-C	1	28991257
11-82611444-T-A	1	28991257
11-8494779-T-C	1	27479907
11-84996335-G-C	1	28991257
11-85374567-C-A	1	27479907
11-85456716-T-C	1	27479907
11-87032372-C-T	1	28991257
11-8724177-G-A	1	28991257
11-88386340-G-C	1	27479907
11-8959409-C-T	1	28991257
11-89956076-G-C	1	27479907
11-9167314-G-A	1	28991257
11-92498201-G-T	1	27479907
11-92914907-A-G	1	28991257
11-93212206-G-A	1	28991257
11-94587204-G-A	1	27479907
11-94759527-T-G	1	28991257
11-94924665-T-C	1	28991257
11-95569399-A-G	1	27479907
11-95825561-G-A	1	28991257
11-96117902-C-T	1	28991257
12-100042062-A-G	1	27479907
12-100219102-G-A	1	28991257
12-101748883-G-T	1	28991257
12-102158848-G-A	1	27479907
12-102439878-A-T	1	27479907
12-104327925-C-T	1	28991257
12-104336346-C-T	1	28991257
12-105582219-A-G	1	27479907
12-10659835-G-A	1	27479907
12-10854596-G-A	1	28991257
12-110017725-AT-ATT	1	27479907
12-110206373-G-A	1	27479907
12-110240822-G-A	1	28991257
12-110784216-C-T	1	28991257
12-110784269-G-T	1	27479907
12-110890845-A-G	1	28991257
12-11091103-G-A	1	28991257
12-11091644-G-A	1	27479907
12-111348898-C-T	1	28991257
12-111472036-C-A	1	28991257
12-111747865-G-A	1	28991257
12-112451379-G-C	1	28991257
12-112685293-T-C	1	28991257
12-112697023-G-A	1	28991257
12-112888172-A-G	1	27479907
12-112888199-C-G	1	27479907
12-112888205-T-G	1	28991257
12-112888220-A-G	1	27479907
12-112892440-A-T	1	28991257
12-112910793-G-T	1	28991257
12-112910835-A-G	1	27479907
12-112915524-A-C	1	28991257
12-112926885-C-T	1	28991257
12-112926887-G-A	1	27479907
12-112926888-G-A	1	28991257
12-113307747-G-A	1	27479907
12-113425097-C-T	1	28991257
12-113496004-C-T	1	28991257
12-113826357-C-G	1	28991257
12-114352786-C-T	1	27479907
12-114823356-A-G	1	28991257
12-114839630-C-T	1	28991257
12-116401320-G-A	1	28991257
12-116429567-GCCCCC-GCCCCCC	1	27479907
12-116435009-G-C	1	27479907
12-116445262-TTGTTGGCTGT-TTGT	1	27479907
12-117595691-T-A	1	27479907
12-117657975-T-A	1	28991257
12-117962724-G-A	1	28991257
12-120138605-G-A	1	28991257
12-120151076-C-A	1	28991257
12-120582197-C-T	1	27479907
12-120796817-G-A	1	27479907
12-121003258-G-A	1	28991257
12-121458801-C-T	1	28991257
12-122254965-C-G	1	27479907
12-122261352-C-T	1	27479907
12-122396226-A-G	1	27479907
12-122669263-G-A	1	27479907
12-122676082-G-A	1	28991257
12-122966568-T-C	1	28991257
12-123005096-G-A	1	27479907
12-12318144-T-C	1	28991257
12-123200781-C-T	1	28991257
12-123339861-C-T	1	28991257
12-123340818-C-T	1	27479907
12-123345994-G-A	1	28991257
12-123485361-C-G	1	27479907
12-123782548-G-A	1	28991257
12-123950416-G-A	1	28991257
12-124135588-G-A	1	27479907
12-124366329-C-T	1	28991257
12-124419299-C-T	1	28991257
12-124421987-C-T	1	28991257
12-124798959-G-A	1	28991257
12-124957563-T-C	1	28991257
12-125396372-T-C	1	28991257
12-125621409-C-T	1	28991257
12-12871001-G-T	1	27479907
12-130827137-ATGAC-A	1	28991257
12-130892334-C-T	1	28991257
12-132403118-G-A	1	28991257
12-132403152-G-A	1	27479907
12-132426231-G-A	1	28991257
12-132472311-G-A	1	27479907
12-132476733-G-T	1	28991257
12-132625534-G-C	1	28991257
12-132682489-C-T	1	28991257
12-133219908-G-A	1	28991257
12-133225553-G-A	1	28991257
12-133236065-C-T	1	28991257
12-133363050-C-T	1	28991257
12-133768114-T-C	1	28991257
12-133779422-G-T	1	28991257
12-13717235-G-A	1	28991257
12-15100870-G-C	1	28991257
12-15704510-AG-A	1	27479907
12-18439831-G-A	1	28991257
12-18439865-T-C	1	28991257
12-18524146-C-T	1	27479907
12-18836192-T-TAAAC	1	28991257
12-1940133-G-A	1	28991257
12-19472976-A-C	1	28991257
12-1963118-C-T	1	28991257
12-21008006-A-G	1	28991257
12-21032524-C-T	1	28991257
12-21201660-C-T	1	28991257
12-21349899-T-C	1	28991257
12-21526331-GCATTGAACCATCTGAAAGCTACACC-G	1	28991257
12-21526341-A-G	1	28991257
12-21919037-C-T	1	28991257
12-21926392-T-C	1	28991257
12-25261684-GCTCTGTCACCACTAAACATTA-G	1	28991257
12-26220517-C-G	1	27479907
12-27069005-C-A	1	28991257
12-27149757-C-G	1	27479907
12-2742820-T-A	1	28991257
12-27470296-T-G	1	28991257
12-2794976-C-T	1	28991257
12-2968698-A-G	1	28991257
12-2973909-G-A	1	28991257
12-30833417-T-C	1	27479907
12-309925-C-T	1	27479907
12-32480703-G-C	1	28991257
12-32490460-T-A	1	28991257
12-32861086-G-C	1	28991257
12-32974441-G-A	1	28991257
12-3659123-C-T	1	28991257
12-402269-G-A	1	28991257
12-404848-A-C	1	27479907
12-41967444-G-C	1	28991257
12-441055-C-T	1	28991257
12-4553389-A-G	1	28991257
12-46322016-C-T	1	27479907
12-46322518-C-T	1	28991257
12-4639214-G-A	1	28991257
12-46599925-C-T	1	28991257
12-48191890-C-A	1	28991257
12-48192584-G-A	1	28991257
12-48501927-A-G	1	27479907
12-48535104-C-G	1	28991257
12-49164710-G-A	1	27479907
12-49227280-C-T	1	27479907
12-49416444-C-A	1	28991257
12-49418361-C-T	1	28991257
12-49420016-CTT-C	1	28991257
12-49420213-C-T	1	28991257
12-49420288-C-T	1	28991257
12-49420510-ACATT-A	1	28991257
12-49424494-CAA-C	1	28991257
12-49424686-TGTTTCAGCA-T	1	28991257
12-49424741-G-A	1	28991257
12-49425542-C-A	1	27479907
12-49425896-G-A	1	28991257
12-49427848-A-T	1	28991257
12-49437701-G-A	1	28991257
12-49438004-CA-C	1	28991257
12-49444304-G-A	1	27479907
12-49446763-A-T	1	28991257
12-49447337-G-GC	1	28991257
12-49448767-G-C	1	28991257
12-49663619-C-T	1	28991257
12-49666983-C-T	1	28991257
12-49950967-G-C	1	28991257
12-50189064-G-T	1	27479907
12-50384067-G-A	1	28991257
12-50393410-C-T	1	28991257
12-50474419-C-T	1	27479907
12-50482354-C-G	1	27479907
12-50492564-C-G	1	27479907
12-50867274-A-G	1	28991257
12-51834544-A-G	1	27479907
12-52200305-G-A	1	27479907
12-52282093-C-CATAG	1	28991257
12-52450339-C-T	1	28991257
12-52779190-C-T	1	28991257
12-52962098-G-A	1	28991257
12-52962114-C-A	1	27479907
12-53073724-C-G	1	28991257
12-53189372-G-A	1	28991257
12-53292501-G-A	1	28991257
12-53587555-T-C	1	28991257
12-53663440-C-T	1	28991257
12-53701325-G-C	1	28991257
12-53861025-G-GGCAAT	1	28991257
12-55356767-G-A	1	27479907
12-55523686-G-A	1	28991257
12-55794761-G-A	1	28991257
12-55886444-T-A	1	27479907
12-56092245-G-A	1	28991257
12-56118210-C-A	1	28991257
12-56295663-C-A	1	28991257
12-56334205-G-C	1	28991257
12-56418930-C-T	1	28991257
12-56489582-C-A	1	28991257
12-56492602-G-A	1	28991257
12-5685067-C-T	1	27479907
12-57389127-T-C	1	28991257
12-57577981-G-A	1	28991257
12-57590007-C-T	1	28991257
12-57867884-C-T	1	28991257
12-57911127-C-G	1	28991257
12-57963049-T-C	1	28991257
12-62946821-A-G	1	27479907
12-64678486-G-C	1	28991257
12-65268804-C-T	1	27479907
12-6669354-G-A	1	27479907
12-6671053-T-C	1	28991257
12-66771005-C-T	1	28991257
12-6690297-C-T	1	27479907
12-6692391-A-C	1	28991257
12-6700879-C-T	1	27479907
12-6701645-C-A	1	28991257
12-6701647-T-C	1	27479907
12-6702357-G-T	1	27479907
12-6709021-C-T	1	27479907
12-6710648-C-T	1	28991257
12-67691235-A-G	1	28991257
12-67700344-C-T	1	28991257
12-6936002-A-G	1	28991257
12-6967709-G-A	1	27479907
12-6969342-C-CG	1	28991257
12-6973079-G-C	1	28991257
12-70928615-C-T	1	28991257
12-70949882-C-T	1	28991257
12-71928922-C-T	1	27479907
12-72013095-C-T	1	27479907
12-72029228-C-T	1	28991257
12-7244261-G-GAGGT	1	28991257
12-7249628-C-A	1	27479907
12-7252587-T-C	1	28991257
12-7310183-C-T	1	28991257
12-75804255-A-G	1	28991257
12-76772245-G-A	1	28991257
12-78513316-T-A	1	28991257
12-80328488-G-A	1	28991257
12-80660310-G-T	1	28991257
12-81007508-G-A	1	28991257
12-81283141-T-C	1	28991257
12-81751878-G-T	1	28991257
12-82796903-C-T	1	28991257
12-83250817-C-G	1	28991257
12-86198785-G-A	1	28991257
12-88481648-T-A	1	28991257
12-88487598-C-T	1	27479907
12-88519143-T-C	1	28991257
12-91365709-C-T	1	28991257
12-93196428-C-A	1	28991257
12-9355165-A-T	1	28991257
12-936363-C-T	1	28991257
12-94542838-C-T	1	27479907
12-94649022-G-GTT	1	28991257
12-95926992-G-C	1	27479907
12-95927820-C-A	1	28991257
12-97330533-T-C	1	28991257
12-9747903-TGTTA-T	1	28991257
12-98927055-A-G	1	28991257
13-101712255-C-T	1	28991257
13-101712321-T-C	1	27479907
13-101936304-G-A	1	28991257
13-102527630-A-G	1	27479907
13-103053994-T-A	1	28991257
13-103328713-C-A	1	27479907
13-103394471-A-G	1	28991257
13-103510661-G-C	1	27479907
13-103525619-C-T	1	28991257
13-107196468-ATCTTTCTTT-ATCTTT	1	27479907
13-108861176-C-T	1	28991257
13-109318276-A-G	1	27479907
13-109777481-G-A	1	28991257
13-110839556-C-T	1	28991257
13-111125415-C-T	1	28991257
13-111158794-C-G	1	28991257
13-111319718-G-A	1	28991257
13-111862252-G-A	1	28991257
13-113333710-C-T	1	28991257
13-114150036-G-T	1	28991257
13-114294515-C-T	1	28991257
13-114307195-A-G	1	28991257
13-115090005-C-T	1	28991257
13-20304431-T-C	1	28991257
13-20657916-GGTGAGTG-GGTG	1	27479907
13-21721417-T-G	1	28991257
13-23914118-G-A	1	28991257
13-24436489-A-G	1	28991257
13-25272833-G-C	1	27479907
13-28009096-T-C	1	27479907
13-28608522-G-C	1	27479907
13-28622453-T-C	1	28991257
13-28844905-T-C	1	28991257
13-29005420-G-A	1	27479907
13-29238659-A-G	1	28991257
13-29599320-A-T	1	27479907
13-32810213-A-G	1	28991257
13-32826041-T-C	1	28991257
13-33344695-A-G	1	27479907
13-36385094-G-T	1	28991257
13-39425119-G-A	1	28991257
13-39616275-C-G	1	28991257
13-41341126-T-C	1	28991257
13-41893010-C-T	1	28991257
13-46287775-C-T	1	28991257
13-46721148-G-A	1	28991257
13-47262104-G-A	1	28991257
13-49084819-G-A	1	27479907
13-49771110-C-G	1	27479907
13-49772666-C-A	1	28991257
13-49842084-G-A	1	28991257
13-50096221-C-A	1	27479907
13-50205127-C-T	1	28991257
13-51826113-G-A	1	28991257
13-52025243-G-C	1	28991257
13-52325482-G-A	1	27479907
13-52604123-C-G	1	28991257
13-52604139-A-C	1	28991257
13-53042436-G-A	1	28991257
13-53216637-T-A	1	28991257
13-60384942-C-T	1	27479907
13-60384961-G-A	1	27479907
13-60590254-C-G	1	27479907
13-73649895-G-A	1	27479907
13-74420337-G-C	1	27479907
13-75900465-G-C	1	28991257
13-76123966-C-T	1	28991257
13-78191785-C-G	1	28991257
13-79233236-T-C	1	28991257
13-96238296-C-T	1	27479907
13-96238382-C-T	1	27479907
13-96443184-GA-G	1	27479907
13-99538814-T-C	1	27479907
14-100826943-T-G	1	28991257
14-101349856-C-T	1	27479907
14-102548077-T-C	1	28991257
14-102552392-T-C	1	28991257
14-102931567-C-G	1	28991257
14-103371763-T-G	1	27479907
14-103416202-C-T	1	27479907
14-104202499-C-T	1	28991257
14-104206568-G-A	1	28991257
14-104493091-G-T	1	27479907
14-104570753-G-A	1	27479907
14-104573549-G-A	1	28991257
14-104633317-C-T	1	28991257
14-105344288-C-T	1	28991257
14-105414953-C-T	1	28991257
14-105615635-G-A	1	28991257
14-105707748-G-A	1	28991257
14-105715499-C-G	1	28991257
14-21485781-C-T	1	27479907
14-21556232-G-A	1	28991257
14-21560160-C-T	1	28991257
14-21936606-C-T	1	28991257
14-23312575-G-A	1	28991257
14-23521802-G-A	1	27479907
14-23866771-G-A	1	27479907
14-23869917-C-T	1	28991257
14-23871696-T-G	1	28991257
14-24607746-G-A	1	28991257
14-24652283-C-A	1	28991257
14-24662288-T-C	1	27479907
14-24777050-T-C	1	27479907
14-24791326-G-A	1	28991257
14-24877469-G-T	1	28991257
14-25325279-T-C	1	28991257
14-26917698-T-TC	1	28991257
14-30107911-A-C	1	27479907
14-30107994-G-T	1	28991257
14-31576008-G-C	1	28991257
14-31578713-G-A	1	27479907
14-31922526-C-T	1	27479907
14-33004870-C-T	1	28991257
14-33292733-G-C	1	27479907
14-33293188-C-T	1	28991257
14-33684767-T-C	1	28991257
14-35077305-A-C	1	27479907
14-36339682-AAT-A	1	28991257
14-45475420-A-G	1	28991257
14-45645697-AACATACAT-AACAT	1	27479907
14-50190640-A-G	1	27479907
14-50249554-C-T	1	28991257
14-50269443-T-C	1	28991257
14-51237706-G-A	1	28991257
14-51352547-A-G	1	28991257
14-51382207-G-A	1	28991257
14-51383440-G-T	1	28991257
14-51387339-T-G	1	28991257
14-52509615-A-C	1	27479907
14-53345343-A-G	1	28991257
14-54884586-T-C	1	28991257
14-55434025-C-CT	1	28991257
14-55646393-G-A	1	28991257
14-59819262-G-A	1	28991257
14-59931429-C-A	1	28991257
14-59942590-C-T	1	28991257
14-61187036-C-G	1	28991257
14-61190781-G-C	1	28991257
14-61915900-A-G	1	28991257
14-62016539-T-C	1	28991257
14-63174743-T-C	1	28991257
14-64516585-G-A	1	27479907
14-64886616-A-G	1	28991257
14-65208839-C-T	1	27479907
14-65239370-G-A	1	27479907
14-67431929-C-T	1	28991257
14-67647624-G-A	1	27479907
14-69349590-G-A	1	28991257
14-71197366-G-A	1	27479907
14-72200457-C-CT	1	28991257
14-73181205-C-T	1	27479907
14-73421106-G-A	1	28991257
14-73437602-G-A	1	28991257
14-73581040-T-C	1	27479907
14-73729145-A-G	1	28991257
14-75150028-T-C	1	28991257
14-75513336-G-A	1	28991257
14-75528396-T-C	1	27479907
14-75643234-C-T	1	28991257
14-75928208-A-G	1	28991257
14-76259376-G-A	1	27479907
14-76286412-C-T	1	28991257
14-77257663-C-T	1	28991257
14-77493556-C-T	1	28991257
14-81422124-G-A	1	28991257
14-89077250-C-T	1	28991257
14-89093217-G-A	1	28991257
14-90738657-G-A	1	28991257
14-91780361-G-A	1	28991257
14-92105490-C-T	1	28991257
14-92909774-C-T	1	28991257
14-93125676-G-A	1	27479907
14-93264305-T-G	1	27479907
14-93273179-C-G	1	28991257
14-94044289-G-A	1	28991257
14-94053212-C-G	1	27479907
14-94089125-A-G	1	28991257
14-95090018-T-A	1	28991257
14-99865081-T-C	1	28991257
15-100672305-T-C	1	28991257
15-101549248-G-A	1	27479907
15-101561329-G-A	1	28991257
15-101718237-C-T	1	27479907
15-101718332-G-A	1	27479907
15-22867540-A-G	1	28991257
15-22925886-C-T	1	28991257
15-23811908-C-T	1	28991257
15-27574000-T-C	1	28991257
15-28116385-C-T	1	28991257
15-28386956-C-T	1	28991257
15-31221527-C-T	1	28991257
15-33261340-G-A	1	28991257
15-33357211-G-A	1	28991257
15-33359326-C-A	1	28991257
15-33822841-C-A	1	28991257
15-33855133-GCATATAGC-G	1	28991257
15-33993187-C-T	1	27479907
15-34042208-A-G	1	27479907
15-34064173-T-C	1	28991257
15-34064242-C-T	1	27479907
15-34396057-CATCT-C	1	27479907
15-34610830-G-A	1	28991257
15-35082728-G-A	1	27479907
15-35084671-C-T	1	27479907
15-35834660-C-G	1	28991257
15-37376071-G-A	1	27479907
15-37388493-CT-C	1	28991257
15-40005691-C-T	1	28991257
15-40259903-T-G	1	28991257
15-40558203-G-A	1	28991257
15-40631737-G-A	1	28991257
15-40913295-A-G	1	28991257
15-41227307-G-T	1	28991257
15-41796559-C-T	1	28991257
15-42032253-A-G	1	28991257
15-42042464-G-T	1	28991257
15-42067512-G-A	1	27479907
15-42140044-C-T	1	28991257
15-42140819-G-A	1	28991257
15-42162519-TG-T	1	28991257
15-42170595-G-A	1	27479907
15-42476859-C-T	1	28991257
15-42734610-T-C	1	28991257
15-42981319-G-A	1	27479907
15-43020395-CACGTACG-CACG	1	27479907
15-43294813-C-CA	1	28991257
15-43328779-G-C	1	27479907
15-43873501-C-A	1	28991257
15-44089057-C-T	1	28991257
15-44166334-C-T	1	28991257
15-44778872-A-G	1	28991257
15-44813578-C-G	1	28991257
15-44943732-A-G	1	28991257
15-45777440-T-C	1	28991257
15-48451047-T-C	1	28991257
15-48755306-A-C	1	28991257
15-48755320-G-T	1	28991257
15-48779353-G-A	1	28991257
15-48779519-G-A	1	28991257
15-49431806-G-C	1	28991257
15-50774157-A-G	1	28991257
15-50789398-T-TA	1	28991257
15-51773737-C-G	1	28991257
15-51780779-T-C	1	28991257
15-52017237-A-G	1	27479907
15-52689492-C-T	1	28991257
15-54305140-A-G	1	27479907
15-54556462-G-A	1	28991257
15-54786912-T-A	1	28991257
15-55724734-G-A	1	28991257
15-56387100-G-C	1	28991257
15-57545466-C-T	1	28991257
15-57565375-C-G	1	27479907
15-58001394-T-G	1	28991257
15-58254257-T-TG	1	28991257
15-58302889-C-A	1	27479907
15-59399631-A-G	1	28991257
15-59910970-C-G	1	28991257
15-60728423-T-C	1	28991257
15-60803774-A-G	1	28991257
15-60850431-C-T	1	28991257
15-62283959-T-C	1	28991257
15-62456136-G-A	1	27479907
15-63862763-G-A	1	27479907
15-63954088-G-A	1	27479907
15-64411013-A-G	1	28991257
15-64449007-C-T	1	28991257
15-64717769-G-GT	1	28991257
15-64966774-C-T	1	27479907
15-64980930-C-T	1	27479907
15-65157828-C-T	1	28991257
15-65369195-C-A	1	28991257
15-65385529-A-G	1	28991257
15-65676390-G-T	1	28991257
15-65891219-G-C	1	28991257
15-65899653-G-C	1	28991257
15-66786825-ACTCTTTGTGCTCAG-A	1	28991257
15-66996004-C-CG	1	28991257
15-67596747-C-T	1	28991257
15-68378854-A-G	1	28991257
15-68570989-C-T	1	28991257
15-69018248-G-A	1	28991257
15-69080227-G-A	1	28991257
15-69238119-C-T	1	27479907
15-69318981-A-G	1	28991257
15-70959601-C-T	1	28991257
15-73468800-A-G	1	27479907
15-73552729-G-A	1	28991257
15-74637541-C-T	1	28991257
15-74919980-G-A	1	28991257
15-75093205-A-C	1	27479907
15-75140997-A-C	1	27479907
15-75182964-C-T	1	28991257
15-75500791-G-T	1	28991257
15-75659871-C-G	1	28991257
15-77057326-C-T	1	28991257
15-78927851-C-T	1	28991257
15-79178550-G-C	1	27479907
15-79277426-C-T	1	28991257
15-83333169-G-A	1	28991257
15-83333600-C-T	1	28991257
15-83488160-A-C	1	28991257
15-83502031-C-T	1	28991257
15-85164635-A-G	1	28991257
15-86207910-G-A	1	28991257
15-86236550-G-C	1	28991257
15-86262438-C-G	1	28991257
15-89388927-G-A	1	28991257
15-89402149-C-T	1	28991257
15-89449103-C-T	1	28991257
15-89761838-G-T	1	28991257
15-90126026-C-G	1	27479907
15-90255295-G-T	1	28991257
15-90800425-C-T	1	27479907
15-91025250-C-T	1	28991257
15-91034596-G-T	1	28991257
15-91172710-T-A	1	27479907
15-91456194-C-G	1	28991257
15-91475110-A-G	1	28991257
15-91543765-G-C	1	28991257
15-93173457-C-T	1	28991257
15-96875621-G-T	1	27479907
15-96877833-G-A	1	27479907
15-99486220-G-A	1	28991257
15-99670134-A-G	1	28991257
16-108353-C-T	1	28991257
16-11856586-T-C	1	28991257
16-11990567-C-T	1	28991257
16-1248684-T-G	1	27479907
16-1261215-TATCATCA-TATCA	1	27479907
16-1262079-C-T	1	28991257
16-1308109-G-A	1	28991257
16-138838-C-T	1	28991257
16-1392574-G-A	1	28991257
16-1393458-C-T	1	28991257
16-1449411-C-G	1	28991257
16-1488080-G-A	1	27479907
16-14968981-G-A	1	28991257
16-14970589-C-T	1	28991257
16-1507715-C-T	1	27479907
16-15698030-C-A	1	28991257
16-1570255-A-G	1	28991257
16-15730009-G-T	1	27479907
16-15818834-C-T	1	28991257
16-15829305-G-A	1	27479907
16-16130340-G-A	1	27479907
16-1639625-T-G	1	28991257
16-1682310-G-C	1	28991257
16-1709993-G-T	1	27479907
16-17228461-C-T	1	27479907
16-1816090-C-G	1	28991257
16-1836590-G-A	1	28991257
16-18796119-G-A	1	27479907
16-19501789-C-T	1	28991257
16-19725467-ACT-A	1	28991257
16-19883142-A-C	1	27479907
16-19883318-C-T	1	28991257
16-19883554-A-G	1	28991257
16-2025065-C-T	1	28991257
16-20387485-G-A	1	28991257
16-20439120-A-C	1	28991257
16-20812570-G-C	1	28991257
16-2087911-C-G	1	27479907
16-2136301-C-T	1	28991257
16-2139950-G-GT	1	28991257
16-21747711-G-A	1	28991257
16-22155693-C-T	1	28991257
16-2223990-C-G	1	27479907
16-22358762-T-A	1	28991257
16-2282904-G-A	1	28991257
16-2294529-C-T	1	28991257
16-2303758-C-T	1	27479907
16-24268189-T-A	1	27479907
16-2523292-G-C	1	27479907
16-2569617-GGGGGACGCTGGCGTGCGGGG-GGGGG	1	27479907
16-2732699-C-T	1	28991257
16-27455926-C-T	1	27479907
16-27474866-C-T	1	27479907
16-2764103-G-A	1	28991257
16-2812063-C-T	1	28991257
16-2815302-A-G	1	28991257
16-28167754-A-G	1	28991257
16-28188562-C-T	1	28991257
16-28842291-C-T	1	28991257
16-28855599-C-T	1	28991257
16-28911985-C-T	1	28991257
16-29706105-C-T	1	28991257
16-29816207-C-T	1	27479907
16-2983878-G-C	1	28991257
16-29917116-C-G	1	28991257
16-30096126-C-A	1	28991257
16-30567251-G-C	1	28991257
16-30760225-C-T	1	27479907
16-30846442-C-T	1	28991257
16-3100090-C-T	1	28991257
16-31092895-C-A	1	27479907
16-31094354-A-C	1	28991257
16-31497537-G-A	1	28991257
16-319558-A-T	1	28991257
16-3350425-C-A	1	27479907
16-3434452-G-A	1	27479907
16-3452060-A-AAG	1	28991257
16-3614432-T-C	1	28991257
16-3641202-C-T	1	28991257
16-3652126-C-T	1	28991257
16-3708845-C-T	1	28991257
16-3786719-G-A	1	27479907
16-3801726-C-A	1	27479907
16-420099-G-A	1	28991257
16-422112-C-T	1	27479907
16-422545-G-C	1	27479907
16-4430924-G-A	1	27479907
16-4431311-G-C	1	27479907
16-46696921-T-C	1	28991257
16-46952596-G-A	1	28991257
16-4802954-G-A	1	28991257
16-4815672-G-C	1	28991257
16-4827900-G-C	1	27479907
16-48577164-T-C	1	28991257
16-4861271-G-A	1	28991257
16-4935373-G-A	1	28991257
16-4949351-G-A	1	28991257
16-50763764-A-G	1	28991257
16-5083457-C-G	1	27479907
16-56269289-A-G	1	27479907
16-56468719-A-G	1	28991257
16-56532454-A-C	1	27479907
16-57054676-G-A	1	28991257
16-57171116-C-T	1	27479907
16-57509099-A-G	1	28991257
16-57946887-G-A	1	28991257
16-58287915-G-A	1	27479907
16-58633145-G-A	1	27479907
16-58712616-G-A	1	28991257
16-624136-G-A	1	27479907
16-66847700-A-G	1	28991257
16-66885435-C-T	1	28991257
16-66956089-T-C	1	28991257
16-66974443-C-T	1	27479907
16-67037185-C-T	1	28991257
16-67654646-C-T	1	27479907
16-67697845-C-T	1	28991257
16-67860160-G-A	1	27479907
16-67912461-A-G	1	28991257
16-68265869-C-T	1	28991257
16-68732178-G-A	1	27479907
16-69148485-C-T	1	28991257
16-69333674-A-G	1	28991257
16-69418589-T-G	1	28991257
16-69703950-A-T	1	27479907
16-69752398-G-A	1	27479907
16-703378-C-T	1	28991257
16-70384467-A-G	1	28991257
16-70508466-AGG-A	1	28991257
16-705366-G-A	1	28991257
16-70594427-C-T	1	28991257
16-70599010-G-A	1	28991257
16-70698342-G-A	1	28991257
16-70843885-G-A	1	28991257
16-720969-C-T	1	27479907
16-72131655-C-G	1	27479907
16-72133665-G-A	1	28991257
16-72142481-A-G	1	27479907
16-721872-G-A	1	28991257
16-72821483-G-A	1	28991257
16-72829701-G-A	1	27479907
16-72984547-GGT-G	1	27479907
16-72992332-G-C	1	28991257
16-74695051-T-C	1	28991257
16-74760124-T-C	1	28991257
16-75258660-A-G	1	27479907
16-75564025-G-A	1	27479907
16-75654199-G-A	1	28991257
16-75662600-G-A	1	27479907
16-77759470-C-T	1	27479907
16-80666950-C-A	1	28991257
16-80718505-A-G	1	27479907
16-81301705-C-T	1	27479907
16-81303865-G-A	1	27479907
16-81411031-G-A	1	28991257
16-81411107-G-T	1	28991257
16-815613-C-T	1	28991257
16-823046-C-A	1	27479907
16-824430-C-T	1	28991257
16-83704498-T-A	1	28991257
16-83991338-T-C	1	28991257
16-84050290-T-C	1	27479907
16-84442038-C-T	1	28991257
16-85111061-G-A	1	27479907
16-85701976-C-T	1	28991257
16-86588290-G-C	1	28991257
16-87417016-C-T	1	28991257
16-87432451-G-A	1	28991257
16-87446047-C-T	1	27479907
16-87723363-C-G	1	27479907
16-87742022-C-T	1	28991257
16-87790008-T-C	1	27479907
16-88039697-G-A	1	28991257
16-88500731-G-A	1	28991257
16-88504416-C-G	1	28991257
16-8870306-C-T	1	28991257
16-88722536-C-A	1	27479907
16-88747567-C-T	1	28991257
16-88779249-C-T	1	28991257
16-88783065-C-T	1	27479907
16-88787837-C-G	1	28991257
16-88793201-G-C	1	28991257
16-89293839-T-C	1	27479907
16-89341276-G-A	1	28991257
16-89341354-G-A	1	28991257
16-89347768-TG-TGG	1	27479907
16-89349367-TCCCC-TCCC	1	27479907
16-89351042-GTGTTTTGTTTT-GTGTTTT	1	27479907
16-89590481-C-G	1	28991257
16-89595944-G-A	1	28991257
16-89655139-C-T	1	28991257
16-90028532-G-A	1	28991257
17-10303813-A-G	1	28991257
17-11145139-C-T	1	27479907
17-11520834-C-T	1	28991257
17-11550420-C-T	1	28991257
17-12666421-A-G	1	27479907
17-12799808-G-A	1	28991257
17-12901771-G-A	1	28991257
17-12905783-G-A	1	27479907
17-1387500-G-C	1	27479907
17-1486601-C-G	1	27479907
17-15207458-T-C	1	28991257
17-1562007-A-G	1	28991257
17-1564591-C-T	1	27479907
17-15965142-C-T	1	28991257
17-1611083-G-A	1	28991257
17-18061910-A-G	1	28991257
17-18077110-T-C	1	27479907
17-18143967-C-G	1	27479907
17-18151277-C-T	1	28991257
17-18154190-G-A	1	28991257
17-18220554-T-G	1	28991257
17-18220580-C-T	1	28991257
17-18874421-C-T	1	27479907
17-18881982-G-A	1	28991257
17-19575252-G-C	1	28991257
17-19607397-C-A	1	28991257
17-19611802-C-T	1	27479907
17-20799084-G-A	1	28991257
17-21319049-C-A	1	28991257
17-2186110-C-A	1	27479907
17-2187001-T-C	1	28991257
17-2202389-T-C	1	28991257
17-25636221-A-G	1	28991257
17-2598535-G-A	1	28991257
17-2604687-G-A	1	28991257
17-26671454-G-A	1	28991257
17-26881240-A-G	1	28991257
17-26962101-GA-G	1	28991257
17-27002165-G-C	1	28991257
17-27013745-A-G	1	27479907
17-27031033-G-A	1	28991257
17-27209354-C-T	1	27479907
17-27291150-C-T	1	28991257
17-27493880-GCTCCTTTTTCTCCTTTTTCTCCTT-GCTCCTTTTTCTCCTTTTTCTCCTTTTTCTCCTT	1	27479907
17-27614480-C-T	1	28991257
17-27778636-C-A	1	27479907
17-27807436-T-G	1	27479907
17-27903898-G-T	1	28991257
17-27909046-A-G	1	28991257
17-27994231-G-A	1	28991257
17-28011657-C-A	1	28991257
17-28613877-A-G	1	28991257
17-28748818-C-G	1	28991257
17-28749957-C-T	1	28991257
17-28849291-C-G	1	27479907
17-29119534-G-A	1	28991257
17-29560068-T-G	1	28991257
17-29632649-C-G	1	28991257
17-29653036-T-C	1	27479907
17-29653080-A-G	1	28991257
17-29701104-C-T	1	28991257
17-29844744-G-A	1	28991257
17-30348761-G-T	1	28991257
17-31323917-G-A	1	27479907
17-33321297-G-A	1	28991257
17-3336812-C-T	1	28991257
17-33592485-C-T	1	28991257
17-33749161-C-T	1	28991257
17-3397668-T-C	1	27479907
17-34073138-G-A	1	27479907
17-34183804-C-A	1	28991257
17-3656627-T-C	1	28991257
17-37819140-C-T	1	28991257
17-37873604-A-G	1	28991257
17-37883130-C-T	1	28991257
17-38176186-G-A	1	28991257
17-38191512-T-C	1	28991257
17-3819462-G-C	1	27479907
17-38324595-T-C	1	28991257
17-39037015-T-G	1	27479907
17-39623497-G-A	1	28991257
17-39658997-G-A	1	28991257
17-39659950-G-A	1	28991257
17-39675051-G-A	1	28991257
17-39890856-C-G	1	28991257
17-39923786-T-A	1	28991257
17-40253786-A-G	1	28991257
17-40460233-G-A	1	28991257
17-40729291-C-G	1	28991257
17-40864394-T-G	1	27479907
17-41063044-G-A	1	27479907
17-41594639-C-T	1	28991257
17-41598135-T-A	1	28991257
17-41835948-C-T	1	27479907
17-42288675-G-T	1	28991257
17-42338116-G-A	1	27479907
17-42828454-T-A	1	28991257
17-43313609-C-T	1	28991257
17-43516854-G-A	1	28991257
17-43912129-G-C	1	28991257
17-43924116-C-G	1	28991257
17-44091620-C-T	1	28991257
17-44145010-CA-C	1	28991257
17-44159858-TAA-T	1	27479907
17-4461673-A-G	1	28991257
17-4461922-C-T	1	28991257
17-45016041-GGGCTTTCCAGGACAAGTACTTTATGATA-G	1	28991257
17-45229224-G-A	1	28991257
17-45490245-G-A	1	28991257
17-456629-G-A	1	28991257
17-45742498-A-G	1	27479907
17-45913838-C-T	1	27479907
17-46106524-G-T	1	28991257
17-46128893-A-G	1	28991257
17-46196381-A-G	1	28991257
17-465862-C-T	1	27479907
17-46865333-C-T	1	27479907
17-46970784-A-G	1	27479907
17-4714125-C-T	1	28991257
17-4721841-G-A	1	28991257
17-47390063-C-G	1	28991257
17-47579509-G-A	1	28991257
17-47588007-G-A	1	28991257
17-4789867-C-T	1	28991257
17-4796345-C-T	1	28991257
17-4799982-C-T	1	28991257
17-4805754-C-G	1	27479907
17-48187344-G-A	1	28991257
17-48545888-C-T	1	28991257
17-48545972-G-A	1	28991257
17-48618195-C-G	1	28991257
17-48626315-C-T	1	27479907
17-4863533-T-C	1	27479907
17-48762187-C-T	1	28991257
17-48776869-G-A	1	28991257
17-53014032-A-C	1	28991257
17-5353610-C-T	1	28991257
17-54973286-C-T	1	27479907
17-56052224-C-T	1	28991257
17-56059245-AGGG-AGG	1	27479907
17-56060216-C-T	1	27479907
17-56393826-G-A	1	28991257
17-56400701-C-T	1	28991257
17-56604065-A-C	1	28991257
17-56620652-T-C	1	27479907
17-56649429-C-T	1	28991257
17-56657057-T-C	1	28991257
17-57158492-C-T	1	28991257
17-57287494-A-C	1	27479907
17-59457881-G-A	1	27479907
17-59479060-CT-C	1	28991257
17-59876606-C-T	1	28991257
17-59974878-G-A	1	28991257
17-60129945-C-G	1	27479907
17-60655858-AG-A	1	28991257
17-60741988-G-A	1	27479907
17-61271473-C-A	1	28991257
17-61557725-G-A	1	28991257
17-61611392-C-T	1	28991257
17-61759225-A-AG	1	28991257
17-61897350-AG-A	1	28991257
17-62499933-G-A	1	28991257
17-62523262-GA-G	1	28991257
17-62558993-G-A	1	28991257
17-6330260-C-T	1	28991257
17-63554656-C-T	1	27479907
17-6499505-G-C	1	28991257
17-650316-G-A	1	28991257
17-65190096-T-C	1	28991257
17-65337061-ATT-A	1	28991257
17-65888056-T-C	1	28991257
17-66253091-T-G	1	28991257
17-66519911-A-G	1	27479907
17-66924150-C-T	1	28991257
17-66925280-C-A	1	28991257
17-68128892-C-G	1	28991257
17-6941493-C-T	1	28991257
17-6941768-G-T	1	28991257
17-71248844-C-T	1	28991257
17-7125312-G-A	1	28991257
17-7132941-C-T	1	27479907
17-7214714-G-A	1	27479907
17-7227572-G-A	1	28991257
17-7232445-G-A	1	28991257
17-72436529-C-T	1	28991257
17-72440031-G-C	1	28991257
17-72522034-G-A	1	28991257
17-72838906-A-G	1	28991257
17-72843642-G-A	1	28991257
17-72923893-C-T	1	28991257
17-72952012-T-C	1	28991257
17-73228948-C-T	1	28991257
17-73242856-T-C	1	28991257
17-73503749-G-A	1	27479907
17-73658831-G-T	1	28991257
17-73726441-A-G	1	27479907
17-73746279-C-G	1	27479907
17-73758928-T-C	1	28991257
17-73829069-A-G	1	27479907
17-73870703-A-C	1	28991257
17-73888191-C-T	1	28991257
17-74003247-C-T	1	28991257
17-7412467-C-T	1	27479907
17-74944866-C-T	1	27479907
17-7557264-G-A	1	28991257
17-7578263-G-A	1	28991257
17-76116858-G-A	1	27479907
17-7612844-G-A	1	28991257
17-76457726-G-A	1	28991257
17-76481649-G-C	1	28991257
17-76528711-C-T	1	28991257
17-76567032-T-A	1	28991257
17-76567412-T-C	1	27479907
17-7756415-G-T	1	28991257
17-77768807-G-A	1	28991257
17-78111193-C-T	1	28991257
17-78172347-C-T	1	27479907
17-78172355-C-T	1	28991257
17-78188536-C-T	1	28991257
17-78357497-C-A	1	28991257
17-78933888-C-T	1	27479907
17-79080608-A-AC	1	28991257
17-79164582-G-A	1	28991257
17-79220258-C-T	1	28991257
17-79226449-G-A	1	27479907
17-79478259-C-T	1	28991257
17-7948973-G-A	1	28991257
17-79512817-C-T	1	28991257
17-79577257-G-A	1	28991257
17-79664023-C-T	1	27479907
17-79827068-C-T	1	28991257
17-79985563-C-T	1	28991257
17-79994632-C-T	1	28991257
17-80011783-C-T	1	28991257
17-80017925-C-T	1	27479907
17-80059581-G-A	1	28991257
17-80393627-G-A	1	27479907
17-8046803-C-T	1	27479907
17-80543898-C-T	1	27479907
17-80545006-G-A	1	27479907
17-80545097-G-A	1	28991257
17-80573867-C-A	1	28991257
17-80574432-C-T	1	28991257
17-80696368-C-T	1	28991257
17-80706788-C-T	1	27479907
17-80708382-C-T	1	28991257
17-80788374-C-T	1	28991257
17-80828107-C-A	1	28991257
17-8169320-CAG-C	1	28991257
17-8273435-AG-AGG	1	27479907
17-8791795-G-A	1	28991257
17-915133-G-A	1	28991257
18-11886774-G-A	1	27479907
18-12310953-G-A	1	28991257
18-12535556-ATGATT-A	1	28991257
18-18586712-ACTTT-A	1	28991257
18-19085419-G-A	1	28991257
18-19751800-G-GCCCT	1	28991257
18-19752114-TA-T	1	28991257
18-19761432-G-T	1	28991257
18-19761477-C-G	1	28991257
18-19761478-G-A	1	27479907
18-19997269-G-C	1	28991257
18-21110376-T-C	1	28991257
18-21121386-C-T	1	27479907
18-21511154-C-T	1	28991257
18-22020530-G-T	1	28991257
18-22804351-TTGGGGCG-T	1	28991257
18-24496529-A-G	1	28991257
18-2572998-C-T	1	27479907
18-2750120-G-A	1	27479907
18-2763713-A-G	1	28991257
18-2769801-C-T	1	28991257
18-28719725-A-T	1	28991257
18-29116237-T-A	1	28991257
18-2928636-C-T	1	27479907
18-29787338-T-C	1	27479907
18-31326334-C-T	1	28991257
18-3164324-G-A	1	27479907
18-3164387-G-A	1	28991257
18-32400761-C-T	1	28991257
18-32409035-G-C	1	28991257
18-32712154-C-G	1	28991257
18-33718356-G-A	1	28991257
18-3450505-T-A	1	28991257
18-42530506-C-T	1	28991257
18-43571909-A-C	1	28991257
18-43572096-G-A	1	27479907
18-44104787-C-T	1	28991257
18-44139455-G-A	1	28991257
18-44173614-G-A	1	28991257
18-45374845-C-T	1	28991257
18-45374908-C-G	1	28991257
18-45375021-C-G	1	28991257
18-54605804-A-G	1	28991257
18-55020217-C-T	1	28991257
18-55103966-C-T	1	27479907
18-55280842-C-A	1	28991257
18-56202380-C-T	1	28991257
18-56205331-C-A	1	28991257
18-57022773-C-T	1	28991257
18-59174776-A-G	1	28991257
18-60242326-G-A	1	27479907
18-61078706-C-G	1	28991257
18-65179288-G-C	1	28991257
18-6983183-T-A	1	28991257
18-70526254-C-T	1	28991257
18-72010811-G-C	1	27479907
18-72228189-C-T	1	28991257
18-72238475-G-A	1	28991257
18-72347212-C-T	1	28991257
18-72997724-C-T	1	28991257
18-72998360-A-G	1	28991257
18-8085754-C-A	1	27479907
18-9255858-GATAAAATAAAA-GATAAAA	1	27479907
18-9524705-C-T	1	28991257
19-10088064-G-T	1	28991257
19-10441195-T-C	1	28991257
19-1056184-G-A	1	28991257
19-10673488-G-A	1	28991257
19-10676453-G-A	1	27479907
19-10823667-A-T	1	28991257
19-10945746-G-A	1	28991257
19-11227597-G-A	1	28991257
19-11343930-G-A	1	28991257
19-1147355-C-T	1	28991257
19-11510737-T-G	1	28991257
19-11548922-C-T	1	28991257
19-11660378-C-T	1	28991257
19-11665069-C-T	1	28991257
19-11891003-G-T	1	28991257
19-12155806-T-C	1	28991257
19-12186202-T-C	1	27479907
19-1220645-G-A	1	28991257
19-12430136-G-A	1	28991257
19-12858407-G-A	1	28991257
19-13007111-G-A	1	28991257
19-13192534-CA-C	1	27479907
19-13323539-T-C	1	28991257
19-13363841-CAG-C	1	28991257
19-13414388-T-C	1	28991257
19-1364538-T-C	1	28991257
19-14263195-G-A	1	28991257
19-1434789-CA-C	1	28991257
19-14499524-G-T	1	27479907
19-14499553-A-G	1	28991257
19-14626809-GA-G	1	28991257
19-1506904-A-G	1	28991257
19-1510640-G-T	1	28991257
19-15198698-C-T	1	27479907
[truncated: 2,175 more rows]

## Sheet: Sheet B
# Metadata: variantvalidator_version: 1.0.4.dev47+gfd41f45	variantvalidator_hgvs_version: 1.2.5.vv1	uta_schema: uta_20180821	seqrepo_db: 2018-08-21
Input	Warnings	HGVS_transcript	HGVS_intronic_chr_context	HGVS_intronic_rsg_context	HGVS_RefSeqGene	HGVS_LRG	HGVS_LRG_transcript	HGVS_Predicted_Protein	HGVS_Genomic_GRCh37	GRCh37_CHR	GRCh37_POS	GRCh37_ID	GRCh37_REF	GRCh37_ALT	HGVS_Genomic_GRCh38	GRCh38_CHR	GRCh38_POS	GRCh38_ID	GRCh38_REF	GRCh38_ALT	Gene_Symbol	HGNC_Gene_ID	Transcript_description	Alt_genomic_loci
20-49508756-TTTAATT-TTT	NC_000020.10:g.49508756TTTAATT>TTT automapped to NC_000020.10:g.49508759_49508762del|Removing redundant reference bases from variant description|A more recent version of the selected reference sequence NM_181442.1 is available (NM_181442.3): NM_181442.3:c.2491_2494del MUST be fully validated prior to use in reports: select_variants=NM_181442.3:c.2491_2494del|A more recent version of the selected …	NM_181442.1:c.2491_2494del						NP_852107.1:p.(Leu831IlefsTer82)	NC_000020.10:g.49508759_49508762del	20	49508756	.	TTTAA	T	NC_000020.11:g.50892222_50892225del	20	50892219	.	TTTAA	T	ADNP	HGNC:15766	Homo sapiens activity-dependent neuroprotector homeobox (ADNP)	transcript variant 2
20-49508756-TTTAATT-TTT	NC_000020.10:g.49508756TTTAATT>TTT automapped to NC_000020.10:g.49508759_49508762del|Removing redundant reference bases from variant description|A more recent version of the selected reference sequence NM_181442.1 is available (NM_181442.3): NM_181442.3:c.2491_2494del MUST be fully validated prior to use in reports: select_variants=NM_181442.3:c.2491_2494del|A more recent version of the selected …	NM_001347511.1:c.2491_2494del						NP_001334440.1:p.(Leu831IlefsTer82)	NC_000020.10:g.49508759_49508762del	20	49508756	.	TTTAA	T	NC_000020.11:g.50892222_50892225del	20	50892219	.	TTTAA	T	ADNP	HGNC:15766	Homo sapiens activity dependent neuroprotector homeobox (ADNP)	transcript variant 5
20-49508756-TTTAATT-TTT	NC_000020.10:g.49508756TTTAATT>TTT automapped to NC_000020.10:g.49508759_49508762del|Removing redundant reference bases from variant description|A more recent version of the selected reference sequence NM_181442.1 is available (NM_181442.3): NM_181442.3:c.2491_2494del MUST be fully validated prior to use in reports: select_variants=NM_181442.3:c.2491_2494del|A more recent version of the selected …	NM_015339.3:c.2491_2494del						NP_056154.1:p.(Leu831IlefsTer82)	NC_000020.10:g.49508759_49508762del	20	49508756	.	TTTAA	T	NC_000020.11:g.50892222_50892225del	20	50892219	.	TTTAA	T	ADNP	HGNC:15766	Homo sapiens activity dependent neuroprotector homeobox (ADNP)	transcript variant 1
20-49508756-TTTAATT-TTT	NC_000020.10:g.49508756TTTAATT>TTT automapped to NC_000020.10:g.49508759_49508762del|Removing redundant reference bases from variant description|A more recent version of the selected reference sequence NM_181442.1 is available (NM_181442.3): NM_181442.3:c.2491_2494del MUST be fully validated prior to use in reports: select_variants=NM_181442.3:c.2491_2494del|A more recent version of the selected …	NM_015339.2:c.2491_2494del						NP_056154.1:p.(Leu831IlefsTer82)	NC_000020.10:g.49508759_49508762del	20	49508756	.	TTTAA	T	NC_000020.11:g.50892222_50892225del	20	50892219	.	TTTAA	T	ADNP	HGNC:15766	Homo sapiens activity-dependent neuroprotector homeobox (ADNP)	transcript variant 1
20-49508756-TTTAATT-TTT	NC_000020.10:g.49508756TTTAATT>TTT automapped to NC_000020.10:g.49508759_49508762del|Removing redundant reference bases from variant description|A more recent version of the selected reference sequence NM_181442.1 is available (NM_181442.3): NM_181442.3:c.2491_2494del MUST be fully validated prior to use in reports: select_variants=NM_181442.3:c.2491_2494del|A more recent version of the selected …	NM_001282531.2:c.2491_2494del						NP_001269460.1:p.(Leu831IlefsTer82)	NC_000020.10:g.49508759_49508762del	20	49508756	.	TTTAA	T	NC_000020.11:g.50892222_50892225del	20	50892219	.	TTTAA	T	ADNP	HGNC:15766	Homo sapiens activity dependent neuroprotector homeobox (ADNP)	transcript variant 3
20-49508756-TTTAATT-TTT	NC_000020.10:g.49508756TTTAATT>TTT automapped to NC_000020.10:g.49508759_49508762del|Removing redundant reference bases from variant description|A more recent version of the selected reference sequence NM_181442.1 is available (NM_181442.3): NM_181442.3:c.2491_2494del MUST be fully validated prior to use in reports: select_variants=NM_181442.3:c.2491_2494del|A more recent version of the selected …	NM_181442.2:c.2491_2494del						NP_852107.1:p.(Leu831IlefsTer82)	NC_000020.10:g.49508759_49508762del	20	49508756	.	TTTAA	T	NC_000020.11:g.50892222_50892225del	20	50892219	.	TTTAA	T	ADNP	HGNC:15766	Homo sapiens activity dependent neuroprotector homeobox (ADNP)	transcript variant 2
20-49508756-TTTAATT-TTT	NC_000020.10:g.49508756TTTAATT>TTT automapped to NC_000020.10:g.49508759_49508762del|Removing redundant reference bases from variant description|A more recent version of the selected reference sequence NM_181442.1 is available (NM_181442.3): NM_181442.3:c.2491_2494del MUST be fully validated prior to use in reports: select_variants=NM_181442.3:c.2491_2494del|A more recent version of the selected …	NM_001282531.1:c.2491_2494del						NP_001269460.1:p.(Leu831IlefsTer82)	NC_000020.10:g.49508759_49508762del	20	49508756	.	TTTAA	T	NC_000020.11:g.50892222_50892225del	20	50892219	.	TTTAA	T	ADNP	HGNC:15766	Homo sapiens activity dependent neuroprotector homeobox (ADNP)	transcript variant 3
20-49508756-TTTAATT-TTT	NC_000020.10:g.49508756TTTAATT>TTT automapped to NC_000020.10:g.49508759_49508762del|Removing redundant reference bases from variant description|A more recent version of the selected reference sequence NM_181442.1 is available (NM_181442.3): NM_181442.3:c.2491_2494del MUST be fully validated prior to use in reports: select_variants=NM_181442.3:c.2491_2494del|A more recent version of the selected …	NM_015339.4:c.2491_2494del						NP_056154.1:p.(Leu831IlefsTer82)	NC_000020.10:g.49508759_49508762del	20	49508756	.	TTTAA	T	NC_000020.11:g.50892222_50892225del	20	50892219	.	TTTAA	T	ADNP	HGNC:15766	Homo sapiens activity dependent neuroprotector homeobox (ADNP)	transcript variant 1
20-49508756-TTTAATT-TTT	NC_000020.10:g.49508756TTTAATT>TTT automapped to NC_000020.10:g.49508759_49508762del|Removing redundant reference bases from variant description|A more recent version of the selected reference sequence NM_181442.1 is available (NM_181442.3): NM_181442.3:c.2491_2494del MUST be fully validated prior to use in reports: select_variants=NM_181442.3:c.2491_2494del|A more recent version of the selected …	NM_001282532.1:c.2491_2494del						NP_001269461.1:p.(Leu831IlefsTer82)	NC_000020.10:g.49508759_49508762del	20	49508756	.	TTTAA	T	NC_000020.11:g.50892222_50892225del	20	50892219	.	TTTAA	T	ADNP	HGNC:15766	Homo sapiens activity dependent neuroprotector homeobox (ADNP)	transcript variant 4
20-49508756-TTTAATT-TTT	NC_000020.10:g.49508756TTTAATT>TTT automapped to NC_000020.10:g.49508759_49508762del|Removing redundant reference bases from variant description|A more recent version of the selected reference sequence NM_181442.1 is available (NM_181442.3): NM_181442.3:c.2491_2494del MUST be fully validated prior to use in reports: select_variants=NM_181442.3:c.2491_2494del|A more recent version of the selected …	NM_181442.3:c.2491_2494del						NP_852107.1:p.(Leu831IlefsTer82)	NC_000020.10:g.49508759_49508762del	20	49508756	.	TTTAA	T	NC_000020.11:g.50892222_50892225del	20	50892219	.	TTTAA	T	ADNP	HGNC:15766	Homo sapiens activity dependent neuroprotector homeobox (ADNP)	transcript variant 2
12-116445262-TTGTTGGCTGT-TTGT	NC_000012.11:g.116445262TTGTTGGCTGT>TTGT automapped to NC_000012.11:g.116445266_116445272del|Removing redundant reference bases from variant description	NM_015335.4:c.2185_2191del			NG_023366.1:g.274723_274729del			NP_056150.1:p.(Ala729ArgfsTer12)	NC_000012.11:g.116445266_116445272del	12	116445262	.	TTGTTGGC	T	NC_000012.12:g.116007461_116007467del	12	116007457	.	TTGTTGGC	T	MED13L	HGNC:22962	Homo sapiens mediator complex subunit 13L (MED13L)	mRNA
2-225670899-TT-TTAT	NC_000002.11:g.225670899TT>TTAT automapped to NC_000002.11:g.225670900_225670901insAT|RefSeqGene record not available	NM_001363762.1:c.3796_3797insTA						NP_001350691.1:p.(Lys1266IlefsTer16)	NC_000002.11:g.225670900_225670901insAT	2	225670899	.	T	TTA	NC_000002.12:g.224806183_224806184insAT	2	224806182	.	T	TTA	DOCK10	HGNC:23479	Homo sapiens dedicator of cytokinesis 10 (DOCK10)	transcript variant 3
2-225670899-TT-TTAT	NC_000002.11:g.225670899TT>TTAT automapped to NC_000002.11:g.225670900_225670901insAT|RefSeqGene record not available	NM_014689.2:c.3757_3758insTA						NP_055504.2:p.(Lys1253IlefsTer16)	NC_000002.11:g.225670900_225670901insAT	2	225670899	.	T	TTA	NC_000002.12:g.224806183_224806184insAT	2	224806182	.	T	TTA	DOCK10	HGNC:23479	Homo sapiens dedicator of cytokinesis 10 (DOCK10)	transcript variant 1
2-225670899-TT-TTAT	NC_000002.11:g.225670899TT>TTAT automapped to NC_000002.11:g.225670900_225670901insAT|RefSeqGene record not available	NM_001290263.1:c.3739_3740insTA						NP_001277192.1:p.(Lys1247IlefsTer16)	NC_000002.11:g.225670900_225670901insAT	2	225670899	.	T	TTA	NC_000002.12:g.224806183_224806184insAT	2	224806182	.	T	TTA	DOCK10	HGNC:23479	Homo sapiens dedicator of cytokinesis 10 (DOCK10)	transcript variant 2
19-3179449-TGGGCCTCTATGGGGCC-TGGGCC	NC_000019.9:g.3179449TGGGCCTCTATGGGGCC>TGGGCC automapped to NC_000019.9:g.3179455_3179465del|Removing redundant reference bases from variant description|RefSeqGene record not available	NM_003775.3:c.665_675del						NP_003766.1:p.(Leu222HisfsTer213)	NC_000019.9:g.3179455_3179465del	19	3179449	.	TGGGCCTCTATG	T	NC_000019.10:g.3179457_3179467del	19	3179451	.	TGGGCCTCTATG	T	S1PR4	HGNC:3170	Homo sapiens sphingosine-1-phosphate receptor 4 (S1PR4)	mRNA
20-49509121-TGG-TGGG	NC_000020.10:g.49509121TGG>TGGG automapped to NC_000020.10:g.49509123dupG|A more recent version of the selected reference sequence NM_181442.1 is available (NM_181442.3): NM_181442.3:c.2129dupC MUST be fully validated prior to use in reports: select_variants=NM_181442.3:c.2129dup|A more recent version of the selected reference sequence NM_015339.3 is available (NM_015339.4): NM_015339.4:c.2129dup…	NM_181442.1:c.2129dup						NP_852107.1:p.(Ser711LysfsTer24)	NC_000020.10:g.49509123dup	20	49509121	.	T	TG	NC_000020.11:g.50892586dup	20	50892584	.	T	TG	ADNP	HGNC:15766	Homo sapiens activity-dependent neuroprotector homeobox (ADNP)	transcript variant 2
20-49509121-TGG-TGGG	NC_000020.10:g.49509121TGG>TGGG automapped to NC_000020.10:g.49509123dupG|A more recent version of the selected reference sequence NM_181442.1 is available (NM_181442.3): NM_181442.3:c.2129dupC MUST be fully validated prior to use in reports: select_variants=NM_181442.3:c.2129dup|A more recent version of the selected reference sequence NM_015339.3 is available (NM_015339.4): NM_015339.4:c.2129dup…	NM_001347511.1:c.2129dup						NP_001334440.1:p.(Ser711LysfsTer24)	NC_000020.10:g.49509123dup	20	49509121	.	T	TG	NC_000020.11:g.50892586dup	20	50892584	.	T	TG	ADNP	HGNC:15766	Homo sapiens activity dependent neuroprotector homeobox (ADNP)	transcript variant 5
20-49509121-TGG-TGGG	NC_000020.10:g.49509121TGG>TGGG automapped to NC_000020.10:g.49509123dupG|A more recent version of the selected reference sequence NM_181442.1 is available (NM_181442.3): NM_181442.3:c.2129dupC MUST be fully validated prior to use in reports: select_variants=NM_181442.3:c.2129dup|A more recent version of the selected reference sequence NM_015339.3 is available (NM_015339.4): NM_015339.4:c.2129dup…	NM_015339.3:c.2129dup						NP_056154.1:p.(Ser711LysfsTer24)	NC_000020.10:g.49509123dup	20	49509121	.	T	TG	NC_000020.11:g.50892586dup	20	50892584	.	T	TG	ADNP	HGNC:15766	Homo sapiens activity dependent neuroprotector homeobox (ADNP)	transcript variant 1
20-49509121-TGG-TGGG	NC_000020.10:g.49509121TGG>TGGG automapped to NC_000020.10:g.49509123dupG|A more recent version of the selected reference sequence NM_181442.1 is available (NM_181442.3): NM_181442.3:c.2129dupC MUST be fully validated prior to use in reports: select_variants=NM_181442.3:c.2129dup|A more recent version of the selected reference sequence NM_015339.3 is available (NM_015339.4): NM_015339.4:c.2129dup…	NM_015339.2:c.2129dup						NP_056154.1:p.(Ser711LysfsTer24)	NC_000020.10:g.49509123dup	20	49509121	.	T	TG	NC_000020.11:g.50892586dup	20	50892584	.	T	TG	ADNP	HGNC:15766	Homo sapiens activity-dependent neuroprotector homeobox (ADNP)	transcript variant 1
20-49509121-TGG-TGGG	NC_000020.10:g.49509121TGG>TGGG automapped to NC_000020.10:g.49509123dupG|A more recent version of the selected reference sequence NM_181442.1 is available (NM_181442.3): NM_181442.3:c.2129dupC MUST be fully validated prior to use in reports: select_variants=NM_181442.3:c.2129dup|A more recent version of the selected reference sequence NM_015339.3 is available (NM_015339.4): NM_015339.4:c.2129dup…	NM_001282531.2:c.2129dup						NP_001269460.1:p.(Ser711LysfsTer24)	NC_000020.10:g.49509123dup	20	49509121	.	T	TG	NC_000020.11:g.50892586dup	20	50892584	.	T	TG	ADNP	HGNC:15766	Homo sapiens activity dependent neuroprotector homeobox (ADNP)	transcript variant 3
20-49509121-TGG-TGGG	NC_000020.10:g.49509121TGG>TGGG automapped to NC_000020.10:g.49509123dupG|A more recent version of the selected reference sequence NM_181442.1 is available (NM_181442.3): NM_181442.3:c.2129dupC MUST be fully validated prior to use in reports: select_variants=NM_181442.3:c.2129dup|A more recent version of the selected reference sequence NM_015339.3 is available (NM_015339.4): NM_015339.4:c.2129dup…	NM_181442.2:c.2129dup						NP_852107.1:p.(Ser711LysfsTer24)	NC_000020.10:g.49509123dup	20	49509121	.	T	TG	NC_000020.11:g.50892586dup	20	50892584	.	T	TG	ADNP	HGNC:15766	Homo sapiens activity dependent neuroprotector homeobox (ADNP)	transcript variant 2
20-49509121-TGG-TGGG	NC_000020.10:g.49509121TGG>TGGG automapped to NC_000020.10:g.49509123dupG|A more recent version of the selected reference sequence NM_181442.1 is available (NM_181442.3): NM_181442.3:c.2129dupC MUST be fully validated prior to use in reports: select_variants=NM_181442.3:c.2129dup|A more recent version of the selected reference sequence NM_015339.3 is available (NM_015339.4): NM_015339.4:c.2129dup…	NM_001282531.1:c.2129dup						NP_001269460.1:p.(Ser711LysfsTer24)	NC_000020.10:g.49509123dup	20	49509121	.	T	TG	NC_000020.11:g.50892586dup	20	50892584	.	T	TG	ADNP	HGNC:15766	Homo sapiens activity dependent neuroprotector homeobox (ADNP)	transcript variant 3
20-49509121-TGG-TGGG	NC_000020.10:g.49509121TGG>TGGG automapped to NC_000020.10:g.49509123dupG|A more recent version of the selected reference sequence NM_181442.1 is available (NM_181442.3): NM_181442.3:c.2129dupC MUST be fully validated prior to use in reports: select_variants=NM_181442.3:c.2129dup|A more recent version of the selected reference sequence NM_015339.3 is available (NM_015339.4): NM_015339.4:c.2129dup…	NM_015339.4:c.2129dup						NP_056154.1:p.(Ser711LysfsTer24)	NC_000020.10:g.49509123dup	20	49509121	.	T	TG	NC_000020.11:g.50892586dup	20	50892584	.	T	TG	ADNP	HGNC:15766	Homo sapiens activity dependent neuroprotector homeobox (ADNP)	transcript variant 1
20-49509121-TGG-TGGG	NC_000020.10:g.49509121TGG>TGGG automapped to NC_000020.10:g.49509123dupG|A more recent version of the selected reference sequence NM_181442.1 is available (NM_181442.3): NM_181442.3:c.2129dupC MUST be fully validated prior to use in reports: select_variants=NM_181442.3:c.2129dup|A more recent version of the selected reference sequence NM_015339.3 is available (NM_015339.4): NM_015339.4:c.2129dup…	NM_001282532.1:c.2129dup						NP_001269461.1:p.(Ser711LysfsTer24)	NC_000020.10:g.49509123dup	20	49509121	.	T	TG	NC_000020.11:g.50892586dup	20	50892584	.	T	TG	ADNP	HGNC:15766	Homo sapiens activity dependent neuroprotector homeobox (ADNP)	transcript variant 4
20-49509121-TGG-TGGG	NC_000020.10:g.49509121TGG>TGGG automapped to NC_000020.10:g.49509123dupG|A more recent version of the selected reference sequence NM_181442.1 is available (NM_181442.3): NM_181442.3:c.2129dupC MUST be fully validated prior to use in reports: select_variants=NM_181442.3:c.2129dup|A more recent version of the selected reference sequence NM_015339.3 is available (NM_015339.4): NM_015339.4:c.2129dup…	NM_181442.3:c.2129dup						NP_852107.1:p.(Ser711LysfsTer24)	NC_000020.10:g.49509123dup	20	49509121	.	T	TG	NC_000020.11:g.50892586dup	20	50892584	.	T	TG	ADNP	HGNC:15766	Homo sapiens activity dependent neuroprotector homeobox (ADNP)	transcript variant 2
1-1254526-TGG-TGGG	NC_000001.10:g.1254526TGG>TGGG automapped to NC_000001.10:g.1254528dupG|RefSeqGene record not available	NM_017871.5:c.429+149dup	NC_000001.10(NM_017871.5):c.429+149dup					NP_060341.2:p.?	NC_000001.10:g.1254528dup	1	1254526	.	T	TG	NC_000001.11:g.1319148dup	1	1319146	.	T	TG	INTS11	HGNC:26052	Homo sapiens integrator complex subunit 11 (INTS11)	transcript variant 2
1-1254526-TGG-TGGG	NC_000001.10:g.1254526TGG>TGGG automapped to NC_000001.10:g.1254528dupG|RefSeqGene record not available	NM_001256462.1:c.140-3533dup	NC_000001.10(NM_001256462.1):c.140-3533dup					NP_001243391.1:p.?	NC_000001.10:g.1254528dup	1	1254526	.	T	TG	NC_000001.11:g.1319148dup	1	1319146	.	T	TG	INTS11	HGNC:26052	Homo sapiens integrator complex subunit 11 (INTS11)	transcript variant 4
1-1254526-TGG-TGGG	NC_000001.10:g.1254526TGG>TGGG automapped to NC_000001.10:g.1254528dupG|RefSeqGene record not available	NM_001256463.1:c.126+1849dup	NC_000001.10(NM_001256463.1):c.126+1849dup					NP_001243392.1:p.?	NC_000001.10:g.1254528dup	1	1254526	.	T	TG	NC_000001.11:g.1319148dup	1	1319146	.	T	TG	INTS11	HGNC:26052	Homo sapiens integrator complex subunit 11 (INTS11)	transcript variant 5
1-1254526-TGG-TGGG	NC_000001.10:g.1254526TGG>TGGG automapped to NC_000001.10:g.1254528dupG|RefSeqGene record not available	NM_001256460.1:c.342+149dup	NC_000001.10(NM_001256460.1):c.342+149dup					NP_001243389.1:p.?	NC_000001.10:g.1254528dup	1	1254526	.	T	TG	NC_000001.11:g.1319148dup	1	1319146	.	T	TG	INTS11	HGNC:26052	Homo sapiens integrator complex subunit 11 (INTS11)	transcript variant 3
1-1254526-TGG-TGGG	NC_000001.10:g.1254526TGG>TGGG automapped to NC_000001.10:g.1254528dupG|RefSeqGene record not available	NM_001256456.1:c.447+149dup	NC_000001.10(NM_001256456.1):c.447+149dup					NP_001243385.1:p.?	NC_000001.10:g.1254528dup	1	1254526	.	T	TG	NC_000001.11:g.1319148dup	1	1319146	.	T	TG	INTS11	HGNC:26052	Homo sapiens integrator complex subunit 11 (INTS11)	transcript variant 1
16-89347768-TG-TGG	NC_000016.9:g.89347768TG>TGG automapped to NC_000016.9:g.89347769dupG|RefSeqGene record not available	NM_013275.5:c.5181dup						NP_037407.4:p.(Ser1728GlnfsTer4)	NC_000016.9:g.89347769dup	16	89347768	.	T	TG	NC_000016.10:g.89281361dup	16	89281360	.	T	TG	ANKRD11	HGNC:21316	Homo sapiens ankyrin repeat domain 11 (ANKRD11)	transcript variant 2
16-89347768-TG-TGG	NC_000016.9:g.89347768TG>TGG automapped to NC_000016.9:g.89347769dupG|RefSeqGene record not available	NM_001256183.1:c.5181dup						NP_001243112.1:p.(Ser1728GlnfsTer4)	NC_000016.9:g.89347769dup	16	89347768	.	T	TG	NC_000016.10:g.89281361dup	16	89281360	.	T	TG	ANKRD11	HGNC:21316	Homo sapiens ankyrin repeat domain 11 (ANKRD11)	transcript variant 3
16-89347768-TG-TGG	NC_000016.9:g.89347768TG>TGG automapped to NC_000016.9:g.89347769dupG|RefSeqGene record not available	NM_001256182.1:c.5181dup			NG_032003.1:g.214201dup			NP_001243111.1:p.(Ser1728GlnfsTer4)	NC_000016.9:g.89347769dup	16	89347768	.	T	TG	NC_000016.10:g.89281361dup	16	89281360	.	T	TG	ANKRD11	HGNC:21316	Homo sapiens ankyrin repeat domain 11 (ANKRD11)	transcript variant 1
4-169299608-TGGG-TGG	NC_000004.11:g.169299608TGGG>TGG automapped to NC_000004.11:g.169299611delG|Removing redundant reference bases from variant description|A more recent version of the selected reference sequence NM_001012967.1 is available (NM_001012967.2): NM_001012967.2:c.4381delC MUST be fully validated prior to use in reports: select_variants=NM_001012967.2:c.4381del|RefSeqGene record not available	NM_001345927.1:c.4384del						NP_001332856.1:p.(Gln1462LysfsTer3)	NC_000004.11:g.169299611del	4	169299608	.	TG	T	NC_000004.12:g.168378460del	4	168378457	.	TG	T	DDX60L	HGNC:26429	Homo sapiens DExD/H-box 60 like (DDX60L)	transcript variant 3
4-169299608-TGGG-TGG	NC_000004.11:g.169299608TGGG>TGG automapped to NC_000004.11:g.169299611delG|Removing redundant reference bases from variant description|A more recent version of the selected reference sequence NM_001012967.1 is available (NM_001012967.2): NM_001012967.2:c.4381delC MUST be fully validated prior to use in reports: select_variants=NM_001012967.2:c.4381del|RefSeqGene record not available	NM_001012967.1:c.4381del						NP_001012985.1:p.(Gln1461LysfsTer3)	NC_000004.11:g.169299611del	4	169299608	.	TG	T	NC_000004.12:g.168378460del	4	168378457	.	TG	T	DDX60L	HGNC:26429	Homo sapiens DEAD (Asp-Glu-Ala-Asp) box polypeptide 60-like (DDX60L)	mRNA
4-169299608-TGGG-TGG	NC_000004.11:g.169299608TGGG>TGG automapped to NC_000004.11:g.169299611delG|Removing redundant reference bases from variant description|A more recent version of the selected reference sequence NM_001012967.1 is available (NM_001012967.2): NM_001012967.2:c.4381delC MUST be fully validated prior to use in reports: select_variants=NM_001012967.2:c.4381del|RefSeqGene record not available	NM_001012967.2:c.4381del						NP_001012985.2:p.(Gln1461LysfsTer3)	NC_000004.11:g.169299611del	4	169299608	.	TG	T	NC_000004.12:g.168378460del	4	168378457	.	TG	T	DDX60L	HGNC:26429	Homo sapiens DExD/H-box 60 like (DDX60L)	transcript variant 1
8-145731897-TGCTGGCAGAGCTGGC-TGCTGGC	NC_000008.10:g.145731897TGCTGGCAGAGCTGGC>TGCTGGC automapped to NC_000008.10:g.145731904_145731912del|Removing redundant reference bases from variant description	NM_005309.2:c.1152_1160del			NG_015828.1:g.7440_7448del			NP_005300.1:p.(Glu385_Ala387del)	NC_000008.10:g.145731904_145731912del	8	145731897	.	TGCTGGCAGA	T	NC_000008.11:g.144506521_144506529del	8	144506514	.	TGCTGGCAGA	T	GPT	HGNC:4552	Homo sapiens glutamic--pyruvic transaminase (GPT)	mRNA
6-107811904-TGAGGAG-TGAG	NC_000006.11:g.107811904TGAGGAG>TGAG automapped to NC_000006.11:g.107811908_107811910delGAG|Removing redundant reference bases from variant description	NM_018013.3:c.88_90del			NG_028200.1:g.5592_5594del			NP_060483.3:p.(Glu30del)	NC_000006.11:g.107811908_107811910del	6	107811904	.	TGAG	T	NC_000006.12:g.107490704_107490706del	6	107490700	.	TGAG	T	SOBP	HGNC:29256	Homo sapiens sine oculis binding protein homolog (SOBP)	mRNA
10-118386383-TGAAGTGGAGAAG-TGAAG	NC_000010.10:g.118386383TGAAGTGGAGAAG>TGAAG automapped to NC_000010.10:g.118386388_118386395del|Removing redundant reference bases from variant description|RefSeqGene record not available	NR_103727.1:n.370_377del						null	NC_000010.10:g.118386388_118386395del	10	118386383	.	TGAAGTGGA	T	NC_000010.11:g.116626877_116626884del	10	116626872	.	TGAAGTGGA	T	PNLIPRP2	HGNC:9157	Homo sapiens pancreatic lipase related protein 2 (gene/pseudogene) (PNLIPRP2)	transcript variant 1	non-coding RNA	NW_003871069.1:g.37873_37880del
10-118386383-TGAAGTGGAGAAG-TGAAG	NC_000010.10:g.118386383TGAAGTGGAGAAG>TGAAG automapped to NC_000010.10:g.118386388_118386395del|Removing redundant reference bases from variant description|RefSeqGene record not available	NM_005396.4:c.347_354del						NP_005387.2:p.(Val116GlyfsTer46)	NC_000010.10:g.118386388_118386395del	10	118386383	.	TGAAGTGGA	T	NC_000010.11:g.116626877_116626884del	10	116626872	.	TGAAGTGGA	T	PNLIPRP2	HGNC:9157	Homo sapiens pancreatic lipase related protein 2 (gene/pseudogene) (PNLIPRP2)	transcript variant 1	mRNA	NW_003871069.1:g.37873_37880del
15-58254257-T-TG	NC_000015.9:g.58254257T>TG automapped to NC_000015.9:g.58254260dupG|RefSeqGene record not available	NM_003888.3:c.1203dup			NG_012259.1:g.108649dup			NP_003879.2:p.(Thr402HisfsTer8)	NC_000015.9:g.58254260dup	15	58254257	.	T	TG	NC_000015.10:g.57962062dup	15	57962059	.	T	TG	ALDH1A2	HGNC:15472	Homo sapiens aldehyde dehydrogenase 1 family member A2 (ALDH1A2)	transcript variant 1
15-58254257-T-TG	NC_000015.9:g.58254257T>TG automapped to NC_000015.9:g.58254260dupG|RefSeqGene record not available	NM_170697.2:c.915dup						NP_733798.1:p.(Thr306HisfsTer8)	NC_000015.9:g.58254260dup	15	58254257	.	T	TG	NC_000015.10:g.57962062dup	15	57962059	.	T	TG	ALDH1A2	HGNC:15472	Homo sapiens aldehyde dehydrogenase 1 family member A2 (ALDH1A2)	transcript variant 3
15-58254257-T-TG	NC_000015.9:g.58254257T>TG automapped to NC_000015.9:g.58254260dupG|RefSeqGene record not available	NM_170696.2:c.1089dup						NP_733797.1:p.(Thr364HisfsTer8)	NC_000015.9:g.58254260dup	15	58254257	.	T	TG	NC_000015.10:g.57962062dup	15	57962059	.	T	TG	ALDH1A2	HGNC:15472	Homo sapiens aldehyde dehydrogenase 1 family member A2 (ALDH1A2)	transcript variant 2
15-58254257-T-TG	NC_000015.9:g.58254257T>TG automapped to NC_000015.9:g.58254260dupG|RefSeqGene record not available	NM_001206897.1:c.1140dup						NP_001193826.1:p.(Thr381HisfsTer8)	NC_000015.9:g.58254260dup	15	58254257	.	T	TG	NC_000015.10:g.57962062dup	15	57962059	.	T	TG	ALDH1A2	HGNC:15472	Homo sapiens aldehyde dehydrogenase 1 family member A2 (ALDH1A2)	transcript variant 4
11-57571265-TGG-TG	NC_000011.9:g.57571265TGG>TG automapped to NC_000011.9:g.57571267delG|Removing redundant reference bases from variant description|RefSeqGene record not available	NM_001206889.1:c.1433del						NP_001193818.1:p.(Gly478AlafsTer6)	NC_000011.9:g.57571267del	11	57571265	.	TG	T	NC_000011.10:g.57803795del	11	57803793	.	TG	T	CTNND1	HGNC:2515	Homo sapiens catenin delta 1 (CTNND1)	transcript variant 20
11-57571265-TGG-TG	NC_000011.9:g.57571265TGG>TG automapped to NC_000011.9:g.57571267delG|Removing redundant reference bases from variant description|RefSeqGene record not available	NM_001085464.1:c.1292del						NP_001078933.1:p.(Gly431AlafsTer6)	NC_000011.9:g.57571267del	11	57571265	.	TG	T	NC_000011.10:g.57803795del	11	57803793	.	TG	T	CTNND1	HGNC:2515	Homo sapiens catenin delta 1 (CTNND1)	transcript variant 8
11-57571265-TGG-TG	NC_000011.9:g.57571265TGG>TG automapped to NC_000011.9:g.57571267delG|Removing redundant reference bases from variant description|RefSeqGene record not available	NM_001085459.1:c.1595del						NP_001078928.1:p.(Gly532AlafsTer6)	NC_000011.9:g.57571267del	11	57571265	.	TG	T	NC_000011.10:g.57803795del	11	57803793	.	TG	T	CTNND1	HGNC:2515	Homo sapiens catenin delta 1 (CTNND1)	transcript variant 2
11-57571265-TGG-TG	NC_000011.9:g.57571265TGG>TG automapped to NC_000011.9:g.57571267delG|Removing redundant reference bases from variant description|RefSeqGene record not available	NM_001206883.1:c.1433del						NP_001193812.1:p.(Gly478AlafsTer6)	NC_000011.9:g.57571267del	11	57571265	.	TG	T	NC_000011.10:g.57803795del	11	57803793	.	TG	T	CTNND1	HGNC:2515	Homo sapiens catenin delta 1 (CTNND1)	transcript variant 14
11-57571265-TGG-TG	NC_000011.9:g.57571265TGG>TG automapped to NC_000011.9:g.57571267delG|Removing redundant reference bases from variant description|RefSeqGene record not available	NM_001206886.1:c.1433del						NP_001193815.1:p.(Gly478AlafsTer6)	NC_000011.9:g.57571267del	11	57571265	.	TG	T	NC_000011.10:g.57803795del	11	57803793	.	TG	T	CTNND1	HGNC:2515	Homo sapiens catenin delta 1 (CTNND1)	transcript variant 17
11-57571265-TGG-TG	NC_000011.9:g.57571265TGG>TG automapped to NC_000011.9:g.57571267delG|Removing redundant reference bases from variant description|RefSeqGene record not available	NM_001085458.1:c.1595del			NG_029078.1:g.47034del			NP_001078927.1:p.(Gly532AlafsTer6)	NC_000011.9:g.57571267del	11	57571265	.	TG	T	NC_000011.10:g.57803795del	11	57803793	.	TG	T	CTNND1	HGNC:2515	Homo sapiens catenin delta 1 (CTNND1)	transcript variant 1
11-57571265-TGG-TG	NC_000011.9:g.57571265TGG>TG automapped to NC_000011.9:g.57571267delG|Removing redundant reference bases from variant description|RefSeqGene record not available	NM_001085468.1:c.1292del						NP_001078937.1:p.(Gly431AlafsTer6)	NC_000011.9:g.57571267del	11	57571265	.	TG	T	NC_000011.10:g.57803795del	11	57803793	.	TG	T	CTNND1	HGNC:2515	Homo sapiens catenin delta 1 (CTNND1)	transcript variant 12
11-57571265-TGG-TG	NC_000011.9:g.57571265TGG>TG automapped to NC_000011.9:g.57571267delG|Removing redundant reference bases from variant description|RefSeqGene record not available	NM_001331.2:c.1595del						NP_001322.1:p.(Gly532AlafsTer6)	NC_000011.9:g.57571267del	11	57571265	.	TG	T	NC_000011.10:g.57803795del	11	57803793	.	TG	T	CTNND1	HGNC:2515	Homo sapiens catenin delta 1 (CTNND1)	transcript variant 3
11-57571265-TGG-TG	NC_000011.9:g.57571265TGG>TG automapped to NC_000011.9:g.57571267delG|Removing redundant reference bases from variant description|RefSeqGene record not available	NM_001085469.1:c.1292del						NP_001078938.1:p.(Gly431AlafsTer6)	NC_000011.9:g.57571267del	11	57571265	.	TG	T	NC_000011.10:g.57803795del	11	57803793	.	TG	T	CTNND1	HGNC:2515	Homo sapiens catenin delta 1 (CTNND1)	transcript variant 13
11-57571265-TGG-TG	NC_000011.9:g.57571265TGG>TG automapped to NC_000011.9:g.57571267delG|Removing redundant reference bases from variant description|RefSeqGene record not available	NM_001206888.1:c.1433del						NP_001193817.1:p.(Gly478AlafsTer6)	NC_000011.9:g.57571267del	11	57571265	.	TG	T	NC_000011.10:g.57803795del	11	57803793	.	TG	T	CTNND1	HGNC:2515	Homo sapiens catenin delta 1 (CTNND1)	transcript variant 19
11-57571265-TGG-TG	NC_000011.9:g.57571265TGG>TG automapped to NC_000011.9:g.57571267delG|Removing redundant reference bases from variant description|RefSeqGene record not available	NM_001085466.1:c.1292del						NP_001078935.1:p.(Gly431AlafsTer6)	NC_000011.9:g.57571267del	11	57571265	.	TG	T	NC_000011.10:g.57803795del	11	57803793	.	TG	T	CTNND1	HGNC:2515	Homo sapiens catenin delta 1 (CTNND1)	transcript variant 10
11-57571265-TGG-TG	NC_000011.9:g.57571265TGG>TG automapped to NC_000011.9:g.57571267delG|Removing redundant reference bases from variant description|RefSeqGene record not available	NM_001085461.1:c.1595del						NP_001078930.1:p.(Gly532AlafsTer6)	NC_000011.9:g.57571267del	11	57571265	.	TG	T	NC_000011.10:g.57803795del	11	57803793	.	TG	T	CTNND1	HGNC:2515	Homo sapiens catenin delta 1 (CTNND1)	transcript variant 5
11-57571265-TGG-TG	NC_000011.9:g.57571265TGG>TG automapped to NC_000011.9:g.57571267delG|Removing redundant reference bases from variant description|RefSeqGene record not available	NM_001085467.1:c.1292del						NP_001078936.1:p.(Gly431AlafsTer6)	NC_000011.9:g.57571267del	11	57571265	.	TG	T	NC_000011.10:g.57803795del	11	57803793	.	TG	T	CTNND1	HGNC:2515	Homo sapiens catenin delta 1 (CTNND1)	transcript variant 11
11-57571265-TGG-TG	NC_000011.9:g.57571265TGG>TG automapped to NC_000011.9:g.57571267delG|Removing redundant reference bases from variant description|RefSeqGene record not available	NM_001206885.1:c.1595del						NP_001193814.1:p.(Gly532AlafsTer6)	NC_000011.9:g.57571267del	11	57571265	.	TG	T	NC_000011.10:g.57803795del	11	57803793	.	TG	T	CTNND1	HGNC:2515	Homo sapiens catenin delta 1 (CTNND1)	transcript variant 16
11-57571265-TGG-TG	NC_000011.9:g.57571265TGG>TG automapped to NC_000011.9:g.57571267delG|Removing redundant reference bases from variant description|RefSeqGene record not available	NM_001085463.1:c.1292del						NP_001078932.1:p.(Gly431AlafsTer6)	NC_000011.9:g.57571267del	11	57571265	.	TG	T	NC_000011.10:g.57803795del	11	57803793	.	TG	T	CTNND1	HGNC:2515	Homo sapiens catenin delta 1 (CTNND1)	transcript variant 7
11-57571265-TGG-TG	NC_000011.9:g.57571265TGG>TG automapped to NC_000011.9:g.57571267delG|Removing redundant reference bases from variant description|RefSeqGene record not available	NR_037646.1:n.2154del						null	NC_000011.9:g.57571267del	11	57571265	.	TG	T	NC_000011.10:g.57803795del	11	57803793	.	TG	T	TMX2-CTNND1	HGNC:41992	Homo sapiens TMX2-CTNND1 readthrough (NMD candidate) (TMX2-CTNND1)	long non-coding RNA
11-57571265-TGG-TG	NC_000011.9:g.57571265TGG>TG automapped to NC_000011.9:g.57571267delG|Removing redundant reference bases from variant description|RefSeqGene record not available	NM_001085465.1:c.1292del						NP_001078934.1:p.(Gly431AlafsTer6)	NC_000011.9:g.57571267del	11	57571265	.	TG	T	NC_000011.10:g.57803795del	11	57803793	.	TG	T	CTNND1	HGNC:2515	Homo sapiens catenin delta 1 (CTNND1)	transcript variant 9
11-57571265-TGG-TG	NC_000011.9:g.57571265TGG>TG automapped to NC_000011.9:g.57571267delG|Removing redundant reference bases from variant description|RefSeqGene record not available	NM_001085460.1:c.1595del						NP_001078929.1:p.(Gly532AlafsTer6)	NC_000011.9:g.57571267del	11	57571265	.	TG	T	NC_000011.10:g.57803795del	11	57803793	.	TG	T	CTNND1	HGNC:2515	Homo sapiens catenin delta 1 (CTNND1)	transcript variant 4
11-57571265-TGG-TG	NC_000011.9:g.57571265TGG>TG automapped to NC_000011.9:g.57571267delG|Removing redundant reference bases from variant description|RefSeqGene record not available	NM_001206887.1:c.1433del						NP_001193816.1:p.(Gly478AlafsTer6)	NC_000011.9:g.57571267del	11	57571265	.	TG	T	NC_000011.10:g.57803795del	11	57803793	.	TG	T	CTNND1	HGNC:2515	Homo sapiens catenin delta 1 (CTNND1)	transcript variant 18
11-57571265-TGG-TG	NC_000011.9:g.57571265TGG>TG automapped to NC_000011.9:g.57571267delG|Removing redundant reference bases from variant description|RefSeqGene record not available	NM_001085462.1:c.1595del						NP_001078931.1:p.(Gly532AlafsTer6)	NC_000011.9:g.57571267del	11	57571265	.	TG	T	NC_000011.10:g.57803795del	11	57803793	.	TG	T	CTNND1	HGNC:2515	Homo sapiens catenin delta 1 (CTNND1)	transcript variant 6
11-57571265-TGG-TG	NC_000011.9:g.57571265TGG>TG automapped to NC_000011.9:g.57571267delG|Removing redundant reference bases from variant description|RefSeqGene record not available	NM_001206891.1:c.1433del						NP_001193820.1:p.(Gly478AlafsTer6)	NC_000011.9:g.57571267del	11	57571265	.	TG	T	NC_000011.10:g.57803795del	11	57803793	.	TG	T	CTNND1	HGNC:2515	Homo sapiens catenin delta 1 (CTNND1)	transcript variant 22
11-57571265-TGG-TG	NC_000011.9:g.57571265TGG>TG automapped to NC_000011.9:g.57571267delG|Removing redundant reference bases from variant description|RefSeqGene record not available	NM_001206884.1:c.1433del						NP_001193813.1:p.(Gly478AlafsTer6)	NC_000011.9:g.57571267del	11	57571265	.	TG	T	NC_000011.10:g.57803795del	11	57803793	.	TG	T	CTNND1	HGNC:2515	Homo sapiens catenin delta 1 (CTNND1)	transcript variant 15
11-57571265-TGG-TG	NC_000011.9:g.57571265TGG>TG automapped to NC_000011.9:g.57571267delG|Removing redundant reference bases from variant description|RefSeqGene record not available	NM_001206890.1:c.1292del						NP_001193819.1:p.(Gly431AlafsTer6)	NC_000011.9:g.57571267del	11	57571265	.	TG	T	NC_000011.10:g.57803795del	11	57803793	.	TG	T	CTNND1	HGNC:2515	Homo sapiens catenin delta 1 (CTNND1)	transcript variant 21
8-72211338-TGG-TG	NC_000008.10:g.72211338TGG>TG automapped to NC_000008.10:g.72211340delG|Removing redundant reference bases from variant description|A more recent version of the selected reference sequence NM_172059.3 is available (NM_172059.4): NM_172059.4:c.754delC MUST be fully validated prior to use in reports: select_variants=NM_172059.4:c.754del|A more recent version of the selected reference sequence NM_17…	NM_172059.3:c.754del						NP_742056.1:p.(Gln252SerfsTer101)	NC_000008.10:g.72211340del	8	72211338	.	TG	T	NC_000008.11:g.71299105del	8	71299103	.	TG	T	EYA1	HGNC:3519	Homo sapiens EYA transcriptional coactivator and phosphatase 1 (EYA1)	transcript variant EYA1D
8-72211338-TGG-TG	NC_000008.10:g.72211338TGG>TG automapped to NC_000008.10:g.72211340delG|Removing redundant reference bases from variant description|A more recent version of the selected reference sequence NM_172059.3 is available (NM_172059.4): NM_172059.4:c.754delC MUST be fully validated prior to use in reports: select_variants=NM_172059.4:c.754del|A more recent version of the selected reference sequence NM_17…	NM_172058.3:c.769del						NP_742055.1:p.(Gln257SerfsTer109)	NC_000008.10:g.72211340del	8	72211338	.	TG	T	NC_000008.11:g.71299105del	8	71299103	.	TG	T	EYA1	HGNC:3519	Homo sapiens EYA transcriptional coactivator and phosphatase 1 (EYA1)	transcript variant EYA1B
8-72211338-TGG-TG	NC_000008.10:g.72211338TGG>TG automapped to NC_000008.10:g.72211340delG|Removing redundant reference bases from variant description|A more recent version of the selected reference sequence NM_172059.3 is available (NM_172059.4): NM_172059.4:c.754delC MUST be fully validated prior to use in reports: select_variants=NM_172059.4:c.754del|A more recent version of the selected reference sequence NM_17…	NM_172058.2:c.769del						NP_742055.1:p.(Gln257SerfsTer109)	NC_000008.10:g.72211340del	8	72211338	.	TG	T	NC_000008.11:g.71299105del	8	71299103	.	TG	T	EYA1	HGNC:3519	Homo sapiens eyes absent homolog 1 (Drosophila) (EYA1)	transcript variant 2
8-72211338-TGG-TG	NC_000008.10:g.72211338TGG>TG automapped to NC_000008.10:g.72211340delG|Removing redundant reference bases from variant description|A more recent version of the selected reference sequence NM_172059.3 is available (NM_172059.4): NM_172059.4:c.754delC MUST be fully validated prior to use in reports: select_variants=NM_172059.4:c.754del|A more recent version of the selected reference sequence NM_17…	NM_001288574.1:c.751del						NP_001275503.1:p.(Gln251SerfsTer109)	NC_000008.10:g.72211340del	8	72211338	.	TG	T	NC_000008.11:g.71299105del	8	71299103	.	TG	T	EYA1	HGNC:3519	Homo sapiens EYA transcriptional coactivator and phosphatase 1 (EYA1)	transcript variant 5
8-72211338-TGG-TG	NC_000008.10:g.72211338TGG>TG automapped to NC_000008.10:g.72211340delG|Removing redundant reference bases from variant description|A more recent version of the selected reference sequence NM_172059.3 is available (NM_172059.4): NM_172059.4:c.754delC MUST be fully validated prior to use in reports: select_variants=NM_172059.4:c.754del|A more recent version of the selected reference sequence NM_17…	NM_001288575.1:c.403del						NP_001275504.1:p.(Gln135SerfsTer109)	NC_000008.10:g.72211340del	8	72211338	.	TG	T	NC_000008.11:g.71299105del	8	71299103	.	TG	T	EYA1	HGNC:3519	Homo sapiens EYA transcriptional coactivator and phosphatase 1 (EYA1)	transcript variant 6
8-72211338-TGG-TG	NC_000008.10:g.72211338TGG>TG automapped to NC_000008.10:g.72211340delG|Removing redundant reference bases from variant description|A more recent version of the selected reference sequence NM_172059.3 is available (NM_172059.4): NM_172059.4:c.754delC MUST be fully validated prior to use in reports: select_variants=NM_172059.4:c.754del|A more recent version of the selected reference sequence NM_17…	NM_000503.5:c.769del			NG_011735.2:g.68129del			NP_000494.2:p.(Gln257SerfsTer109)	NC_000008.10:g.72211340del	8	72211338	.	TG	T	NC_000008.11:g.71299105del	8	71299103	.	TG	T	EYA1	HGNC:3519	Homo sapiens EYA transcriptional coactivator and phosphatase 1 (EYA1)	transcript variant EYA1C
8-72211338-TGG-TG	NC_000008.10:g.72211338TGG>TG automapped to NC_000008.10:g.72211340delG|Removing redundant reference bases from variant description|A more recent version of the selected reference sequence NM_172059.3 is available (NM_172059.4): NM_172059.4:c.754delC MUST be fully validated prior to use in reports: select_variants=NM_172059.4:c.754del|A more recent version of the selected reference sequence NM_17…	NM_172060.3:c.670del						NP_742057.1:p.(Gln224SerfsTer109)	NC_000008.10:g.72211340del	8	72211338	.	TG	T	NC_000008.11:g.71299105del	8	71299103	.	TG	T	EYA1	HGNC:3519	Homo sapiens EYA transcriptional coactivator and phosphatase 1 (EYA1)	transcript variant EYA1A
8-72211338-TGG-TG	NC_000008.10:g.72211338TGG>TG automapped to NC_000008.10:g.72211340delG|Removing redundant reference bases from variant description|A more recent version of the selected reference sequence NM_172059.3 is available (NM_172059.4): NM_172059.4:c.754delC MUST be fully validated prior to use in reports: select_variants=NM_172059.4:c.754del|A more recent version of the selected reference sequence NM_17…	NM_172059.4:c.841del						NP_742056.2:p.(Gln281SerfsTer101)	NC_000008.10:g.72211340del	8	72211338	.	TG	T	NC_000008.11:g.71299105del	8	71299103	.	TG	T	EYA1	HGNC:3519	Homo sapiens EYA transcriptional coactivator and phosphatase 1 (EYA1)	transcript variant EYA1D
8-72211338-TGG-TG	NC_000008.10:g.72211338TGG>TG automapped to NC_000008.10:g.72211340delG|Removing redundant reference bases from variant description|A more recent version of the selected reference sequence NM_172059.3 is available (NM_172059.4): NM_172059.4:c.754delC MUST be fully validated prior to use in reports: select_variants=NM_172059.4:c.754del|A more recent version of the selected reference sequence NM_17…	NM_172060.2:c.670del						NP_742057.1:p.(Gln224SerfsTer109)	NC_000008.10:g.72211340del	8	72211338	.	TG	T	NC_000008.11:g.71299105del	8	71299103	.	TG	T	EYA1	HGNC:3519	Homo sapiens eyes absent homolog 1 (Drosophila) (EYA1)	transcript variant 1
8-72211338-TGG-TG	NC_000008.10:g.72211338TGG>TG automapped to NC_000008.10:g.72211340delG|Removing redundant reference bases from variant description|A more recent version of the selected reference sequence NM_172059.3 is available (NM_172059.4): NM_172059.4:c.754delC MUST be fully validated prior to use in reports: select_variants=NM_172059.4:c.754del|A more recent version of the selected reference sequence NM_17…	NM_000503.4:c.769del						NP_000494.2:p.(Gln257SerfsTer109)	NC_000008.10:g.72211340del	8	72211338	.	TG	T	NC_000008.11:g.71299105del	8	71299103	.	TG	T	EYA1	HGNC:3519	Homo sapiens eyes absent homolog 1 (Drosophila) (EYA1)	transcript variant 3
8-72211338-TGG-TG	NC_000008.10:g.72211338TGG>TG automapped to NC_000008.10:g.72211340delG|Removing redundant reference bases from variant description|A more recent version of the selected reference sequence NM_172059.3 is available (NM_172059.4): NM_172059.4:c.754delC MUST be fully validated prior to use in reports: select_variants=NM_172059.4:c.754del|A more recent version of the selected reference sequence NM_17…	NM_172059.2:c.754del						NP_742056.1:p.(Gln252SerfsTer101)	NC_000008.10:g.72211340del	8	72211338	.	TG	T	NC_000008.11:g.71299105del	8	71299103	.	TG	T	EYA1	HGNC:3519	Homo sapiens eyes absent homolog 1 (Drosophila) (EYA1)	transcript variant 4
11-121028737-T-TCGACG	NC_000011.9:g.121028737T>TCGACG automapped to NC_000011.9:g.121028738_121028742dupCGACG	NM_005422.2:c.4494_4498dup			NG_011633.1:g.60364_60368dup			NP_005413.2:p.(Gly1500AlafsTer67)	NC_000011.9:g.121028738_121028742dup	11	121028737	.	T	TCGACG	NC_000011.10:g.121158029_121158033dup	11	121158028	.	T	TCGACG	TECTA	HGNC:11720	Homo sapiens tectorin alpha (TECTA)	mRNA
16-89349367-TCCCC-TCCC	NC_000016.9:g.89349367TCCCC>TCCC automapped to NC_000016.9:g.89349371delC|Removing redundant reference bases from variant description|RefSeqGene record not available	NM_013275.5:c.3582del						NP_037407.4:p.(Arg1195GlufsTer123)	NC_000016.9:g.89349371del	16	89349367	.	TC	T	NC_000016.10:g.89282963del	16	89282959	.	TC	T	ANKRD11	HGNC:21316	Homo sapiens ankyrin repeat domain 11 (ANKRD11)	transcript variant 2
16-89349367-TCCCC-TCCC	NC_000016.9:g.89349367TCCCC>TCCC automapped to NC_000016.9:g.89349371delC|Removing redundant reference bases from variant description|RefSeqGene record not available	NM_001256183.1:c.3582del						NP_001243112.1:p.(Arg1195GlufsTer123)	NC_000016.9:g.89349371del	16	89349367	.	TC	T	NC_000016.10:g.89282963del	16	89282959	.	TC	T	ANKRD11	HGNC:21316	Homo sapiens ankyrin repeat domain 11 (ANKRD11)	transcript variant 3
16-89349367-TCCCC-TCCC	NC_000016.9:g.89349367TCCCC>TCCC automapped to NC_000016.9:g.89349371delC|Removing redundant reference bases from variant description|RefSeqGene record not available	NM_001256182.1:c.3582del			NG_032003.1:g.212602del			NP_001243111.1:p.(Arg1195GlufsTer123)	NC_000016.9:g.89349371del	16	89349367	.	TC	T	NC_000016.10:g.89282963del	16	89282959	.	TC	T	ANKRD11	HGNC:21316	Homo sapiens ankyrin repeat domain 11 (ANKRD11)	transcript variant 1
19-36212057-TCC-TCCC	NC_000019.9:g.36212057TCC>TCCC automapped to NC_000019.9:g.36212059dupC|A more recent version of the selected reference sequence NM_014727.1 is available (NM_014727.2): NM_014727.2:c.1810dupC MUST be fully validated prior to use in reports: select_variants=NM_014727.2:c.1810dup|RefSeqGene record not available	NM_014727.1:c.1810dup						NP_055542.1:p.(Leu604ProfsTer72)	NC_000019.9:g.36212059dup	19	36212057	.	T	TC	NC_000019.10:g.35721157dup	19	35721155	.	T	TC	KMT2B	HGNC:15840	Homo sapiens lysine (K)-specific methyltransferase 2B (KMT2B)	mRNA
19-36212057-TCC-TCCC	NC_000019.9:g.36212057TCC>TCCC automapped to NC_000019.9:g.36212059dupC|A more recent version of the selected reference sequence NM_014727.1 is available (NM_014727.2): NM_014727.2:c.1810dupC MUST be fully validated prior to use in reports: select_variants=NM_014727.2:c.1810dup|RefSeqGene record not available	NM_014727.2:c.1810dup						NP_055542.1:p.(Leu604ProfsTer72)	NC_000019.9:g.36212059dup	19	36212057	.	T	TC	NC_000019.10:g.35721157dup	19	35721155	.	T	TC	KMT2B	HGNC:15840	Homo sapiens lysine methyltransferase 2B (KMT2B)	mRNA
2-43776414-T-TCA	NC_000002.11:g.43776414T>TCA automapped to NC_000002.11:g.43776415_43776416dupCA|RefSeqGene record not available	NM_001345923.1:c.3036_3037dup						NP_001332852.1:p.(Asp1013ValfsTer6)	NC_000002.11:g.43776415_43776416dup	2	43776414	.	T	TCA	NC_000002.12:g.43549276_43549277dup	2	43549275	.	T	TCA	THADA	HGNC:19217	Homo sapiens THADA armadillo repeat containing (THADA)	transcript variant 6
2-43776414-T-TCA	NC_000002.11:g.43776414T>TCA automapped to NC_000002.11:g.43776415_43776416dupCA|RefSeqGene record not available	NR_144316.1:n.3179_3180dup						null	NC_000002.11:g.43776415_43776416dup	2	43776414	.	T	TCA	NC_000002.12:g.43549276_43549277dup	2	43549275	.	T	TCA	THADA	HGNC:19217	Homo sapiens THADA armadillo repeat containing (THADA)	transcript variant 9
2-43776414-T-TCA	NC_000002.11:g.43776414T>TCA automapped to NC_000002.11:g.43776415_43776416dupCA|RefSeqGene record not available	NM_001345925.1:c.3039_3040dup						NP_001332854.1:p.(Asp1014ValfsTer6)	NC_000002.11:g.43776415_43776416dup	2	43776414	.	T	TCA	NC_000002.12:g.43549276_43549277dup	2	43549275	.	T	TCA	THADA	HGNC:19217	Homo sapiens THADA armadillo repeat containing (THADA)	transcript variant 8
2-43776414-T-TCA	NC_000002.11:g.43776414T>TCA automapped to NC_000002.11:g.43776415_43776416dupCA|RefSeqGene record not available	NM_001345924.1:c.2916_2917dup						NP_001332853.1:p.(Asp973ValfsTer6)	NC_000002.11:g.43776415_43776416dup	2	43776414	.	T	TCA	NC_000002.12:g.43549276_43549277dup	2	43549275	.	T	TCA	THADA	HGNC:19217	Homo sapiens THADA armadillo repeat containing (THADA)	transcript variant 7
2-43776414-T-TCA	NC_000002.11:g.43776414T>TCA automapped to NC_000002.11:g.43776415_43776416dupCA|RefSeqGene record not available	NM_001083953.1:c.3039_3040dup						NP_001077422.1:p.(Asp1014ValfsTer6)	NC_000002.11:g.43776415_43776416dup	2	43776414	.	T	TCA	NC_000002.12:g.43549276_43549277dup	2	43549275	.	T	TCA	THADA	HGNC:19217	Homo sapiens THADA armadillo repeat containing (THADA)	transcript variant 3
2-43776414-T-TCA	NC_000002.11:g.43776414T>TCA automapped to NC_000002.11:g.43776415_43776416dupCA|RefSeqGene record not available	NR_073394.1:n.3171_3172dup						null	NC_000002.11:g.43776415_43776416dup	2	43776414	.	T	TCA	NC_000002.12:g.43549276_43549277dup	2	43549275	.	T	TCA	THADA	HGNC:19217	Homo sapiens THADA armadillo repeat containing (THADA)	transcript variant 2
2-43776414-T-TCA	NC_000002.11:g.43776414T>TCA automapped to NC_000002.11:g.43776415_43776416dupCA|RefSeqGene record not available	NM_022065.4:c.3039_3040dup						NP_071348.3:p.(Asp1014ValfsTer6)	NC_000002.11:g.43776415_43776416dup	2	43776414	.	T	TCA	NC_000002.12:g.43549276_43549277dup	2	43549275	.	T	TCA	THADA	HGNC:19217	Homo sapiens THADA armadillo repeat containing (THADA)	transcript variant 1
8-41792222-TCC-TC	NC_000008.10:g.41792222TCC>TC automapped to NC_000008.10:g.41792224delC|Removing redundant reference bases from variant description|A more recent version of the selected reference sequence NM_006766.3 is available (NM_006766.4): NM_006766.4:c.3515delG MUST be fully validated prior to use in reports: select_variants=NM_006766.4:c.3515del|RefSeqGene record not available	NM_006766.3:c.3515del						NP_006757.2:p.(Gly1172AspfsTer4)	NC_000008.10:g.41792224del	8	41792222	.	TC	T	NC_000008.11:g.41934706del	8	41934704	.	TC	T	KAT6A	HGNC:13013	Homo sapiens K(lysine) acetyltransferase 6A (KAT6A)	transcript variant 3
8-41792222-TCC-TC	NC_000008.10:g.41792222TCC>TC automapped to NC_000008.10:g.41792224delC|Removing redundant reference bases from variant description|A more recent version of the selected reference sequence NM_006766.3 is available (NM_006766.4): NM_006766.4:c.3515delG MUST be fully validated prior to use in reports: select_variants=NM_006766.4:c.3515del|RefSeqGene record not available	NM_006766.4:c.3515del						NP_006757.2:p.(Gly1172AspfsTer4)	NC_000008.10:g.41792224del	8	41792222	.	TC	T	NC_000008.11:g.41934706del	8	41934704	.	TC	T	KAT6A	HGNC:13013	Homo sapiens lysine acetyltransferase 6A (KAT6A)	transcript variant 1
8-41792222-TCC-TC	NC_000008.10:g.41792222TCC>TC automapped to NC_000008.10:g.41792224delC|Removing redundant reference bases from variant description|A more recent version of the selected reference sequence NM_006766.3 is available (NM_006766.4): NM_006766.4:c.3515delG MUST be fully validated prior to use in reports: select_variants=NM_006766.4:c.3515del|RefSeqGene record not available	NM_001099412.1:c.3515del						NP_001092882.1:p.(Gly1172AspfsTer4)	NC_000008.10:g.41792224del	8	41792222	.	TC	T	NC_000008.11:g.41934706del	8	41934704	.	TC	T	KAT6A	HGNC:13013	Homo sapiens K(lysine) acetyltransferase 6A (KAT6A)	transcript variant 1
8-41792222-TCC-TC	NC_000008.10:g.41792222TCC>TC automapped to NC_000008.10:g.41792224delC|Removing redundant reference bases from variant description|A more recent version of the selected reference sequence NM_006766.3 is available (NM_006766.4): NM_006766.4:c.3515delG MUST be fully validated prior to use in reports: select_variants=NM_006766.4:c.3515del|RefSeqGene record not available	NM_001099413.1:c.3515del						NP_001092883.1:p.(Gly1172AspfsTer4)	NC_000008.10:g.41792224del	8	41792222	.	TC	T	NC_000008.11:g.41934706del	8	41934704	.	TC	T	KAT6A	HGNC:13013	Homo sapiens K(lysine) acetyltransferase 6A (KAT6A)	transcript variant 2
14-26917698-T-TC	NC_000014.8:g.26917698T>TC automapped to NC_000014.8:g.26917698_26917699insC|RefSeqGene record not available	NM_002515.2:c.990_991insG						NP_002506.2:p.(Thr331AspfsTer38)	NC_000014.8:g.26917698_26917699insC	14	26917698	.	T	TC	NC_000014.9:g.26448492_26448493insC	14	26448492	.	T	TC	NOVA1	HGNC:7886	Homo sapiens NOVA alternative splicing regulator 1 (NOVA1)	transcript variant 1
14-26917698-T-TC	NC_000014.8:g.26917698T>TC automapped to NC_000014.8:g.26917698_26917699insC|RefSeqGene record not available	NM_006489.2:c.918_919insG						NP_006480.2:p.(Thr307AspfsTer38)	NC_000014.8:g.26917698_26917699insC	14	26917698	.	T	TC	NC_000014.9:g.26448492_26448493insC	14	26448492	.	T	TC	NOVA1	HGNC:7886	Homo sapiens NOVA alternative splicing regulator 1 (NOVA1)	transcript variant 2
1-151395992-T-TC	NC_000001.10:g.151395992T>TC automapped to NC_000001.10:g.151395993dupC|RefSeqGene record not available	NM_001194938.1:c.1372dup						NP_001181867.1:p.(Asp458GlyfsTer6)	NC_000001.10:g.151395993dup	1	151395992	.	T	TC	NC_000001.11:g.151423517dup	1	151423516	.	T	TC	POGZ	HGNC:18801	Homo sapiens pogo transposable element derived with ZNF domain (POGZ)	transcript variant 5
1-151395992-T-TC	NC_000001.10:g.151395992T>TC automapped to NC_000001.10:g.151395993dupC|RefSeqGene record not available	NM_015100.3:c.1558dup						NP_055915.2:p.(Asp520GlyfsTer6)	NC_000001.10:g.151395993dup	1	151395992	.	T	TC	NC_000001.11:g.151423517dup	1	151423516	.	T	TC	POGZ	HGNC:18801	Homo sapiens pogo transposable element derived with ZNF domain (POGZ)	transcript variant 1
1-151395992-T-TC	NC_000001.10:g.151395992T>TC automapped to NC_000001.10:g.151395993dupC|RefSeqGene record not available	NM_001194937.1:c.1531dup						NP_001181866.1:p.(Asp511GlyfsTer6)	NC_000001.10:g.151395993dup	1	151395992	.	T	TC	NC_000001.11:g.151423517dup	1	151423516	.	T	TC	POGZ	HGNC:18801	Homo sapiens pogo transposable element derived with ZNF domain (POGZ)	transcript variant 4
1-151395992-T-TC	NC_000001.10:g.151395992T>TC automapped to NC_000001.10:g.151395993dupC|RefSeqGene record not available	NM_145796.3:c.1273dup						NP_665739.3:p.(Asp425GlyfsTer6)	NC_000001.10:g.151395993dup	1	151395992	.	T	TC	NC_000001.11:g.151423517dup	1	151423516	.	T	TC	POGZ	HGNC:18801	Homo sapiens pogo transposable element derived with ZNF domain (POGZ)	transcript variant 3
1-151395992-T-TC	NC_000001.10:g.151395992T>TC automapped to NC_000001.10:g.151395993dupC|RefSeqGene record not available	NM_207171.2:c.1399dup						NP_997054.1:p.(Asp467GlyfsTer6)	NC_000001.10:g.151395993dup	1	151395992	.	T	TC	NC_000001.11:g.151423517dup	1	151423516	.	T	TC	POGZ	HGNC:18801	Homo sapiens pogo transposable element derived with ZNF domain (POGZ)	transcript variant 2
1-145508508-T-TC	NC_000001.10:g.145508508T>TC automapped to NC_000001.10:g.145508510dupC|A more recent version of the selected reference sequence NM_005105.3 is available (NM_005105.4): NM_005105.4:c.241dupC MUST be fully validated prior to use in reports: select_variants=NM_005105.4:c.241dup|RefSeqGene record not available	NM_005105.3:c.241dup			NG_032654.1:g.5954dup			NP_005096.1(LRG_574p1):p.(His81ProfsTer2)	NC_000001.10:g.145508510dup	1	145508508	.	T	TC	NC_000001.11:g.145926583_145926584insA	1	145926583	.	G	GA	RBM8A	HGNC:9905	Homo sapiens RNA binding motif protein 8A (RBM8A)	mRNA
1-145508508-T-TC	NC_000001.10:g.145508508T>TC automapped to NC_000001.10:g.145508510dupC|A more recent version of the selected reference sequence NM_005105.3 is available (NM_005105.4): NM_005105.4:c.241dupC MUST be fully validated prior to use in reports: select_variants=NM_005105.4:c.241dup|RefSeqGene record not available	NM_005105.4:c.241dup					LRG_574t1:c.241dup	NP_005096.1(LRG_574p1):p.(His81ProfsTer2)	NC_000001.10:g.145508510dup	1	145508508	.	T	TC	NC_000001.11:g.145926584dup	1	145926582	.	T	TG	RBM8A	HGNC:9905	Homo sapiens RNA binding motif protein 8A (RBM8A)	mRNA
16-1261215-TATCATCA-TATCA	NC_000016.9:g.1261215TATCATCA>TATCA automapped to NC_000016.9:g.1261220_1261222delTCA|Removing redundant reference bases from variant description|RefSeqGene record not available	NM_001005407.1:c.4276_4278del						NP_001005407.1:p.(Ser1426del)	NC_000016.9:g.1261220_1261222del	16	1261215	.	TATC	T	NC_000016.10:g.1211220_1211222del	16	1211215	.	TATC	T	CACNA1H	HGNC:1395	Homo sapiens calcium voltage-gated channel subunit alpha1 H (CACNA1H)	transcript variant 2
16-1261215-TATCATCA-TATCA	NC_000016.9:g.1261215TATCATCA>TATCA automapped to NC_000016.9:g.1261220_1261222delTCA|Removing redundant reference bases from variant description|RefSeqGene record not available	NM_021098.2:c.4276_4278del			NG_012647.1:g.62980_62982del			NP_066921.2:p.(Ser1426del)	NC_000016.9:g.1261220_1261222del	16	1261215	.	TATC	T	NC_000016.10:g.1211220_1211222del	16	1211215	.	TATC	T	CACNA1H	HGNC:1395	Homo sapiens calcium voltage-gated channel subunit alpha1 H (CACNA1H)	transcript variant 1
12-18836192-T-TAAAC	NC_000012.11:g.18836192T>TAAAC automapped to NC_000012.11:g.18836198_18836201dupAACA|RefSeqGene record not available	NM_033123.3:c.1804_1807dup						NP_149114.2:p.(Tyr603CysfsTer14)	NC_000012.11:g.18836198_18836201dup	12	18836192	.	T	TAAAC	NC_000012.12:g.18683264_18683267dup	12	18683258	.	T	TAAAC	PLCZ1	HGNC:19218	Homo sapiens phospholipase C zeta 1 (PLCZ1)	transcript variant 1
12-18836192-T-TAAAC	NC_000012.11:g.18836192T>TAAAC automapped to NC_000012.11:g.18836198_18836201dupAACA|RefSeqGene record not available	NM_001330769.1:c.1225_1228dup						NP_001317698.1:p.(Tyr410CysfsTer14)	NC_000012.11:g.18836198_18836201dup	12	18836192	.	T	TAAAC	NC_000012.12:g.18683264_18683267dup	12	18683258	.	T	TAAAC	PLCZ1	HGNC:19218	Homo sapiens phospholipase C zeta 1 (PLCZ1)	transcript variant 3
12-18836192-T-TAAAC	NC_000012.11:g.18836192T>TAAAC automapped to NC_000012.11:g.18836198_18836201dupAACA|RefSeqGene record not available	NM_001330774.1:c.1492_1495dup						NP_001317703.1:p.(Tyr499CysfsTer14)	NC_000012.11:g.18836198_18836201dup	12	18836192	.	T	TAAAC	NC_000012.12:g.18683264_18683267dup	12	18683258	.	T	TAAAC	PLCZ1	HGNC:19218	Homo sapiens phospholipase C zeta 1 (PLCZ1)	transcript variant 2
12-18836192-T-TAAAC	NC_000012.11:g.18836192T>TAAAC automapped to NC_000012.11:g.18836198_18836201dupAACA|RefSeqGene record not available	NR_073075.1:n.2073_2076dup						null	NC_000012.11:g.18836198_18836201dup	12	18836192	.	T	TAAAC	NC_000012.12:g.18683264_18683267dup	12	18683258	.	T	TAAAC	PLCZ1	HGNC:19218	Homo sapiens phospholipase C zeta 1 (PLCZ1)	transcript variant 2
8-41791682-TAAAAAA-TAAAA	NC_000008.10:g.41791682TAAAAAA>TAAAA automapped to NC_000008.10:g.41791687_41791688delAA|Removing redundant reference bases from variant description|A more recent version of the selected reference sequence NM_006766.3 is available (NM_006766.4): NM_006766.4:c.4054_4055delTT MUST be fully validated prior to use in reports: select_variants=NM_006766.4:c.4054_4055del|RefSeqGene record not available	NM_006766.3:c.4054_4055del						NP_006757.2:p.(Leu1352ArgfsTer3)	NC_000008.10:g.41791687_41791688del	8	41791682	.	TAA	T	NC_000008.11:g.41934169_41934170del	8	41934164	.	TAA	T	KAT6A	HGNC:13013	Homo sapiens K(lysine) acetyltransferase 6A (KAT6A)	transcript variant 3
8-41791682-TAAAAAA-TAAAA	NC_000008.10:g.41791682TAAAAAA>TAAAA automapped to NC_000008.10:g.41791687_41791688delAA|Removing redundant reference bases from variant description|A more recent version of the selected reference sequence NM_006766.3 is available (NM_006766.4): NM_006766.4:c.4054_4055delTT MUST be fully validated prior to use in reports: select_variants=NM_006766.4:c.4054_4055del|RefSeqGene record not available	NM_006766.4:c.4054_4055del						NP_006757.2:p.(Leu1352ArgfsTer3)	NC_000008.10:g.41791687_41791688del	8	41791682	.	TAA	T	NC_000008.11:g.41934169_41934170del	8	41934164	.	TAA	T	KAT6A	HGNC:13013	Homo sapiens lysine acetyltransferase 6A (KAT6A)	transcript variant 1
8-41791682-TAAAAAA-TAAAA	NC_000008.10:g.41791682TAAAAAA>TAAAA automapped to NC_000008.10:g.41791687_41791688delAA|Removing redundant reference bases from variant description|A more recent version of the selected reference sequence NM_006766.3 is available (NM_006766.4): NM_006766.4:c.4054_4055delTT MUST be fully validated prior to use in reports: select_variants=NM_006766.4:c.4054_4055del|RefSeqGene record not available	NM_001099412.1:c.4054_4055del						NP_001092882.1:p.(Leu1352ArgfsTer3)	NC_000008.10:g.41791687_41791688del	8	41791682	.	TAA	T	NC_000008.11:g.41934169_41934170del	8	41934164	.	TAA	T	KAT6A	HGNC:13013	Homo sapiens K(lysine) acetyltransferase 6A (KAT6A)	transcript variant 1
8-41791682-TAAAAAA-TAAAA	NC_000008.10:g.41791682TAAAAAA>TAAAA automapped to NC_000008.10:g.41791687_41791688delAA|Removing redundant reference bases from variant description|A more recent version of the selected reference sequence NM_006766.3 is available (NM_006766.4): NM_006766.4:c.4054_4055delTT MUST be fully validated prior to use in reports: select_variants=NM_006766.4:c.4054_4055del|RefSeqGene record not available	NM_001099413.1:c.4054_4055del						NP_001092883.1:p.(Leu1352ArgfsTer3)	NC_000008.10:g.41791687_41791688del	8	41791682	.	TAA	T	NC_000008.11:g.41934169_41934170del	8	41934164	.	TAA	T	KAT6A	HGNC:13013	Homo sapiens K(lysine) acetyltransferase 6A (KAT6A)	transcript variant 2
5-176694715-TA-TAA	NC_000005.9:g.176694715TA>TAA automapped to NC_000005.9:g.176694716dupA|RefSeqGene record not available	NM_022455.4:c.5300dup			NG_009821.1:g.139637dup	LRG_512:g.139637dup	LRG_512t1:c.5300dup	NP_071900.2(LRG_512p1):p.(Tyr1767Ter)	NC_000005.9:g.176694716dup	5	176694715	.	T	TA	NC_000005.10:g.177267715dup	5	177267714	.	T	TA	NSD1	HGNC:14234	Homo sapiens nuclear receptor binding SET domain protein 1 (NSD1)	transcript variant 2
5-176694715-TA-TAA	NC_000005.9:g.176694715TA>TAA automapped to NC_000005.9:g.176694716dupA|RefSeqGene record not available	NM_172349.2:c.4493dup						NP_758859.1:p.(Tyr1498Ter)	NC_000005.9:g.176694716dup	5	176694715	.	T	TA	NC_000005.10:g.177267715dup	5	177267714	.	T	TA	NSD1	HGNC:14234	Homo sapiens nuclear receptor binding SET domain protein 1 (NSD1)	transcript variant 1
2-100007078-T-TA	NC_000002.11:g.100007078T>TA automapped to NC_000002.11:g.100007079dupA|RefSeqGene record not available	NM_015904.3:c.2659dup						NP_056988.3:p.(Thr887AsnfsTer34)	NC_000002.11:g.100007079dup	2	100007078	.	T	TA	NC_000002.12:g.99390616dup	2	99390615	.	T	TA	EIF5B	HGNC:30793	Homo sapiens eukaryotic translation initiation factor 5B (EIF5B)	mRNA
2-36805946-T-TA	NC_000002.11:g.36805946T>TA automapped to NC_000002.11:g.36805948dupA|RefSeqGene record not available	NM_005102.2:c.696dup						NP_005093.2:p.(Lys233Ter)	NC_000002.11:g.36805948dup	2	36805946	.	T	TA	NC_000002.12:g.36578805dup	2	36578803	.	T	TA	FEZ2	HGNC:3660	Homo sapiens fasciculation and elongation protein zeta 2 (FEZ2)	transcript variant 1
2-36805946-T-TA	NC_000002.11:g.36805946T>TA automapped to NC_000002.11:g.36805948dupA|RefSeqGene record not available	NM_001042548.1:c.696dup						NP_001036013.1:p.(Lys233Ter)	NC_000002.11:g.36805948dup	2	36805946	.	T	TA	NC_000002.12:g.36578805dup	2	36578803	.	T	TA	FEZ2	HGNC:3660	Homo sapiens fasciculation and elongation protein zeta 2 (FEZ2)	transcript variant 2
20-10622472-TACA-TA	NC_000020.10:g.10622472TACA>TA automapped to NC_000020.10:g.10622474_10622475delCA|Removing redundant reference bases from variant description|A more recent version of the selected reference sequence NM_000214.2 is available (NM_000214.3): NM_000214.3:c.2639_2640delGT MUST be fully validated prior to use in reports: select_variants=NM_000214.3:c.2639_2640del|RefSeqGene record not available	NM_000214.3:c.2639_2640del					LRG_1191t1:c.2639_2640del	NP_000205.1(LRG_1191p1):p.(Cys880Ter)	NC_000020.10:g.10622474_10622475del	20	10622472	.	TAC	T	NC_000020.11:g.10641826_10641827del	20	10641824	.	TAC	T	JAG1	HGNC:6188	Homo sapiens jagged canonical Notch ligand 1 (JAG1)	mRNA
20-10622472-TACA-TA	NC_000020.10:g.10622472TACA>TA automapped to NC_000020.10:g.10622474_10622475delCA|Removing redundant reference bases from variant description|A more recent version of the selected reference sequence NM_000214.2 is available (NM_000214.3): NM_000214.3:c.2639_2640delGT MUST be fully validated prior to use in reports: select_variants=NM_000214.3:c.2639_2640del|RefSeqGene record not available	NM_000214.2:c.2639_2640del			NG_007496.1:g.37221_37222del	LRG_1191:g.37221_37222del		NP_000205.1(LRG_1191p1):p.(Cys880Ter)	NC_000020.10:g.10622474_10622475del	20	10622472	.	TAC	T	NC_000020.11:g.10641826_10641827del	20	10641824	.	TAC	T	JAG1	HGNC:6188	Homo sapiens jagged 1 (JAG1)	mRNA
9-134366969-T-TA	NC_000009.11:g.134366969T>TA automapped to NC_000009.11:g.134366971dupA|RefSeqGene record not available	NM_013318.3:c.6381+4dup	NC_000009.11(NM_013318.3):c.6381+4dup					NP_037450.2:p.?	NC_000009.11:g.134366971dup	9	134366969	.	T	TA	NC_000009.12:g.131491584dup	9	131491582	.	T	TA	PRRC2B	HGNC:28121	Homo sapiens proline rich coiled-coil 2B (PRRC2B)	mRNA
15-50789398-T-TA	NC_000015.9:g.50789398T>TA automapped to NC_000015.9:g.50789399dupA|A more recent version of the selected reference sequence NM_005154.3 is available (NM_005154.4): NM_005154.4:c.3009dupA MUST be fully validated prior to use in reports: select_variants=NM_005154.4:c.3009dup|A more recent version of the selected reference sequence NM_001128610.1 is available (NM_001128610.2): NM_001128610.2:c.3009…	NM_001128611.1:c.3009dup						NP_001122083.1:p.(Pro1004ThrfsTer33)	NC_000015.9:g.50789399dup	15	50789398	.	T	TA	NC_000015.10:g.50497202dup	15	50497201	.	T	TA	USP8	HGNC:12631	Homo sapiens ubiquitin specific peptidase 8 (USP8)	transcript variant 3
15-50789398-T-TA	NC_000015.9:g.50789398T>TA automapped to NC_000015.9:g.50789399dupA|A more recent version of the selected reference sequence NM_005154.3 is available (NM_005154.4): NM_005154.4:c.3009dupA MUST be fully validated prior to use in reports: select_variants=NM_005154.4:c.3009dup|A more recent version of the selected reference sequence NM_001128610.1 is available (NM_001128610.2): NM_001128610.2:c.3009…	NM_005154.3:c.3009dup						NP_005145.3:p.(Pro1004ThrfsTer33)	NC_000015.9:g.50789399dup	15	50789398	.	T	TA	NC_000015.10:g.50497202dup	15	50497201	.	T	TA	USP8	HGNC:12631	Homo sapiens ubiquitin specific peptidase 8 (USP8)	transcript variant 1
15-50789398-T-TA	NC_000015.9:g.50789398T>TA automapped to NC_000015.9:g.50789399dupA|A more recent version of the selected reference sequence NM_005154.3 is available (NM_005154.4): NM_005154.4:c.3009dupA MUST be fully validated prior to use in reports: select_variants=NM_005154.4:c.3009dup|A more recent version of the selected reference sequence NM_001128610.1 is available (NM_001128610.2): NM_001128610.2:c.3009…	NM_001128610.1:c.3009dup						NP_001122082.1:p.(Pro1004ThrfsTer33)	NC_000015.9:g.50789399dup	15	50789398	.	T	TA	NC_000015.10:g.50497202dup	15	50497201	.	T	TA	USP8	HGNC:12631	Homo sapiens ubiquitin specific peptidase 8 (USP8)	transcript variant 2
15-50789398-T-TA	NC_000015.9:g.50789398T>TA automapped to NC_000015.9:g.50789399dupA|A more recent version of the selected reference sequence NM_005154.3 is available (NM_005154.4): NM_005154.4:c.3009dupA MUST be fully validated prior to use in reports: select_variants=NM_005154.4:c.3009dup|A more recent version of the selected reference sequence NM_001128610.1 is available (NM_001128610.2): NM_001128610.2:c.3009…	NM_001128610.2:c.3009dup						NP_001122082.1:p.(Pro1004ThrfsTer33)	NC_000015.9:g.50789399dup	15	50789398	.	T	TA	NC_000015.10:g.50497202dup	15	50497201	.	T	TA	USP8	HGNC:12631	Homo sapiens ubiquitin specific peptidase 8 (USP8)	transcript variant 2
15-50789398-T-TA	NC_000015.9:g.50789398T>TA automapped to NC_000015.9:g.50789399dupA|A more recent version of the selected reference sequence NM_005154.3 is available (NM_005154.4): NM_005154.4:c.3009dupA MUST be fully validated prior to use in reports: select_variants=NM_005154.4:c.3009dup|A more recent version of the selected reference sequence NM_001128610.1 is available (NM_001128610.2): NM_001128610.2:c.3009…	NM_005154.4:c.3009dup						NP_005145.3:p.(Pro1004ThrfsTer33)	NC_000015.9:g.50789399dup	15	50789398	.	T	TA	NC_000015.10:g.50497202dup	15	50497201	.	T	TA	USP8	HGNC:12631	Homo sapiens ubiquitin specific peptidase 8 (USP8)	transcript variant 1
15-50789398-T-TA	NC_000015.9:g.50789398T>TA automapped to NC_000015.9:g.50789399dupA|A more recent version of the selected reference sequence NM_005154.3 is available (NM_005154.4): NM_005154.4:c.3009dupA MUST be fully validated prior to use in reports: select_variants=NM_005154.4:c.3009dup|A more recent version of the selected reference sequence NM_001128610.1 is available (NM_001128610.2): NM_001128610.2:c.3009…	NM_001283049.1:c.2691dup						NP_001269978.1:p.(Pro898ThrfsTer33)	NC_000015.9:g.50789399dup	15	50789398	.	T	TA	NC_000015.10:g.50497202dup	15	50497201	.	T	TA	USP8	HGNC:12631	Homo sapiens ubiquitin specific peptidase 8 (USP8)	transcript variant 4
12-125621409-C-T	A more recent version of the selected reference sequence NM_023928.3 is available (NM_023928.4): NM_023928.4:c.1880C>T MUST be fully validated prior to use in reports: select_variants=NM_023928.4:c.1880C>T|RefSeqGene record not available	NM_001319839.1:c.1678+2011C>T	NC_000012.11(NM_001319839.1):c.1678+2011C>T					NP_001306768.1:p.?	NC_000012.11:g.125621409C>T	12	125621409	.	C	T	NC_000012.12:g.125136863C>T	12	125136863	.	C	T	AACS	HGNC:21298	Homo sapiens acetoacetyl-CoA synthetase (AACS)	transcript variant 2
12-125621409-C-T	A more recent version of the selected reference sequence NM_023928.3 is available (NM_023928.4): NM_023928.4:c.1880C>T MUST be fully validated prior to use in reports: select_variants=NM_023928.4:c.1880C>T|RefSeqGene record not available	NM_023928.3:c.1880C>T						NP_076417.2:p.(Pro627Leu)	NC_000012.11:g.125621409C>T	12	125621409	.	C	T	NC_000012.12:g.125136863C>T	12	125136863	.	C	T	AACS	HGNC:21298	Homo sapiens acetoacetyl-CoA synthetase (AACS)	mRNA
12-125621409-C-T	A more recent version of the selected reference sequence NM_023928.3 is available (NM_023928.4): NM_023928.4:c.1880C>T MUST be fully validated prior to use in reports: select_variants=NM_023928.4:c.1880C>T|RefSeqGene record not available	NM_023928.4:c.1880C>T						NP_076417.2:p.(Pro627Leu)	NC_000012.11:g.125621409C>T	12	125621409	.	C	T	NC_000012.12:g.125136863C>T	12	125136863	.	C	T	AACS	HGNC:21298	Homo sapiens acetoacetyl-CoA synthetase (AACS)	transcript variant 1
12-125621409-C-T	A more recent version of the selected reference sequence NM_023928.3 is available (NM_023928.4): NM_023928.4:c.1880C>T MUST be fully validated prior to use in reports: select_variants=NM_023928.4:c.1880C>T|RefSeqGene record not available	NM_001319840.1:c.1757C>T						NP_001306769.1:p.(Pro586Leu)	NC_000012.11:g.125621409C>T	12	125621409	.	C	T	NC_000012.12:g.125136863C>T	12	125136863	.	C	T	AACS	HGNC:21298	Homo sapiens acetoacetyl-CoA synthetase (AACS)	transcript variant 3
2-69748004-C-T	RefSeqGene record not available	NM_014911.3:c.1172G>A						NP_055726.3:p.(Arg391Gln)	NC_000002.11:g.69748004C>T	2	69748004	.	C	T	NC_000002.12:g.69520872C>T	2	69520872	.	C	T	AAK1	HGNC:19679	Homo sapiens AP2 associated kinase 1 (AAK1)	mRNA
7-121769559-C-T		NM_005763.3:c.243G>A			NG_008140.2:g.19786G>A			NP_005754.2:p.(Glu81=)	NC_000007.13:g.121769559C>T	7	121769559	.	C	T	NC_000007.14:g.122129505C>T	7	122129505	.	C	T	AASS	HGNC:17366	Homo sapiens aminoadipate-semialdehyde synthase (AASS)	mRNA
16-8870306-C-T	RefSeqGene record not available	NM_020686.5:c.1228C>T			NG_008432.1:g.106863C>T			NP_065737.2:p.(His410Tyr)	NC_000016.9:g.8870306C>T	16	8870306	.	C	T	NC_000016.10:g.8776449C>T	16	8776449	.	C	T	ABAT	HGNC:23	Homo sapiens 4-aminobutyrate aminotransferase (ABAT)	transcript variant 1
16-8870306-C-T	RefSeqGene record not available	NM_000663.4:c.1228C>T						NP_000654.2:p.(His410Tyr)	NC_000016.9:g.8870306C>T	16	8870306	.	C	T	NC_000016.10:g.8776449C>T	16	8776449	.	C	T	ABAT	HGNC:23	Homo sapiens 4-aminobutyrate aminotransferase (ABAT)	transcript variant 2
16-8870306-C-T	RefSeqGene record not available	NM_001127448.1:c.1228C>T						NP_001120920.1:p.(His410Tyr)	NC_000016.9:g.8870306C>T	16	8870306	.	C	T	NC_000016.10:g.8776449C>T	16	8776449	.	C	T	ABAT	HGNC:23	Homo sapiens 4-aminobutyrate aminotransferase (ABAT)	transcript variant 3
9-107583669-C-T		NM_005502.3:c.2947G>A			NG_007981.1:g.111768G>A			NP_005493.2:p.(Val983Met)	NC_000009.11:g.107583669C>T	9	107583669	.	C	T	NC_000009.12:g.104821388C>T	9	104821388	.	C	T	ABCA1	HGNC:29	Homo sapiens ATP binding cassette subfamily A member 1 (ABCA1)	mRNA
1-94544961-C-T		NM_000350.2:c.1156G>A			NG_009073.1:g.46745G>A			NP_000341.2:p.(Ala386Thr)	NC_000001.10:g.94544961C>T	1	94544961	.	C	T	NC_000001.11:g.94079405C>T	1	94079405	.	C	T	ABCA4	HGNC:34	Homo sapiens ATP binding cassette subfamily A member 4 (ABCA4)	mRNA
17-66924150-C-T	A more recent version of the selected reference sequence NM_007168.2 is available (NM_007168.3): NM_007168.3:c.1180G>A MUST be fully validated prior to use in reports: select_variants=NM_007168.3:c.1180G>A|RefSeqGene record not available	NM_007168.2:c.1180G>A						NP_009099.1:p.(Gly394Ser)	NC_000017.10:g.66924150C>T	17	66924150	.	C	T	NC_000017.11:g.68928009C>T	17	68928009	.	C	T	ABCA8	HGNC:38	Homo sapiens ATP-binding cassette	sub-family A (ABC1)	mRNA
17-66924150-C-T	A more recent version of the selected reference sequence NM_007168.2 is available (NM_007168.3): NM_007168.3:c.1180G>A MUST be fully validated prior to use in reports: select_variants=NM_007168.3:c.1180G>A|RefSeqGene record not available	NM_001288986.1:c.1180G>A						NP_001275915.1:p.(Gly394Ser)	NC_000017.10:g.66924150C>T	17	66924150	.	C	T	NC_000017.11:g.68928009C>T	17	68928009	.	C	T	ABCA8	HGNC:38	Homo sapiens ATP binding cassette subfamily A member 8 (ABCA8)	transcript variant 3
17-66924150-C-T	A more recent version of the selected reference sequence NM_007168.2 is available (NM_007168.3): NM_007168.3:c.1180G>A MUST be fully validated prior to use in reports: select_variants=NM_007168.3:c.1180G>A|RefSeqGene record not available	NM_007168.3:c.1180G>A						NP_009099.1:p.(Gly394Ser)	NC_000017.10:g.66924150C>T	17	66924150	.	C	T	NC_000017.11:g.68928009C>T	17	68928009	.	C	T	ABCA8	HGNC:38	Homo sapiens ATP binding cassette subfamily A member 8 (ABCA8)	transcript variant 2
17-66924150-C-T	A more recent version of the selected reference sequence NM_007168.2 is available (NM_007168.3): NM_007168.3:c.1180G>A MUST be fully validated prior to use in reports: select_variants=NM_007168.3:c.1180G>A|RefSeqGene record not available	NM_001288985.1:c.1180G>A						NP_001275914.1:p.(Gly394Ser)	NC_000017.10:g.66924150C>T	17	66924150	.	C	T	NC_000017.11:g.68928009C>T	17	68928009	.	C	T	ABCA8	HGNC:38	Homo sapiens ATP binding cassette subfamily A member 8 (ABCA8)	transcript variant 1
10-101578577-C-T	A more recent version of the selected reference sequence NM_000392.4 is available (NM_000392.5): NM_000392.5:c.2302C>T MUST be fully validated prior to use in reports: select_variants=NM_000392.5:c.2302C>T|A more recent version of the selected reference sequence NM_000392.3 is available (NM_000392.5): NM_000392.5:c.2302C>T MUST be fully validated prior to use in reports: select_variants=NM_000392…	NM_000392.4:c.2302C>T						NP_000383.1:p.(Arg768Trp)	NC_000010.10:g.101578577C>T	10	101578577	.	C	T	NC_000010.11:g.99818820C>T	10	99818820	.	C	T	ABCC2	HGNC:53	Homo sapiens ATP binding cassette subfamily C member 2 (ABCC2)	mRNA
10-101578577-C-T	A more recent version of the selected reference sequence NM_000392.4 is available (NM_000392.5): NM_000392.5:c.2302C>T MUST be fully validated prior to use in reports: select_variants=NM_000392.5:c.2302C>T|A more recent version of the selected reference sequence NM_000392.3 is available (NM_000392.5): NM_000392.5:c.2302C>T MUST be fully validated prior to use in reports: select_variants=NM_000392…	NM_000392.5:c.2302C>T					LRG_1208t1:c.2302C>T	NP_000383.2(LRG_1208p1):p.(Arg768Trp)	NC_000010.10:g.101578577C>T	10	101578577	.	C	T	NC_000010.11:g.99818820C>T	10	99818820	.	C	T	ABCC2	HGNC:53	Homo sapiens ATP binding cassette subfamily C member 2 (ABCC2)	mRNA
10-101578577-C-T	A more recent version of the selected reference sequence NM_000392.4 is available (NM_000392.5): NM_000392.5:c.2302C>T MUST be fully validated prior to use in reports: select_variants=NM_000392.5:c.2302C>T|A more recent version of the selected reference sequence NM_000392.3 is available (NM_000392.5): NM_000392.5:c.2302C>T MUST be fully validated prior to use in reports: select_variants=NM_000392…	NM_000392.3:c.2302C>T			NG_011798.1:g.41115C>T			NP_000383.1:p.(Arg768Trp)	NC_000010.10:g.101578577C>T	10	101578577	.	C	T	NC_000010.11:g.99818820C>T	10	99818820	.	C	T	ABCC2	HGNC:53	Homo sapiens ATP-binding cassette	sub-family C (CFTR/MRP)	mRNA
17-48762187-C-T	RefSeqGene record not available	NM_003786.3:c.4231C>T						NP_003777.2:p.(Gln1411Ter)	NC_000017.10:g.48762187C>T	17	48762187	.	C	T	NC_000017.11:g.50684826C>T	17	50684826	.	C	T	ABCC3	HGNC:54	Homo sapiens ATP binding cassette subfamily C member 3 (ABCC3)	transcript variant 1
2-204281786-C-T	A more recent version of the selected reference sequence NM_005759.4 is available (NM_005759.5): NM_005759.5:c.1234C>T MUST be fully validated prior to use in reports: select_variants=NM_005759.5:c.1234C>T|RefSeqGene record not available	NM_001282925.1:c.1348C>T						NP_001269854.1:p.(Arg450Cys)	NC_000002.11:g.204281786C>T	2	204281786	.	C	T	NC_000002.12:g.203417063C>T	2	203417063	.	C	T	ABI2	HGNC:24011	Homo sapiens abl interactor 2 (ABI2)	transcript variant 1
2-204281786-C-T	A more recent version of the selected reference sequence NM_005759.4 is available (NM_005759.5): NM_005759.5:c.1234C>T MUST be fully validated prior to use in reports: select_variants=NM_005759.5:c.1234C>T|RefSeqGene record not available	NM_005759.4:c.1234C>T						NP_005750.4:p.(Arg412Cys)	NC_000002.11:g.204281786C>T	2	204281786	.	C	T	NC_000002.12:g.203417063C>T	2	203417063	.	C	T	ABI2	HGNC:24011	Homo sapiens abl-interactor 2 (ABI2)	mRNA
2-204281786-C-T	A more recent version of the selected reference sequence NM_005759.4 is available (NM_005759.5): NM_005759.5:c.1234C>T MUST be fully validated prior to use in reports: select_variants=NM_005759.5:c.1234C>T|RefSeqGene record not available	NM_001282927.1:c.1012C>T						NP_001269856.1:p.(Arg338Cys)	NC_000002.11:g.204281786C>T	2	204281786	.	C	T	NC_000002.12:g.203417063C>T	2	203417063	.	C	T	ABI2	HGNC:24011	Homo sapiens abl interactor 2 (ABI2)	transcript variant 4
2-204281786-C-T	A more recent version of the selected reference sequence NM_005759.4 is available (NM_005759.5): NM_005759.5:c.1234C>T MUST be fully validated prior to use in reports: select_variants=NM_005759.5:c.1234C>T|RefSeqGene record not available	NM_001282926.1:c.1330C>T						NP_001269855.1:p.(Arg444Cys)	NC_000002.11:g.204281786C>T	2	204281786	.	C	T	NC_000002.12:g.203417063C>T	2	203417063	.	C	T	ABI2	HGNC:24011	Homo sapiens abl interactor 2 (ABI2)	transcript variant 2
2-204281786-C-T	A more recent version of the selected reference sequence NM_005759.4 is available (NM_005759.5): NM_005759.5:c.1234C>T MUST be fully validated prior to use in reports: select_variants=NM_005759.5:c.1234C>T|RefSeqGene record not available	NM_001282932.1:c.979C>T						NP_001269861.1:p.(Arg327Cys)	NC_000002.11:g.204281786C>T	2	204281786	.	C	T	NC_000002.12:g.203417063C>T	2	203417063	.	C	T	ABI2	HGNC:24011	Homo sapiens abl interactor 2 (ABI2)	transcript variant 5
2-204281786-C-T	A more recent version of the selected reference sequence NM_005759.4 is available (NM_005759.5): NM_005759.5:c.1234C>T MUST be fully validated prior to use in reports: select_variants=NM_005759.5:c.1234C>T|RefSeqGene record not available	NM_005759.5:c.1234C>T						NP_005750.4:p.(Arg412Cys)	NC_000002.11:g.204281786C>T	2	204281786	.	C	T	NC_000002.12:g.203417063C>T	2	203417063	.	C	T	ABI2	HGNC:24011	Homo sapiens abl interactor 2 (ABI2)	transcript variant 3
9-133738377-C-T	A more recent version of the selected reference sequence NM_005157.4 is available (NM_005157.5): NM_005157.5:c.777C>T MUST be fully validated prior to use in reports: select_variants=NM_005157.5:c.777C>T|The current status of LRG_769 is pending therefore changes may be made to the LRG reference sequence|RefSeqGene record not available	NM_007313.2:c.834C>T			NG_012034.1:g.154110C>T	LRG_769:g.154110C>T	LRG_769t2:c.834C>T	NP_009297.2(LRG_769p2):p.(Gly278=)	NC_000009.11:g.133738377C>T	9	133738377	.	C	T	NC_000009.12:g.130862990C>T	9	130862990	.	C	T	ABL1	HGNC:76	Homo sapiens ABL proto-oncogene 1	non-receptor tyrosine kinase (ABL1)	mRNA
9-133738377-C-T	A more recent version of the selected reference sequence NM_005157.4 is available (NM_005157.5): NM_005157.5:c.777C>T MUST be fully validated prior to use in reports: select_variants=NM_005157.5:c.777C>T|The current status of LRG_769 is pending therefore changes may be made to the LRG reference sequence|RefSeqGene record not available	NM_005157.5:c.777C>T					LRG_769t1:c.777C>T	NP_005148.2(LRG_769p1):p.(Gly259=)	NC_000009.11:g.133738377C>T	9	133738377	.	C	T	NC_000009.12:g.130862990C>T	9	130862990	.	C	T	ABL1	HGNC:76	Homo sapiens ABL proto-oncogene 1	non-receptor tyrosine kinase (ABL1)	mRNA
9-133738377-C-T	A more recent version of the selected reference sequence NM_005157.4 is available (NM_005157.5): NM_005157.5:c.777C>T MUST be fully validated prior to use in reports: select_variants=NM_005157.5:c.777C>T|The current status of LRG_769 is pending therefore changes may be made to the LRG reference sequence|RefSeqGene record not available	NM_005157.4:c.777C>T			NG_012034.1:g.154110C>T	LRG_769:g.154110C>T		NP_005148.2(LRG_769p1):p.(Gly259=)	NC_000009.11:g.133738377C>T	9	133738377	.	C	T	NC_000009.12:g.130862990C>T	9	130862990	.	C	T	ABL1	HGNC:76	Homo sapiens ABL proto-oncogene 1	non-receptor tyrosine kinase (ABL1)	mRNA
1-179087764-G-T	RefSeqGene record not available	NM_001168236.1:c.1118C>A						NP_001161708.1:p.(Ser373Tyr)	NC_000001.10:g.179087764G>T	1	179087764	.	G	T	NC_000001.11:g.179118629G>T	1	179118629	.	G	T	ABL2	HGNC:77	Homo sapiens ABL proto-oncogene 2	non-receptor tyrosine kinase (ABL2)	mRNA
1-179087764-G-T	RefSeqGene record not available	NM_001168239.1:c.1073C>A						NP_001161711.1:p.(Ser358Tyr)	NC_000001.10:g.179087764G>T	1	179087764	.	G	T	NC_000001.11:g.179118629G>T	1	179118629	.	G	T	ABL2	HGNC:77	Homo sapiens ABL proto-oncogene 2	non-receptor tyrosine kinase (ABL2)	mRNA
1-179087764-G-T	RefSeqGene record not available	NM_007314.3:c.1181C>A			NG_028242.1:g.116056C>A			NP_009298.1:p.(Ser394Tyr)	NC_000001.10:g.179087764G>T	1	179087764	.	G	T	NC_000001.11:g.179118629G>T	1	179118629	.	G	T	ABL2	HGNC:77	Homo sapiens ABL proto-oncogene 2	non-receptor tyrosine kinase (ABL2)	mRNA
1-179087764-G-T	RefSeqGene record not available	NM_005158.4:c.1136C>A						NP_005149.4:p.(Ser379Tyr)	NC_000001.10:g.179087764G>T	1	179087764	.	G	T	NC_000001.11:g.179118629G>T	1	179118629	.	G	T	ABL2	HGNC:77	Homo sapiens ABL proto-oncogene 2	non-receptor tyrosine kinase (ABL2)	mRNA
1-179087764-G-T	RefSeqGene record not available	NM_001136001.1:c.1118C>A						NP_001129473.1:p.(Ser373Tyr)	NC_000001.10:g.179087764G>T	1	179087764	.	G	T	NC_000001.11:g.179118629G>T	1	179118629	.	G	T	ABL2	HGNC:77	Homo sapiens ABL proto-oncogene 2	non-receptor tyrosine kinase (ABL2)	mRNA
1-179087764-G-T	RefSeqGene record not available	NM_001168237.1:c.1181C>A						NP_001161709.1:p.(Ser394Tyr)	NC_000001.10:g.179087764G>T	1	179087764	.	G	T	NC_000001.11:g.179118629G>T	1	179118629	.	G	T	ABL2	HGNC:77	Homo sapiens ABL proto-oncogene 2	non-receptor tyrosine kinase (ABL2)	mRNA
1-179087764-G-T	RefSeqGene record not available	NM_001168238.1:c.1118C>A						NP_001161710.1:p.(Ser373Tyr)	NC_000001.10:g.179087764G>T	1	179087764	.	G	T	NC_000001.11:g.179118629G>T	1	179118629	.	G	T	ABL2	HGNC:77	Homo sapiens ABL proto-oncogene 2	non-receptor tyrosine kinase (ABL2)	mRNA
1-179087764-G-T	RefSeqGene record not available	NM_001136000.2:c.1136C>A						NP_001129472.1:p.(Ser379Tyr)	NC_000001.10:g.179087764G>T	1	179087764	.	G	T	NC_000001.11:g.179118629G>T	1	179118629	.	G	T	ABL2	HGNC:77	Homo sapiens ABL proto-oncogene 2	non-receptor tyrosine kinase (ABL2)	mRNA
16-2303758-C-T	A more recent version of the selected reference sequence NM_080594.2 is available (NM_080594.3): NM_080594.3:c.*207G>A MUST be fully validated prior to use in reports: select_variants=NM_080594.3:c.*207G>A|A more recent version of the selected reference sequence NM_006711.3 is available (NM_006711.4): NM_006711.4:c.*207G>A MUST be fully validated prior to use in reports: select_variants=NM_006711…	NM_001286625.1:c.*207G>A						NP_001273554.1:p.?	NC_000016.9:g.2303758C>T	16	2303758	.	C	T	NC_000016.10:g.2253757C>T	16	2253757	.	C	T	RNPS1	HGNC:10080	Homo sapiens RNA binding protein with serine rich domain 1 (RNPS1)	transcript variant 3
16-2303758-C-T	A more recent version of the selected reference sequence NM_080594.2 is available (NM_080594.3): NM_080594.3:c.*207G>A MUST be fully validated prior to use in reports: select_variants=NM_080594.3:c.*207G>A|A more recent version of the selected reference sequence NM_006711.3 is available (NM_006711.4): NM_006711.4:c.*207G>A MUST be fully validated prior to use in reports: select_variants=NM_006711…	NM_006711.4:c.*207G>A						NP_006702.1:p.?	NC_000016.9:g.2303758C>T	16	2303758	.	C	T	NC_000016.10:g.2253757C>T	16	2253757	.	C	T	RNPS1	HGNC:10080	Homo sapiens RNA binding protein with serine rich domain 1 (RNPS1)	transcript variant 1
16-2303758-C-T	A more recent version of the selected reference sequence NM_080594.2 is available (NM_080594.3): NM_080594.3:c.*207G>A MUST be fully validated prior to use in reports: select_variants=NM_080594.3:c.*207G>A|A more recent version of the selected reference sequence NM_006711.3 is available (NM_006711.4): NM_006711.4:c.*207G>A MUST be fully validated prior to use in reports: select_variants=NM_006711…	NM_080594.3:c.*207G>A						NP_542161.1:p.?	NC_000016.9:g.2303758C>T	16	2303758	.	C	T	NC_000016.10:g.2253757C>T	16	2253757	.	C	T	RNPS1	HGNC:10080	Homo sapiens RNA binding protein with serine rich domain 1 (RNPS1)	transcript variant 2
16-2303758-C-T	A more recent version of the selected reference sequence NM_080594.2 is available (NM_080594.3): NM_080594.3:c.*207G>A MUST be fully validated prior to use in reports: select_variants=NM_080594.3:c.*207G>A|A more recent version of the selected reference sequence NM_006711.3 is available (NM_006711.4): NM_006711.4:c.*207G>A MUST be fully validated prior to use in reports: select_variants=NM_006711…	NR_104485.1:n.1534G>A						null	NC_000016.9:g.2303758C>T	16	2303758	.	C	T	NC_000016.10:g.2253757C>T	16	2253757	.	C	T	RNPS1	HGNC:10080	Homo sapiens RNA binding protein with serine rich domain 1 (RNPS1)	transcript variant 6
16-2303758-C-T	A more recent version of the selected reference sequence NM_080594.2 is available (NM_080594.3): NM_080594.3:c.*207G>A MUST be fully validated prior to use in reports: select_variants=NM_080594.3:c.*207G>A|A more recent version of the selected reference sequence NM_006711.3 is available (NM_006711.4): NM_006711.4:c.*207G>A MUST be fully validated prior to use in reports: select_variants=NM_006711…	NM_080594.2:c.*207G>A						NP_542161.1:p.?	NC_000016.9:g.2303758C>T	16	2303758	.	C	T	NC_000016.10:g.2253757C>T	16	2253757	.	C	T	RNPS1	HGNC:10080	Homo sapiens RNA binding protein S1	serine-rich domain (RNPS1)	mRNA
16-2303758-C-T	A more recent version of the selected reference sequence NM_080594.2 is available (NM_080594.3): NM_080594.3:c.*207G>A MUST be fully validated prior to use in reports: select_variants=NM_080594.3:c.*207G>A|A more recent version of the selected reference sequence NM_006711.3 is available (NM_006711.4): NM_006711.4:c.*207G>A MUST be fully validated prior to use in reports: select_variants=NM_006711…	NM_001286627.1:c.*140G>A						NP_001273556.1:p.?	NC_000016.9:g.2303758C>T	16	2303758	.	C	T	NC_000016.10:g.2253757C>T	16	2253757	.	C	T	RNPS1	HGNC:10080	Homo sapiens RNA binding protein with serine rich domain 1 (RNPS1)	transcript variant 5
16-2303758-C-T	A more recent version of the selected reference sequence NM_080594.2 is available (NM_080594.3): NM_080594.3:c.*207G>A MUST be fully validated prior to use in reports: select_variants=NM_080594.3:c.*207G>A|A more recent version of the selected reference sequence NM_006711.3 is available (NM_006711.4): NM_006711.4:c.*207G>A MUST be fully validated prior to use in reports: select_variants=NM_006711…	NM_006711.3:c.*207G>A						NP_006702.1:p.?	NC_000016.9:g.2303758C>T	16	2303758	.	C	T	NC_000016.10:g.2253757C>T	16	2253757	.	C	T	RNPS1	HGNC:10080	Homo sapiens RNA binding protein S1	serine-rich domain (RNPS1)	mRNA
16-2303758-C-T	A more recent version of the selected reference sequence NM_080594.2 is available (NM_080594.3): NM_080594.3:c.*207G>A MUST be fully validated prior to use in reports: select_variants=NM_080594.3:c.*207G>A|A more recent version of the selected reference sequence NM_006711.3 is available (NM_006711.4): NM_006711.4:c.*207G>A MUST be fully validated prior to use in reports: select_variants=NM_006711…	NM_001286626.1:c.*207G>A						NP_001273555.1:p.?	NC_000016.9:g.2303758C>T	16	2303758	.	C	T	NC_000016.10:g.2253757C>T	16	2253757	.	C	T	RNPS1	HGNC:10080	Homo sapiens RNA binding protein with serine rich domain 1 (RNPS1)	transcript variant 4
15-89402149-C-T	RefSeqGene record not available	NM_013227.3:c.6333C>T			NG_012794.1:g.60476C>T			NP_037359.3:p.(Phe2111=)	NC_000015.9:g.89402149C>T	15	89402149	.	C	T	NC_000015.10:g.88858918C>T	15	88858918	.	C	T	ACAN	HGNC:319	Homo sapiens aggrecan (ACAN)	transcript variant 2
15-89402149-C-T	RefSeqGene record not available	NM_001135.3:c.6333C>T						NP_001126.3:p.(Phe2111=)	NC_000015.9:g.89402149C>T	15	89402149	.	C	T	NC_000015.10:g.88858918C>T	15	88858918	.	C	T	ACAN	HGNC:319	Homo sapiens aggrecan (ACAN)	transcript variant 1
22-41919903-C-T		NM_001098.2:c.1440C>T			NG_032143.1:g.59775C>T			NP_001089.1:p.(Asn480=)	NC_000022.10:g.41919903C>T	22	41919903	.	C	T	NC_000022.11:g.41523899C>T	22	41523899	.	C	T	ACO2	HGNC:118	Homo sapiens aconitase 2 (ACO2)	mRNA
4-8396360-C-T	RefSeqGene record not available	NM_001101667.1:c.1166G>A						NP_001095137.1:p.(Arg389His)	NC_000004.11:g.8396360C>T	4	8396360	.	C	T	NC_000004.12:g.8394633C>T	4	8394633	.	C	T	ACOX3	HGNC:121	Homo sapiens acyl-CoA oxidase 3	pristanoyl (ACOX3)	mRNA
4-8396360-C-T	RefSeqGene record not available	NM_003501.2:c.1166G>A						NP_003492.2:p.(Arg389His)	NC_000004.11:g.8396360C>T	4	8396360	.	C	T	NC_000004.12:g.8394633C>T	4	8394633	.	C	T	ACOX3	HGNC:121	Homo sapiens acyl-CoA oxidase 3	pristanoyl (ACOX3)	mRNA
5-131326601-G-T	RefSeqGene record not available	NM_001205248.1:c.255C>A						NP_001192177.1:p.(Tyr85Ter)	NC_000005.9:g.131326601G>T	5	131326601	.	G	T	NC_000005.10:g.131990908G>T	5	131990908	.	G	T	ACSL6	HGNC:16496	Homo sapiens acyl-CoA synthetase long chain family member 6 (ACSL6)	transcript variant 4
5-131326601-G-T	RefSeqGene record not available	NM_001205247.1:c.225C>A						NP_001192176.1:p.(Tyr75Ter)	NC_000005.9:g.131326601G>T	5	131326601	.	G	T	NC_000005.10:g.131990908G>T	5	131990908	.	G	T	ACSL6	HGNC:16496	Homo sapiens acyl-CoA synthetase long chain family member 6 (ACSL6)	transcript variant 3
5-131326601-G-T	RefSeqGene record not available	NM_001009185.2:c.330C>A						NP_001009185.1:p.(Tyr110Ter)	NC_000005.9:g.131326601G>T	5	131326601	.	G	T	NC_000005.10:g.131990908G>T	5	131990908	.	G	T	ACSL6	HGNC:16496	Homo sapiens acyl-CoA synthetase long chain family member 6 (ACSL6)	transcript variant 2
5-131326601-G-T	RefSeqGene record not available	NM_001205250.1:c.288C>A			NG_028290.1:g.26161C>A			NP_001192179.1:p.(Tyr96Ter)	NC_000005.9:g.131326601G>T	5	131326601	.	G	T	NC_000005.10:g.131990908G>T	5	131990908	.	G	T	ACSL6	HGNC:16496	Homo sapiens acyl-CoA synthetase long chain family member 6 (ACSL6)	transcript variant 5
5-131326601-G-T	RefSeqGene record not available	NM_015256.3:c.330C>A						NP_056071.2:p.(Tyr110Ter)	NC_000005.9:g.131326601G>T	5	131326601	.	G	T	NC_000005.10:g.131990908G>T	5	131990908	.	G	T	ACSL6	HGNC:16496	Homo sapiens acyl-CoA synthetase long chain family member 6 (ACSL6)	transcript variant 1
5-131326601-G-T	RefSeqGene record not available	NM_001205251.1:c.150C>A						NP_001192180.1:p.(Tyr50Ter)	NC_000005.9:g.131326601G>T	5	131326601	.	G	T	NC_000005.10:g.131990908G>T	5	131990908	.	G	T	ACSL6	HGNC:16496	Homo sapiens acyl-CoA synthetase long chain family member 6 (ACSL6)	transcript variant 6
7-5568089-C-T	A more recent version of the selected reference sequence NM_001101.3 is available (NM_001101.4): NM_001101.4:c.625G>A MUST be fully validated prior to use in reports: select_variants=NM_001101.4:c.625G>A|RefSeqGene record not available	NM_001101.4:c.625G>A						NP_001092.1(LRG_132p1):p.(Val209Met)	NC_000007.13:g.5568089C>T	7	5568089	.	C	T	NC_000007.14:g.5528458C>T	7	5528458	.	C	T	ACTB	HGNC:132	Homo sapiens actin beta (ACTB)	mRNA
7-5568089-C-T	A more recent version of the selected reference sequence NM_001101.3 is available (NM_001101.4): NM_001101.4:c.625G>A MUST be fully validated prior to use in reports: select_variants=NM_001101.4:c.625G>A|RefSeqGene record not available	NM_001101.3:c.625G>A			NG_007992.1:g.7144G>A	LRG_132:g.7144G>A	LRG_132t1:c.625G>A	NP_001092.1(LRG_132p1):p.(Val209Met)	NC_000007.13:g.5568089C>T	7	5568089	.	C	T	NC_000007.14:g.5528458C>T	7	5528458	.	C	T	ACTB	HGNC:132	Homo sapiens actin beta (ACTB)	mRNA
15-35084671-C-T	RefSeqGene record not available	NM_005159.4:c.554G>A			NG_007553.1:g.8257G>A	LRG_388:g.8257G>A	LRG_388t1:c.554G>A	NP_005150.1(LRG_388p1):p.(Arg185Gln)	NC_000015.9:g.35084671C>T	15	35084671	.	C	T	NC_000015.10:g.34792470C>T	15	34792470	.	C	T	ACTC1	HGNC:143	Homo sapiens actin alpha cardiac muscle 1 (ACTC1)	mRNA
15-35084671-C-T	RefSeqGene record not available	NR_120329.1:n.299+15039C>T	NC_000015.9(NR_120329.1):c.299+15039C>T					null	NC_000015.9:g.35084671C>T	15	35084671	.	C	T	NC_000015.10:g.34792470C>T	15	34792470	.	C	T	LOC101928174		Homo sapiens uncharacterized LOC101928174 (LOC101928174)	long non-coding RNA
17-79478259-C-T	A more recent version of the selected reference sequence NR_037688.1 is available (NR_037688.2): NR_037688.2:n.896A= MUST be fully validated prior to use in reports: select_variants=NR_037688.2:n.896A=|A more recent version of the selected reference sequence NM_001199954.1 is available (NM_001199954.2): NM_001199954.2:c.757G>A MUST be fully validated prior to use in reports: select_variants=NM_00…	NM_001199954.2:c.757G>A						NP_001186883.1:p.(Glu253Lys)	NC_000017.10:g.79478259C>T	17	79478259	.	C	T	NC_000017.11:g.81511233C>T	17	81511233	.	C	T	ACTG1	HGNC:144	Homo sapiens actin gamma 1 (ACTG1)	transcript variant 1	NW_003871087.1:g.165871C>T
17-79478259-C-T	A more recent version of the selected reference sequence NR_037688.1 is available (NR_037688.2): NR_037688.2:n.896A= MUST be fully validated prior to use in reports: select_variants=NR_037688.2:n.896A=|A more recent version of the selected reference sequence NM_001199954.1 is available (NM_001199954.2): NM_001199954.2:c.757G>A MUST be fully validated prior to use in reports: select_variants=NM_00…	NR_037688.2:n.829G>A						null	NC_000017.10:g.79478259C>T	17	79478259	.	C	T	NC_000017.11:g.81511233C>T	17	81511233	.	C	T	ACTG1	HGNC:144	Homo sapiens actin gamma 1 (ACTG1)	transcript variant 3	NW_003871087.1:g.165871C>T
17-79478259-C-T	A more recent version of the selected reference sequence NR_037688.1 is available (NR_037688.2): NR_037688.2:n.896A= MUST be fully validated prior to use in reports: select_variants=NR_037688.2:n.896A=|A more recent version of the selected reference sequence NM_001199954.1 is available (NM_001199954.2): NM_001199954.2:c.757G>A MUST be fully validated prior to use in reports: select_variants=NM_00…	NR_037688.1:n.896G>A						null	NC_000017.10:g.79478259C>T	17	79478259	.	C	T	NC_000017.11:g.81511233C>T	17	81511233	.	C	T	ACTG1	HGNC:144	Homo sapiens actin gamma 1 (ACTG1)	transcript variant 3	NW_003871087.1:g.165871C>T
17-79478259-C-T	A more recent version of the selected reference sequence NR_037688.1 is available (NR_037688.2): NR_037688.2:n.896A= MUST be fully validated prior to use in reports: select_variants=NR_037688.2:n.896A=|A more recent version of the selected reference sequence NM_001199954.1 is available (NM_001199954.2): NM_001199954.2:c.757G>A MUST be fully validated prior to use in reports: select_variants=NM_00…	NM_001199954.1:c.757G>A						NP_001186883.1:p.(Glu253Lys)	NC_000017.10:g.79478259C>T	17	79478259	.	C	T	NC_000017.11:g.81511233C>T	17	81511233	.	C	T	ACTG1	HGNC:144	Homo sapiens actin gamma 1 (ACTG1)	transcript variant 1	NW_003871087.1:g.165871C>T
17-79478259-C-T	A more recent version of the selected reference sequence NR_037688.1 is available (NR_037688.2): NR_037688.2:n.896A= MUST be fully validated prior to use in reports: select_variants=NR_037688.2:n.896A=|A more recent version of the selected reference sequence NM_001199954.1 is available (NM_001199954.2): NM_001199954.2:c.757G>A MUST be fully validated prior to use in reports: select_variants=NM_00…	NM_001614.4:c.757G>A						NP_001605.1:p.(Glu253Lys)	NC_000017.10:g.79478259C>T	17	79478259	.	C	T	NC_000017.11:g.81511233C>T	17	81511233	.	C	T	ACTG1	HGNC:144	Homo sapiens actin gamma 1 (ACTG1)	transcript variant 2	NW_003871087.1:g.165871C>T
17-79478259-C-T	A more recent version of the selected reference sequence NR_037688.1 is available (NR_037688.2): NR_037688.2:n.896A= MUST be fully validated prior to use in reports: select_variants=NR_037688.2:n.896A=|A more recent version of the selected reference sequence NM_001199954.1 is available (NM_001199954.2): NM_001199954.2:c.757G>A MUST be fully validated prior to use in reports: select_variants=NM_00…	NM_001614.3:c.757G>A			NG_011433.1:g.6569G>A			NP_001605.1:p.(Glu253Lys)	NC_000017.10:g.79478259C>T	17	79478259	.	C	T	NC_000017.11:g.81511233C>T	17	81511233	.	C	T	ACTG1	HGNC:144	Homo sapiens actin gamma 1 (ACTG1)	transcript variant 2	NW_003871087.1:g.165871C>T
10-72520520-C-T	A more recent version of the selected reference sequence NM_080722.3 is available (NM_080722.4): NM_080722.4:c.3583C>T MUST be fully validated prior to use in reports: select_variants=NM_080722.4:c.3583C>T|A more recent version of the selected reference sequence NM_139155.2 is available (NM_139155.3): NM_139155.3:c.3592C>T MUST be fully validated prior to use in reports: select_variants=NM_139155…	NM_080722.3:c.3583C>T						NP_542453.2:p.(Pro1195Ser)	NC_000010.10:g.72520520C>T	10	72520520	.	C	T	NC_000010.11:g.70760764C>T	10	70760764	.	C	T	ADAMTS14	HGNC:14899	Homo sapiens ADAM metallopeptidase with thrombospondin type 1 motif 14 (ADAMTS14)	transcript variant 2
10-72520520-C-T	A more recent version of the selected reference sequence NM_080722.3 is available (NM_080722.4): NM_080722.4:c.3583C>T MUST be fully validated prior to use in reports: select_variants=NM_080722.4:c.3583C>T|A more recent version of the selected reference sequence NM_139155.2 is available (NM_139155.3): NM_139155.3:c.3592C>T MUST be fully validated prior to use in reports: select_variants=NM_139155…	NM_139155.2:c.3592C>T						NP_631894.2:p.(Pro1198Ser)	NC_000010.10:g.72520520C>T	10	72520520	.	C	T	NC_000010.11:g.70760764C>T	10	70760764	.	C	T	ADAMTS14	HGNC:14899	Homo sapiens ADAM metallopeptidase with thrombospondin type 1 motif 14 (ADAMTS14)	transcript variant 1
10-72520520-C-T	A more recent version of the selected reference sequence NM_080722.3 is available (NM_080722.4): NM_080722.4:c.3583C>T MUST be fully validated prior to use in reports: select_variants=NM_080722.4:c.3583C>T|A more recent version of the selected reference sequence NM_139155.2 is available (NM_139155.3): NM_139155.3:c.3592C>T MUST be fully validated prior to use in reports: select_variants=NM_139155…	NM_139155.3:c.3592C>T						NP_631894.2:p.(Pro1198Ser)	NC_000010.10:g.72520520C>T	10	72520520	.	C	T	NC_000010.11:g.70760764C>T	10	70760764	.	C	T	ADAMTS14	HGNC:14899	Homo sapiens ADAM metallopeptidase with thrombospondin type 1 motif 14 (ADAMTS14)	transcript variant 1
10-72520520-C-T	A more recent version of the selected reference sequence NM_080722.3 is available (NM_080722.4): NM_080722.4:c.3583C>T MUST be fully validated prior to use in reports: select_variants=NM_080722.4:c.3583C>T|A more recent version of the selected reference sequence NM_139155.2 is available (NM_139155.3): NM_139155.3:c.3592C>T MUST be fully validated prior to use in reports: select_variants=NM_139155…	NM_080722.4:c.3583C>T						NP_542453.2:p.(Pro1195Ser)	NC_000010.10:g.72520520C>T	10	72520520	.	C	T	NC_000010.11:g.70760764C>T	10	70760764	.	C	T	ADAMTS14	HGNC:14899	Homo sapiens ADAM metallopeptidase with thrombospondin type 1 motif 14 (ADAMTS14)	transcript variant 2
5-5303439-C-T	A more recent version of the selected reference sequence NM_139056.2 is available (NM_139056.3): NM_139056.3:c.2848C>T MUST be fully validated prior to use in reports: select_variants=NM_139056.3:c.2848C>T|RefSeqGene record not available	NM_139056.3:c.2848C>T						NP_620687.2:p.(Arg950Cys)	NC_000005.9:g.5303439C>T	5	5303439	.	C	T	NC_000005.10:g.5303326C>T	5	5303326	.	C	T	ADAMTS16	HGNC:17108	Homo sapiens ADAM metallopeptidase with thrombospondin type 1 motif 16 (ADAMTS16)	transcript variant 1
5-5303439-C-T	A more recent version of the selected reference sequence NM_139056.2 is available (NM_139056.3): NM_139056.3:c.2848C>T MUST be fully validated prior to use in reports: select_variants=NM_139056.3:c.2848C>T|RefSeqGene record not available	NR_136935.1:n.2855C>T						null	NC_000005.9:g.5303439C>T	5	5303439	.	C	T	NC_000005.10:g.5303326C>T	5	5303326	.	C	T	ADAMTS16	HGNC:17108	Homo sapiens ADAM metallopeptidase with thrombospondin type 1 motif 16 (ADAMTS16)	transcript variant 2
5-5303439-C-T	A more recent version of the selected reference sequence NM_139056.2 is available (NM_139056.3): NM_139056.3:c.2848C>T MUST be fully validated prior to use in reports: select_variants=NM_139056.3:c.2848C>T|RefSeqGene record not available	NM_139056.2:c.2848C>T						NP_620687.2:p.(Arg950Cys)	NC_000005.9:g.5303439C>T	5	5303439	.	C	T	NC_000005.10:g.5303326C>T	5	5303326	.	C	T	ADAMTS16	HGNC:17108	Homo sapiens ADAM metallopeptidase with thrombospondin type 1 motif 16 (ADAMTS16)	mRNA
9-136404993-C-T	RefSeqGene record not available	NM_001145320.1:c.410C>T			NG_009931.1:g.12708C>T			NP_001138792.1:p.(Pro137Leu)	NC_000009.11:g.136404993C>T	9	136404993	.	C	T	NC_000009.12:g.133539871C>T	9	133539871	.	C	T	ADAMTSL2	HGNC:14631	Homo sapiens ADAMTS like 2 (ADAMTSL2)	transcript variant 2
9-136404993-C-T	RefSeqGene record not available	NM_014694.3:c.410C>T						NP_055509.2:p.(Pro137Leu)	NC_000009.11:g.136404993C>T	9	136404993	.	C	T	NC_000009.12:g.133539871C>T	9	133539871	.	C	T	ADAMTSL2	HGNC:14631	Homo sapiens ADAMTS like 2 (ADAMTSL2)	transcript variant 1
19-1510640-G-T	RefSeqGene record not available	NM_213604.2:c.189C>A						NP_998769.2:p.(Leu63=)	NC_000019.9:g.1510640G>T	19	1510640	.	G	T	NC_000019.10:g.1510641G>T	19	1510641	.	G	T	ADAMTSL5	HGNC:27912	Homo sapiens ADAMTS like 5 (ADAMTSL5)	transcript variant 2
7-938673-C-T	A more recent version of the selected reference sequence NM_006869.2 is available (NM_006869.3): NM_006869.3:c.1093G>A MUST be fully validated prior to use in reports: select_variants=NM_006869.3:c.1093G>A|RefSeqGene record not available	NM_006869.2:c.1093G>A						NP_006860.1:p.(Ala365Thr)	NC_000007.13:g.938673C>T	7	938673	.	C	T	NC_000007.14:g.899036C>T	7	899036	.	C	T	ADAP1	HGNC:16486	Homo sapiens ArfGAP with dual PH domains 1 (ADAP1)	mRNA
7-938673-C-T	A more recent version of the selected reference sequence NM_006869.2 is available (NM_006869.3): NM_006869.3:c.1093G>A MUST be fully validated prior to use in reports: select_variants=NM_006869.3:c.1093G>A|RefSeqGene record not available	NM_006869.3:c.1093G>A						NP_006860.1:p.(Ala365Thr)	NC_000007.13:g.938673C>T	7	938673	.	C	T	NC_000007.14:g.899036C>T	7	899036	.	C	T	ADAP1	HGNC:16486	Homo sapiens ArfGAP with dual PH domains 1 (ADAP1)	transcript variant 1
7-938673-C-T	A more recent version of the selected reference sequence NM_006869.2 is available (NM_006869.3): NM_006869.3:c.1093G>A MUST be fully validated prior to use in reports: select_variants=NM_006869.3:c.1093G>A|RefSeqGene record not available	NM_001284308.1:c.1126G>A						NP_001271237.1:p.(Ala376Thr)	NC_000007.13:g.938673C>T	7	938673	.	C	T	NC_000007.14:g.899036C>T	7	899036	.	C	T	ADAP1	HGNC:16486	Homo sapiens ArfGAP with dual PH domains 1 (ADAP1)	transcript variant 2
7-938673-C-T	A more recent version of the selected reference sequence NM_006869.2 is available (NM_006869.3): NM_006869.3:c.1093G>A MUST be fully validated prior to use in reports: select_variants=NM_006869.3:c.1093G>A|RefSeqGene record not available	NM_001284309.1:c.877G>A						NP_001271238.1:p.(Ala293Thr)	NC_000007.13:g.938673C>T	7	938673	.	C	T	NC_000007.14:g.899036C>T	7	899036	.	C	T	ADAP1	HGNC:16486	Homo sapiens ArfGAP with dual PH domains 1 (ADAP1)	transcript variant 3
7-938673-C-T	A more recent version of the selected reference sequence NM_006869.2 is available (NM_006869.3): NM_006869.3:c.1093G>A MUST be fully validated prior to use in reports: select_variants=NM_006869.3:c.1093G>A|RefSeqGene record not available	NM_001284311.1:c.808G>A						NP_001271240.1:p.(Ala270Thr)	NC_000007.13:g.938673C>T	7	938673	.	C	T	NC_000007.14:g.899036C>T	7	899036	.	C	T	ADAP1	HGNC:16486	Homo sapiens ArfGAP with dual PH domains 1 (ADAP1)	transcript variant 5
7-938673-C-T	A more recent version of the selected reference sequence NM_006869.2 is available (NM_006869.3): NM_006869.3:c.1093G>A MUST be fully validated prior to use in reports: select_variants=NM_006869.3:c.1093G>A|RefSeqGene record not available	NM_001284310.1:c.877G>A						NP_001271239.1:p.(Ala293Thr)	NC_000007.13:g.938673C>T	7	938673	.	C	T	NC_000007.14:g.899036C>T	7	899036	.	C	T	ADAP1	HGNC:16486	Homo sapiens ArfGAP with dual PH domains 1 (ADAP1)	transcript variant 4
1-227169765-C-T		NM_020247.4:c.768C>T			NG_012825.1:g.46828C>T		LRG_1092t1:c.768C>T	NP_064632.2(LRG_1092p1):p.(Ser256=)	NC_000001.10:g.227169765C>T	1	227169765	.	C	T	NC_000001.11:g.226982064C>T	1	226982064	.	C	T	COQ8A	HGNC:16812	Homo sapiens coenzyme Q8A (COQ8A)	mRNA
8-145618052-C-T	A more recent version of the selected reference sequence NM_174922.3 is available (NM_174922.4): NM_174922.4:c.1582C>T MUST be fully validated prior to use in reports: select_variants=NM_174922.4:c.1582C>T|RefSeqGene record not available	NM_174922.4:c.1582C>T						NP_777582.4:p.(Leu528Phe)	NC_000008.10:g.145618052C>T	8	145618052	.	C	T	NC_000008.11:g.144392837C>T	8	144392837	.	C	T	ADCK5	HGNC:21738	Homo sapiens aarF domain containing kinase 5 (ADCK5)	mRNA
8-145618052-C-T	A more recent version of the selected reference sequence NM_174922.3 is available (NM_174922.4): NM_174922.4:c.1582C>T MUST be fully validated prior to use in reports: select_variants=NM_174922.4:c.1582C>T|RefSeqGene record not available	NM_174922.3:c.1582C>T						NP_777582.3:p.(Leu528Phe)	NC_000008.10:g.145618052C>T	8	145618052	.	C	T	NC_000008.11:g.144392837C>T	8	144392837	.	C	T	ADCK5	HGNC:21738	Homo sapiens aarF domain containing kinase 5 (ADCK5)	mRNA
3-123047511-C-T	RefSeqGene record not available	NM_001199642.1:c.735G>A						NP_001186571.1:p.(Met245Ile)	NC_000003.11:g.123047511C>T	3	123047511	.	C	T	NC_000003.12:g.123328664C>T	3	123328664	.	C	T	ADCY5	HGNC:236	Homo sapiens adenylate cyclase 5 (ADCY5)	transcript variant 2
3-123047511-C-T	RefSeqGene record not available	NM_183357.2:c.1785G>A			NG_033882.1:g.124882G>A			NP_899200.1:p.(Met595Ile)	NC_000003.11:g.123047511C>T	3	123047511	.	C	T	NC_000003.12:g.123328664C>T	3	123328664	.	C	T	ADCY5	HGNC:236	Homo sapiens adenylate cyclase 5 (ADCY5)	transcript variant 1
20-49509038-G-T	A more recent version of the selected reference sequence NM_181442.1 is available (NM_181442.3): NM_181442.3:c.2213C>A MUST be fully validated prior to use in reports: select_variants=NM_181442.3:c.2213C>A|A more recent version of the selected reference sequence NM_015339.3 is available (NM_015339.4): NM_015339.4:c.2213C>A MUST be fully validated prior to use in reports: select_variants=NM_015339…	NM_181442.1:c.2213C>A						NP_852107.1:p.(Ser738Ter)	NC_000020.10:g.49509038G>T	20	49509038	.	G	T	NC_000020.11:g.50892501G>T	20	50892501	.	G	T	ADNP	HGNC:15766	Homo sapiens activity-dependent neuroprotector homeobox (ADNP)	transcript variant 2
20-49509038-G-T	A more recent version of the selected reference sequence NM_181442.1 is available (NM_181442.3): NM_181442.3:c.2213C>A MUST be fully validated prior to use in reports: select_variants=NM_181442.3:c.2213C>A|A more recent version of the selected reference sequence NM_015339.3 is available (NM_015339.4): NM_015339.4:c.2213C>A MUST be fully validated prior to use in reports: select_variants=NM_015339…	NM_001347511.1:c.2213C>A						NP_001334440.1:p.(Ser738Ter)	NC_000020.10:g.49509038G>T	20	49509038	.	G	T	NC_000020.11:g.50892501G>T	20	50892501	.	G	T	ADNP	HGNC:15766	Homo sapiens activity dependent neuroprotector homeobox (ADNP)	transcript variant 5
20-49509038-G-T	A more recent version of the selected reference sequence NM_181442.1 is available (NM_181442.3): NM_181442.3:c.2213C>A MUST be fully validated prior to use in reports: select_variants=NM_181442.3:c.2213C>A|A more recent version of the selected reference sequence NM_015339.3 is available (NM_015339.4): NM_015339.4:c.2213C>A MUST be fully validated prior to use in reports: select_variants=NM_015339…	NM_015339.3:c.2213C>A						NP_056154.1:p.(Ser738Ter)	NC_000020.10:g.49509038G>T	20	49509038	.	G	T	NC_000020.11:g.50892501G>T	20	50892501	.	G	T	ADNP	HGNC:15766	Homo sapiens activity dependent neuroprotector homeobox (ADNP)	transcript variant 1
20-49509038-G-T	A more recent version of the selected reference sequence NM_181442.1 is available (NM_181442.3): NM_181442.3:c.2213C>A MUST be fully validated prior to use in reports: select_variants=NM_181442.3:c.2213C>A|A more recent version of the selected reference sequence NM_015339.3 is available (NM_015339.4): NM_015339.4:c.2213C>A MUST be fully validated prior to use in reports: select_variants=NM_015339…	NM_015339.2:c.2213C>A						NP_056154.1:p.(Ser738Ter)	NC_000020.10:g.49509038G>T	20	49509038	.	G	T	NC_000020.11:g.50892501G>T	20	50892501	.	G	T	ADNP	HGNC:15766	Homo sapiens activity-dependent neuroprotector homeobox (ADNP)	transcript variant 1
20-49509038-G-T	A more recent version of the selected reference sequence NM_181442.1 is available (NM_181442.3): NM_181442.3:c.2213C>A MUST be fully validated prior to use in reports: select_variants=NM_181442.3:c.2213C>A|A more recent version of the selected reference sequence NM_015339.3 is available (NM_015339.4): NM_015339.4:c.2213C>A MUST be fully validated prior to use in reports: select_variants=NM_015339…	NM_001282531.2:c.2213C>A						NP_001269460.1:p.(Ser738Ter)	NC_000020.10:g.49509038G>T	20	49509038	.	G	T	NC_000020.11:g.50892501G>T	20	50892501	.	G	T	ADNP	HGNC:15766	Homo sapiens activity dependent neuroprotector homeobox (ADNP)	transcript variant 3
20-49509038-G-T	A more recent version of the selected reference sequence NM_181442.1 is available (NM_181442.3): NM_181442.3:c.2213C>A MUST be fully validated prior to use in reports: select_variants=NM_181442.3:c.2213C>A|A more recent version of the selected reference sequence NM_015339.3 is available (NM_015339.4): NM_015339.4:c.2213C>A MUST be fully validated prior to use in reports: select_variants=NM_015339…	NM_181442.2:c.2213C>A						NP_852107.1:p.(Ser738Ter)	NC_000020.10:g.49509038G>T	20	49509038	.	G	T	NC_000020.11:g.50892501G>T	20	50892501	.	G	T	ADNP	HGNC:15766	Homo sapiens activity dependent neuroprotector homeobox (ADNP)	transcript variant 2
20-49509038-G-T	A more recent version of the selected reference sequence NM_181442.1 is available (NM_181442.3): NM_181442.3:c.2213C>A MUST be fully validated prior to use in reports: select_variants=NM_181442.3:c.2213C>A|A more recent version of the selected reference sequence NM_015339.3 is available (NM_015339.4): NM_015339.4:c.2213C>A MUST be fully validated prior to use in reports: select_variants=NM_015339…	NM_001282531.1:c.2213C>A						NP_001269460.1:p.(Ser738Ter)	NC_000020.10:g.49509038G>T	20	49509038	.	G	T	NC_000020.11:g.50892501G>T	20	50892501	.	G	T	ADNP	HGNC:15766	Homo sapiens activity dependent neuroprotector homeobox (ADNP)	transcript variant 3
20-49509038-G-T	A more recent version of the selected reference sequence NM_181442.1 is available (NM_181442.3): NM_181442.3:c.2213C>A MUST be fully validated prior to use in reports: select_variants=NM_181442.3:c.2213C>A|A more recent version of the selected reference sequence NM_015339.3 is available (NM_015339.4): NM_015339.4:c.2213C>A MUST be fully validated prior to use in reports: select_variants=NM_015339…	NM_015339.4:c.2213C>A						NP_056154.1:p.(Ser738Ter)	NC_000020.10:g.49509038G>T	20	49509038	.	G	T	NC_000020.11:g.50892501G>T	20	50892501	.	G	T	ADNP	HGNC:15766	Homo sapiens activity dependent neuroprotector homeobox (ADNP)	transcript variant 1
20-49509038-G-T	A more recent version of the selected reference sequence NM_181442.1 is available (NM_181442.3): NM_181442.3:c.2213C>A MUST be fully validated prior to use in reports: select_variants=NM_181442.3:c.2213C>A|A more recent version of the selected reference sequence NM_015339.3 is available (NM_015339.4): NM_015339.4:c.2213C>A MUST be fully validated prior to use in reports: select_variants=NM_015339…	NM_001282532.1:c.2213C>A						NP_001269461.1:p.(Ser738Ter)	NC_000020.10:g.49509038G>T	20	49509038	.	G	T	NC_000020.11:g.50892501G>T	20	50892501	.	G	T	ADNP	HGNC:15766	Homo sapiens activity dependent neuroprotector homeobox (ADNP)	transcript variant 4
20-49509038-G-T	A more recent version of the selected reference sequence NM_181442.1 is available (NM_181442.3): NM_181442.3:c.2213C>A MUST be fully validated prior to use in reports: select_variants=NM_181442.3:c.2213C>A|A more recent version of the selected reference sequence NM_015339.3 is available (NM_015339.4): NM_015339.4:c.2213C>A MUST be fully validated prior to use in reports: select_variants=NM_015339…	NM_181442.3:c.2213C>A						NP_852107.1:p.(Ser738Ter)	NC_000020.10:g.49509038G>T	20	49509038	.	G	T	NC_000020.11:g.50892501G>T	20	50892501	.	G	T	ADNP	HGNC:15766	Homo sapiens activity dependent neuroprotector homeobox (ADNP)	transcript variant 2
2-64779393-G-T	RefSeqGene record not available	NM_203437.3:c.785G>T						NP_982261.2:p.(Arg262Leu)	NC_000002.11:g.64779393G>T	2	64779393	.	G	T	NC_000002.12:g.64552259G>T	2	64552259	.	G	T	AFTPH	HGNC:25951	Homo sapiens aftiphilin (AFTPH)	transcript variant 1
2-64779393-G-T	RefSeqGene record not available	NM_017657.4:c.785G>T						NP_060127.3:p.(Arg262Leu)	NC_000002.11:g.64779393G>T	2	64779393	.	G	T	NC_000002.12:g.64552259G>T	2	64552259	.	G	T	AFTPH	HGNC:25951	Homo sapiens aftiphilin (AFTPH)	transcript variant 2
2-64779393-G-T	RefSeqGene record not available	NM_001002243.2:c.785G>T						NP_001002243.1:p.(Arg262Leu)	NC_000002.11:g.64779393G>T	2	64779393	.	G	T	NC_000002.12:g.64552259G>T	2	64552259	.	G	T	AFTPH	HGNC:25951	Homo sapiens aftiphilin (AFTPH)	transcript variant 3
2-236708089-C-T	RefSeqGene record not available	NM_014914.4:c.880C>T						NP_055729.2:p.(Arg294Trp)	NC_000002.11:g.236708089C>T	2	236708089	.	C	T	NC_000002.12:g.235799445C>T	2	235799445	.	C	T	AGAP1	HGNC:16922	Homo sapiens ArfGAP with GTPase domain	ankyrin repeat and PH domain 1 (AGAP1)	mRNA
2-236708089-C-T	RefSeqGene record not available	NM_001037131.2:c.880C>T			NG_030314.1:g.310357C>T			NP_001032208.1:p.(Arg294Trp)	NC_000002.11:g.236708089C>T	2	236708089	.	C	T	NC_000002.12:g.235799445C>T	2	235799445	.	C	T	AGAP1	HGNC:16922	Homo sapiens ArfGAP with GTPase domain	ankyrin repeat and PH domain 1 (AGAP1)	mRNA
2-236708089-C-T	RefSeqGene record not available	NM_001244888.1:c.880C>T						NP_001231817.1:p.(Arg294Trp)	NC_000002.11:g.236708089C>T	2	236708089	.	C	T	NC_000002.12:g.235799445C>T	2	235799445	.	C	T	AGAP1	HGNC:16922	Homo sapiens ArfGAP with GTPase domain	ankyrin repeat and PH domain 1 (AGAP1)	mRNA
1-36385120-C-T	A more recent version of the selected reference sequence NM_012199.2 is available (NM_012199.4): NM_012199.4:c.2486C>T MUST be fully validated prior to use in reports: select_variants=NM_012199.4:c.2486C>T|RefSeqGene record not available	NM_001317123.1:c.2261C>T						NP_001304052.1:p.(Ser754Leu)	NC_000001.10:g.36385120C>T	1	36385120	.	C	T	NC_000001.11:g.35919519C>T	1	35919519	.	C	T	AGO1	HGNC:3262	Homo sapiens argonaute RISC component 1 (AGO1)	transcript variant 2
1-36385120-C-T	A more recent version of the selected reference sequence NM_012199.2 is available (NM_012199.4): NM_012199.4:c.2486C>T MUST be fully validated prior to use in reports: select_variants=NM_012199.4:c.2486C>T|RefSeqGene record not available	NM_001317122.1:c.2486C>T						NP_001304051.1:p.?	NC_000001.10:g.36385120C>T	1	36385120	.	C	T	NC_000001.11:g.35919519C>T	1	35919519	.	C	T	AGO1	HGNC:3262	Homo sapiens argonaute RISC component 1 (AGO1)	transcript variant 1
1-36385120-C-T	A more recent version of the selected reference sequence NM_012199.2 is available (NM_012199.4): NM_012199.4:c.2486C>T MUST be fully validated prior to use in reports: select_variants=NM_012199.4:c.2486C>T|RefSeqGene record not available	NM_012199.2:c.2486C>T						NP_036331.1:p.(Ser829Leu)	NC_000001.10:g.36385120C>T	1	36385120	.	C	T	NC_000001.11:g.35919519C>T	1	35919519	.	C	T	AGO1	HGNC:3262	Homo sapiens argonaute RISC catalytic component 1 (AGO1)	mRNA
1-36385120-C-T	A more recent version of the selected reference sequence NM_012199.2 is available (NM_012199.4): NM_012199.4:c.2486C>T MUST be fully validated prior to use in reports: select_variants=NM_012199.4:c.2486C>T|RefSeqGene record not available	NM_012199.4:c.2486C>T						NP_036331.1:p.(Ser829Leu)	NC_000001.10:g.36385120C>T	1	36385120	.	C	T	NC_000001.11:g.35919519C>T	1	35919519	.	C	T	AGO1	HGNC:3262	Homo sapiens argonaute 1	RISC catalytic component (AGO1)	mRNA
1-36359409-A-T	A more recent version of the selected reference sequence NM_012199.2 is available (NM_012199.4): NM_012199.4:c.647A>T MUST be fully validated prior to use in reports: select_variants=NM_012199.4:c.647A>T|RefSeqGene record not available	NM_001317123.1:c.422A>T						NP_001304052.1:p.(Asp141Val)	NC_000001.10:g.36359409A>T	1	36359409	.	A	T	NC_000001.11:g.35893808A>T	1	35893808	.	A	T	AGO1	HGNC:3262	Homo sapiens argonaute RISC component 1 (AGO1)	transcript variant 2
1-36359409-A-T	A more recent version of the selected reference sequence NM_012199.2 is available (NM_012199.4): NM_012199.4:c.647A>T MUST be fully validated prior to use in reports: select_variants=NM_012199.4:c.647A>T|RefSeqGene record not available	NM_001317122.1:c.647A>T						NP_001304051.1:p.?	NC_000001.10:g.36359409A>T	1	36359409	.	A	T	NC_000001.11:g.35893808A>T	1	35893808	.	A	T	AGO1	HGNC:3262	Homo sapiens argonaute RISC component 1 (AGO1)	transcript variant 1
1-36359409-A-T	A more recent version of the selected reference sequence NM_012199.2 is available (NM_012199.4): NM_012199.4:c.647A>T MUST be fully validated prior to use in reports: select_variants=NM_012199.4:c.647A>T|RefSeqGene record not available	NM_012199.2:c.647A>T						NP_036331.1:p.(Asp216Val)	NC_000001.10:g.36359409A>T	1	36359409	.	A	T	NC_000001.11:g.35893808A>T	1	35893808	.	A	T	AGO1	HGNC:3262	Homo sapiens argonaute RISC catalytic component 1 (AGO1)	mRNA
1-36359409-A-T	A more recent version of the selected reference sequence NM_012199.2 is available (NM_012199.4): NM_012199.4:c.647A>T MUST be fully validated prior to use in reports: select_variants=NM_012199.4:c.647A>T|RefSeqGene record not available	NM_012199.4:c.647A>T						NP_036331.1:p.(Asp216Val)	NC_000001.10:g.36359409A>T	1	36359409	.	A	T	NC_000001.11:g.35893808A>T	1	35893808	.	A	T	AGO1	HGNC:3262	Homo sapiens argonaute 1	RISC catalytic component (AGO1)	mRNA
1-36474596-C-T	RefSeqGene record not available	NM_177422.2:c.278C>T						NP_803171.1:p.(Pro93Leu)	NC_000001.10:g.36474596C>T	1	36474596	.	C	T	NC_000001.11:g.36008995C>T	1	36008995	.	C	T	AGO3	HGNC:18421	Homo sapiens argonaute RISC catalytic component 3 (AGO3)	transcript variant 2
1-36474596-C-T	RefSeqGene record not available	NM_024852.3:c.980C>T						NP_079128.2:p.(Pro327Leu)	NC_000001.10:g.36474596C>T	1	36474596	.	C	T	NC_000001.11:g.36008995C>T	1	36008995	.	C	T	AGO3	HGNC:18421	Homo sapiens argonaute 3	RISC catalytic component (AGO3)	mRNA
11-62296583-A-T	A more recent version of the selected reference sequence NM_001620.1 is available (NM_001620.2): NM_001620.2:c.5306T>A MUST be fully validated prior to use in reports: select_variants=NM_001620.2:c.5306T>A|A more recent version of the selected reference sequence NM_024060.2 is available (NM_024060.3): NM_024060.3:c.342+5892T>A MUST be fully validated prior to use in reports: select_variants=NM_02…	NM_024060.3:c.342+5892T>A	NC_000011.9(NM_024060.3):c.342+5892T>A					NP_076965.2:p.?	NC_000011.9:g.62296583A>T	11	62296583	.	A	T	NC_000011.10:g.62529111A>T	11	62529111	.	A	T	AHNAK	HGNC:347	Homo sapiens AHNAK nucleoprotein (AHNAK)	transcript variant 2
11-62296583-A-T	A more recent version of the selected reference sequence NM_001620.1 is available (NM_001620.2): NM_001620.2:c.5306T>A MUST be fully validated prior to use in reports: select_variants=NM_001620.2:c.5306T>A|A more recent version of the selected reference sequence NM_024060.2 is available (NM_024060.3): NM_024060.3:c.342+5892T>A MUST be fully validated prior to use in reports: select_variants=NM_02…	NM_001346445.1:c.5306T>A						NP_001333374.1:p.(Phe1769Tyr)	NC_000011.9:g.62296583A>T	11	62296583	.	A	T	NC_000011.10:g.62529111A>T	11	62529111	.	A	T	AHNAK	HGNC:347	Homo sapiens AHNAK nucleoprotein (AHNAK)	transcript variant 3
11-62296583-A-T	A more recent version of the selected reference sequence NM_001620.1 is available (NM_001620.2): NM_001620.2:c.5306T>A MUST be fully validated prior to use in reports: select_variants=NM_001620.2:c.5306T>A|A more recent version of the selected reference sequence NM_024060.2 is available (NM_024060.3): NM_024060.3:c.342+5892T>A MUST be fully validated prior to use in reports: select_variants=NM_02…	NM_001346446.1:c.5306T>A						NP_001333375.1:p.(Phe1769Tyr)	NC_000011.9:g.62296583A>T	11	62296583	.	A	T	NC_000011.10:g.62529111A>T	11	62529111	.	A	T	AHNAK	HGNC:347	Homo sapiens AHNAK nucleoprotein (AHNAK)	transcript variant 4
11-62296583-A-T	A more recent version of the selected reference sequence NM_001620.1 is available (NM_001620.2): NM_001620.2:c.5306T>A MUST be fully validated prior to use in reports: select_variants=NM_001620.2:c.5306T>A|A more recent version of the selected reference sequence NM_024060.2 is available (NM_024060.3): NM_024060.3:c.342+5892T>A MUST be fully validated prior to use in reports: select_variants=NM_02…	NM_001620.2:c.5306T>A						NP_001611.1:p.(Phe1769Tyr)	NC_000011.9:g.62296583A>T	11	62296583	.	A	T	NC_000011.10:g.62529111A>T	11	62529111	.	A	T	AHNAK	HGNC:347	Homo sapiens AHNAK nucleoprotein (AHNAK)	transcript variant 1
11-62296583-A-T	A more recent version of the selected reference sequence NM_001620.1 is available (NM_001620.2): NM_001620.2:c.5306T>A MUST be fully validated prior to use in reports: select_variants=NM_001620.2:c.5306T>A|A more recent version of the selected reference sequence NM_024060.2 is available (NM_024060.3): NM_024060.3:c.342+5892T>A MUST be fully validated prior to use in reports: select_variants=NM_02…	NM_001620.1:c.5306T>A						NP_001611.1:p.(Phe1769Tyr)	NC_000011.9:g.62296583A>T	11	62296583	.	A	T	NC_000011.10:g.62529111A>T	11	62529111	.	A	T	AHNAK	HGNC:347	Homo sapiens AHNAK nucleoprotein (AHNAK)	transcript variant 1
11-62296583-A-T	A more recent version of the selected reference sequence NM_001620.1 is available (NM_001620.2): NM_001620.2:c.5306T>A MUST be fully validated prior to use in reports: select_variants=NM_001620.2:c.5306T>A|A more recent version of the selected reference sequence NM_024060.2 is available (NM_024060.3): NM_024060.3:c.342+5892T>A MUST be fully validated prior to use in reports: select_variants=NM_02…	NM_024060.2:c.342+5892T>A	NC_000011.9(NM_024060.2):c.342+5892T>A					NP_076965.2:p.?	NC_000011.9:g.62296583A>T	11	62296583	.	A	T	NC_000011.10:g.62529111A>T	11	62529111	.	A	T	AHNAK	HGNC:347	Homo sapiens AHNAK nucleoprotein (AHNAK)	transcript variant 2
14-105414953-C-T	A more recent version of the selected reference sequence NM_138420.2 is available (NM_138420.3): NM_138420.3:c.6835G>A MUST be fully validated prior to use in reports: select_variants=NM_138420.3:c.6835G>A|RefSeqGene record not available	NM_138420.3:c.6835G>A						NP_612429.2:p.(Val2279Met)	NC_000014.8:g.105414953C>T	14	105414953	.	C	T	NC_000014.9:g.104948616C>T	14	104948616	.	C	T	AHNAK2	HGNC:20125	Homo sapiens AHNAK nucleoprotein 2 (AHNAK2)	transcript variant 1
14-105414953-C-T	A more recent version of the selected reference sequence NM_138420.2 is available (NM_138420.3): NM_138420.3:c.6835G>A MUST be fully validated prior to use in reports: select_variants=NM_138420.3:c.6835G>A|RefSeqGene record not available	NM_138420.2:c.6835G>A						NP_612429.2:p.(Val2279Met)	NC_000014.8:g.105414953C>T	14	105414953	.	C	T	NC_000014.9:g.104948616C>T	14	104948616	.	C	T	AHNAK2	HGNC:20125	Homo sapiens AHNAK nucleoprotein 2 (AHNAK2)	mRNA
14-105414953-C-T	A more recent version of the selected reference sequence NM_138420.2 is available (NM_138420.3): NM_138420.3:c.6835G>A MUST be fully validated prior to use in reports: select_variants=NM_138420.3:c.6835G>A|RefSeqGene record not available	NM_001350929.1:c.6535G>A						NP_001337858.1:p.(Val2179Met)	NC_000014.8:g.105414953C>T	14	105414953	.	C	T	NC_000014.9:g.104948616C>T	14	104948616	.	C	T	AHNAK2	HGNC:20125	Homo sapiens AHNAK nucleoprotein 2 (AHNAK2)	transcript variant 2
17-6330260-C-T	A more recent version of the selected reference sequence NM_001033055.1 is available (NM_001033055.2): NM_001033055.2:c.403G>A MUST be fully validated prior to use in reports: select_variants=NM_001033055.2:c.403G>A|A more recent version of the selected reference sequence NM_001033054.1 is available (NM_001033054.2): NM_001033054.2:c.394G>A MUST be fully validated prior to use in reports: select_…	NM_001285402.1:c.466G>A						NP_001272331.1:p.(Glu156Lys)	NC_000017.10:g.6330260C>T	17	6330260	.	C	T	NC_000017.11:g.6426940C>T	17	6426940	.	C	T	AIPL1	HGNC:359	Homo sapiens aryl hydrocarbon receptor interacting protein like 1 (AIPL1)	transcript variant 7
17-6330260-C-T	A more recent version of the selected reference sequence NM_001033055.1 is available (NM_001033055.2): NM_001033055.2:c.403G>A MUST be fully validated prior to use in reports: select_variants=NM_001033055.2:c.403G>A|A more recent version of the selected reference sequence NM_001033054.1 is available (NM_001033054.2): NM_001033054.2:c.394G>A MUST be fully validated prior to use in reports: select_…	NM_001285401.2:c.583G>A						NP_001272330.1:p.(Glu195Lys)	NC_000017.10:g.6330260C>T	17	6330260	.	C	T	NC_000017.11:g.6426940C>T	17	6426940	.	C	T	AIPL1	HGNC:359	Homo sapiens aryl hydrocarbon receptor interacting protein like 1 (AIPL1)	transcript variant 6
17-6330260-C-T	A more recent version of the selected reference sequence NM_001033055.1 is available (NM_001033055.2): NM_001033055.2:c.403G>A MUST be fully validated prior to use in reports: select_variants=NM_001033055.2:c.403G>A|A more recent version of the selected reference sequence NM_001033054.1 is available (NM_001033054.2): NM_001033054.2:c.394G>A MUST be fully validated prior to use in reports: select_…	NM_014336.4:c.583G>A			NG_008474.1:g.13260G>A			NP_055151.3:p.(Glu195Lys)	NC_000017.10:g.6330260C>T	17	6330260	.	C	T	NC_000017.11:g.6426940C>T	17	6426940	.	C	T	AIPL1	HGNC:359	Homo sapiens aryl hydrocarbon receptor interacting protein like 1 (AIPL1)	transcript variant 1
17-6330260-C-T	A more recent version of the selected reference sequence NM_001033055.1 is available (NM_001033055.2): NM_001033055.2:c.403G>A MUST be fully validated prior to use in reports: select_variants=NM_001033055.2:c.403G>A|A more recent version of the selected reference sequence NM_001033054.1 is available (NM_001033054.2): NM_001033054.2:c.394G>A MUST be fully validated prior to use in reports: select_…	NM_001033055.1:c.403G>A						NP_001028227.1:p.(Glu135Lys)	NC_000017.10:g.6330260C>T	17	6330260	.	C	T	NC_000017.11:g.6426940C>T	17	6426940	.	C	T	AIPL1	HGNC:359	Homo sapiens aryl hydrocarbon receptor interacting protein-like 1 (AIPL1)	transcript variant 3
17-6330260-C-T	A more recent version of the selected reference sequence NM_001033055.1 is available (NM_001033055.2): NM_001033055.2:c.403G>A MUST be fully validated prior to use in reports: select_variants=NM_001033055.2:c.403G>A|A more recent version of the selected reference sequence NM_001033054.1 is available (NM_001033054.2): NM_001033054.2:c.394G>A MUST be fully validated prior to use in reports: select_…	NM_001285400.2:c.517G>A						NP_001272329.1:p.(Glu173Lys)	NC_000017.10:g.6330260C>T	17	6330260	.	C	T	NC_000017.11:g.6426940C>T	17	6426940	.	C	T	AIPL1	HGNC:359	Homo sapiens aryl hydrocarbon receptor interacting protein like 1 (AIPL1)	transcript variant 5
17-6330260-C-T	A more recent version of the selected reference sequence NM_001033055.1 is available (NM_001033055.2): NM_001033055.2:c.403G>A MUST be fully validated prior to use in reports: select_variants=NM_001033055.2:c.403G>A|A more recent version of the selected reference sequence NM_001033054.1 is available (NM_001033054.2): NM_001033054.2:c.394G>A MUST be fully validated prior to use in reports: select_…	NM_001033054.1:c.394G>A						NP_001028226.1:p.(Glu132Lys)	NC_000017.10:g.6330260C>T	17	6330260	.	C	T	NC_000017.11:g.6426940C>T	17	6426940	.	C	T	AIPL1	HGNC:359	Homo sapiens aryl hydrocarbon receptor interacting protein-like 1 (AIPL1)	transcript variant 2
17-6330260-C-T	A more recent version of the selected reference sequence NM_001033055.1 is available (NM_001033055.2): NM_001033055.2:c.403G>A MUST be fully validated prior to use in reports: select_variants=NM_001033055.2:c.403G>A|A more recent version of the selected reference sequence NM_001033054.1 is available (NM_001033054.2): NM_001033054.2:c.394G>A MUST be fully validated prior to use in reports: select_…	NM_001033055.2:c.403G>A						NP_001028227.1:p.(Glu135Lys)	NC_000017.10:g.6330260C>T	17	6330260	.	C	T	NC_000017.11:g.6426940C>T	17	6426940	.	C	T	AIPL1	HGNC:359	Homo sapiens aryl hydrocarbon receptor interacting protein like 1 (AIPL1)	transcript variant 3
17-6330260-C-T	A more recent version of the selected reference sequence NM_001033055.1 is available (NM_001033055.2): NM_001033055.2:c.403G>A MUST be fully validated prior to use in reports: select_variants=NM_001033055.2:c.403G>A|A more recent version of the selected reference sequence NM_001033054.1 is available (NM_001033054.2): NM_001033054.2:c.394G>A MUST be fully validated prior to use in reports: select_…	NM_001285403.2:c.559G>A						NP_001272332.1:p.(Glu187Lys)	NC_000017.10:g.6330260C>T	17	6330260	.	C	T	NC_000017.11:g.6426940C>T	17	6426940	.	C	T	AIPL1	HGNC:359	Homo sapiens aryl hydrocarbon receptor interacting protein like 1 (AIPL1)	transcript variant 8
17-6330260-C-T	A more recent version of the selected reference sequence NM_001033055.1 is available (NM_001033055.2): NM_001033055.2:c.403G>A MUST be fully validated prior to use in reports: select_variants=NM_001033055.2:c.403G>A|A more recent version of the selected reference sequence NM_001033054.1 is available (NM_001033054.2): NM_001033054.2:c.394G>A MUST be fully validated prior to use in reports: select_…	NM_001033054.2:c.394G>A						NP_001028226.1:p.(Glu132Lys)	NC_000017.10:g.6330260C>T	17	6330260	.	C	T	NC_000017.11:g.6426940C>T	17	6426940	.	C	T	AIPL1	HGNC:359	Homo sapiens aryl hydrocarbon receptor interacting protein like 1 (AIPL1)	transcript variant 2
17-6330260-C-T	A more recent version of the selected reference sequence NM_001033055.1 is available (NM_001033055.2): NM_001033055.2:c.403G>A MUST be fully validated prior to use in reports: select_variants=NM_001033055.2:c.403G>A|A more recent version of the selected reference sequence NM_001033054.1 is available (NM_001033054.2): NM_001033054.2:c.394G>A MUST be fully validated prior to use in reports: select_…	NM_014336.3:c.583G>A						NP_055151.3:p.(Glu195Lys)	NC_000017.10:g.6330260C>T	17	6330260	.	C	T	NC_000017.11:g.6426940C>T	17	6426940	.	C	T	AIPL1	HGNC:359	Homo sapiens aryl hydrocarbon receptor interacting protein-like 1 (AIPL1)	transcript variant 1
17-6330260-C-T	A more recent version of the selected reference sequence NM_001033055.1 is available (NM_001033055.2): NM_001033055.2:c.403G>A MUST be fully validated prior to use in reports: select_variants=NM_001033055.2:c.403G>A|A more recent version of the selected reference sequence NM_001033054.1 is available (NM_001033054.2): NM_001033054.2:c.394G>A MUST be fully validated prior to use in reports: select_…	NM_001285399.2:c.547G>A						NP_001272328.1:p.(Glu183Lys)	NC_000017.10:g.6330260C>T	17	6330260	.	C	T	NC_000017.11:g.6426940C>T	17	6426940	.	C	T	AIPL1	HGNC:359	Homo sapiens aryl hydrocarbon receptor interacting protein like 1 (AIPL1)	transcript variant 4
1-77752658-C-T	RefSeqGene record not available	NM_174858.2:c.93C>T						NP_777283.1:p.(Pro31=)	NC_000001.10:g.77752658C>T	1	77752658	.	C	T	NC_000001.11:g.77286973C>T	1	77286973	.	C	T	AK5	HGNC:365	Homo sapiens adenylate kinase 5 (AK5)	transcript variant 1
1-77752658-C-T	RefSeqGene record not available	NM_012093.3:c.15C>T						NP_036225.2:p.(Pro5=)	NC_000001.10:g.77752658C>T	1	77752658	.	C	T	NC_000001.11:g.77286973C>T	1	77286973	.	C	T	AK5	HGNC:365	Homo sapiens adenylate kinase 5 (AK5)	transcript variant 2
6-151673678-TG-T	NC_000006.11:g.151673678TG>T automapped to NC_000006.11:g.151673682delG|Removing redundant reference bases from variant description|RefSeqGene record not available	NM_144497.2:c.3862del						NP_653080.1:p.(Ala1288GlnfsTer15)	NC_000006.11:g.151673682del	6	151673678	.	TG	T	NC_000006.12:g.151352547del	6	151352543	.	TG	T	AKAP12	HGNC:370	Homo sapiens A-kinase anchoring protein 12 (AKAP12)	transcript variant 2
6-151673678-TG-T	NC_000006.11:g.151673678TG>T automapped to NC_000006.11:g.151673682delG|Removing redundant reference bases from variant description|RefSeqGene record not available	NM_005100.3:c.4156del			NG_029875.1:g.117549del			NP_005091.2:p.(Ala1386GlnfsTer15)	NC_000006.11:g.151673682del	6	151673678	.	TG	T	NC_000006.12:g.151352547del	6	151352543	.	TG	T	AKAP12	HGNC:370	Homo sapiens A-kinase anchoring protein 12 (AKAP12)	transcript variant 1
14-33293188-C-T	RefSeqGene record not available	NM_004274.4:c.6169C>T						NP_004265.3:p.(His2057Tyr)	NC_000014.8:g.33293188C>T	14	33293188	.	C	T	NC_000014.9:g.32823982C>T	14	32823982	.	C	T	AKAP6	HGNC:376	Homo sapiens A-kinase anchoring protein 6 (AKAP6)	mRNA
14-33004870-C-T	RefSeqGene record not available	NM_004274.4:c.435C>T						NP_004265.3:p.(His145=)	NC_000014.8:g.33004870C>T	14	33004870	.	C	T	NC_000014.9:g.32535664C>T	14	32535664	.	C	T	AKAP6	HGNC:376	Homo sapiens A-kinase anchoring protein 6 (AKAP6)	mRNA
19-50373217-C-T	A more recent version of the selected reference sequence NM_001098632.1 is available (NM_001098632.2): NM_001098632.2:c.728G>A MUST be fully validated prior to use in reports: select_variants=NM_001098632.2:c.728G>A|A more recent version of the selected reference sequence NM_001098633.2 is available (NM_001098633.3): NM_001098633.3:c.728G>A MUST be fully validated prior to use in reports: select_…	NM_001098632.1:c.728G>A						NP_001092102.1:p.(Arg243Gln)	NC_000019.9:g.50373217C>T	19	50373217	.	C	T	NC_000019.10:g.49869960C>T	19	49869960	.	C	T	AKT1S1	HGNC:28426	Homo sapiens AKT1 substrate 1 (proline-rich) (AKT1S1)	transcript variant 2
19-50373217-C-T	A more recent version of the selected reference sequence NM_001098632.1 is available (NM_001098632.2): NM_001098632.2:c.728G>A MUST be fully validated prior to use in reports: select_variants=NM_001098632.2:c.728G>A|A more recent version of the selected reference sequence NM_001098633.2 is available (NM_001098633.3): NM_001098633.3:c.728G>A MUST be fully validated prior to use in reports: select_…	NM_001278159.1:c.728G>A						NP_001265088.1:p.(Arg243Gln)	NC_000019.9:g.50373217C>T	19	50373217	.	C	T	NC_000019.10:g.49869960C>T	19	49869960	.	C	T	AKT1S1	HGNC:28426	Homo sapiens AKT1 substrate 1 (AKT1S1)	transcript variant 4
19-50373217-C-T	A more recent version of the selected reference sequence NM_001098632.1 is available (NM_001098632.2): NM_001098632.2:c.728G>A MUST be fully validated prior to use in reports: select_variants=NM_001098632.2:c.728G>A|A more recent version of the selected reference sequence NM_001098633.2 is available (NM_001098633.3): NM_001098633.3:c.728G>A MUST be fully validated prior to use in reports: select_…	NM_032375.5:c.788G>A						NP_115751.3:p.(Arg263Gln)	NC_000019.9:g.50373217C>T	19	50373217	.	C	T	NC_000019.10:g.49869960C>T	19	49869960	.	C	T	AKT1S1	HGNC:28426	Homo sapiens AKT1 substrate 1 (AKT1S1)	transcript variant 1
19-50373217-C-T	A more recent version of the selected reference sequence NM_001098632.1 is available (NM_001098632.2): NM_001098632.2:c.728G>A MUST be fully validated prior to use in reports: select_variants=NM_001098632.2:c.728G>A|A more recent version of the selected reference sequence NM_001098633.2 is available (NM_001098633.3): NM_001098633.3:c.728G>A MUST be fully validated prior to use in reports: select_…	NM_001098633.2:c.728G>A						NP_001092103.1:p.(Arg243Gln)	NC_000019.9:g.50373217C>T	19	50373217	.	C	T	NC_000019.10:g.49869960C>T	19	49869960	.	C	T	AKT1S1	HGNC:28426	Homo sapiens AKT1 substrate 1 (proline-rich) (AKT1S1)	transcript variant 3
19-50373217-C-T	A more recent version of the selected reference sequence NM_001098632.1 is available (NM_001098632.2): NM_001098632.2:c.728G>A MUST be fully validated prior to use in reports: select_variants=NM_001098632.2:c.728G>A|A more recent version of the selected reference sequence NM_001098633.2 is available (NM_001098633.3): NM_001098633.3:c.728G>A MUST be fully validated prior to use in reports: select_…	NM_001098632.2:c.728G>A						NP_001092102.1:p.(Arg243Gln)	NC_000019.9:g.50373217C>T	19	50373217	.	C	T	NC_000019.10:g.49869960C>T	19	49869960	.	C	T	AKT1S1	HGNC:28426	Homo sapiens AKT1 substrate 1 (AKT1S1)	transcript variant 2
19-50373217-C-T	A more recent version of the selected reference sequence NM_001098632.1 is available (NM_001098632.2): NM_001098632.2:c.728G>A MUST be fully validated prior to use in reports: select_variants=NM_001098632.2:c.728G>A|A more recent version of the selected reference sequence NM_001098633.2 is available (NM_001098633.3): NM_001098633.3:c.728G>A MUST be fully validated prior to use in reports: select_…	NM_001278160.1:c.728G>A						NP_001265089.1:p.(Arg243Gln)	NC_000019.9:g.50373217C>T	19	50373217	.	C	T	NC_000019.10:g.49869960C>T	19	49869960	.	C	T	AKT1S1	HGNC:28426	Homo sapiens AKT1 substrate 1 (AKT1S1)	transcript variant 5
19-50373217-C-T	A more recent version of the selected reference sequence NM_001098632.1 is available (NM_001098632.2): NM_001098632.2:c.728G>A MUST be fully validated prior to use in reports: select_variants=NM_001098632.2:c.728G>A|A more recent version of the selected reference sequence NM_001098633.2 is available (NM_001098633.3): NM_001098633.3:c.728G>A MUST be fully validated prior to use in reports: select_…	NM_032375.4:c.788G>A						NP_115751.3:p.(Arg263Gln)	NC_000019.9:g.50373217C>T	19	50373217	.	C	T	NC_000019.10:g.49869960C>T	19	49869960	.	C	T	AKT1S1	HGNC:28426	Homo sapiens AKT1 substrate 1 (proline-rich) (AKT1S1)	transcript variant 1
19-50373217-C-T	A more recent version of the selected reference sequence NM_001098632.1 is available (NM_001098632.2): NM_001098632.2:c.728G>A MUST be fully validated prior to use in reports: select_variants=NM_001098632.2:c.728G>A|A more recent version of the selected reference sequence NM_001098633.2 is available (NM_001098633.3): NM_001098633.3:c.728G>A MUST be fully validated prior to use in reports: select_…	NM_001098633.3:c.728G>A						NP_001092103.1:p.(Arg243Gln)	NC_000019.9:g.50373217C>T	19	50373217	.	C	T	NC_000019.10:g.49869960C>T	19	49869960	.	C	T	AKT1S1	HGNC:28426	Homo sapiens AKT1 substrate 1 (AKT1S1)	transcript variant 3
3-52233273-C-T	RefSeqGene record not available	NM_000688.5:c.16C>T						NP_000679.1:p.(Arg6Cys)	NC_000003.11:g.52233273C>T	3	52233273	.	C	T	NC_000003.12:g.52199257C>T	3	52199257	.	C	T	ALAS1	HGNC:396	Homo sapiens 5'-aminolevulinate synthase 1 (ALAS1)	transcript variant 1
3-52233273-C-T	RefSeqGene record not available	NM_001304444.1:c.67C>T						NP_001291373.1:p.(Arg23Cys)	NC_000003.11:g.52233273C>T	3	52233273	.	C	T	NC_000003.12:g.52199257C>T	3	52199257	.	C	T	ALAS1	HGNC:396	Homo sapiens 5'-aminolevulinate synthase 1 (ALAS1)	transcript variant 4
3-52233273-C-T	RefSeqGene record not available	NM_001304443.1:c.16C>T						NP_001291372.1:p.(Arg6Cys)	NC_000003.11:g.52233273C>T	3	52233273	.	C	T	NC_000003.12:g.52199257C>T	3	52199257	.	C	T	ALAS1	HGNC:396	Homo sapiens 5'-aminolevulinate synthase 1 (ALAS1)	transcript variant 3
3-52233273-C-T	RefSeqGene record not available	NM_199166.2:c.16C>T						NP_954635.1:p.(Arg6Cys)	NC_000003.11:g.52233273C>T	3	52233273	.	C	T	NC_000003.12:g.52199257C>T	3	52199257	.	C	T	ALAS1	HGNC:396	Homo sapiens 5'-aminolevulinate synthase 1 (ALAS1)	transcript variant 2
9-104187758-C-T	A more recent version of the selected reference sequence NM_000035.3 is available (NM_000035.4): NM_000035.4:c.776G>A MUST be fully validated prior to use in reports: select_variants=NM_000035.4:c.776G>A|RefSeqGene record not available	NM_000035.4:c.776G>A					LRG_1244t1:c.776G>A	NP_000026.2(LRG_1244p1):p.(Arg259His)	NC_000009.11:g.104187758C>T	9	104187758	.	C	T	NC_000009.12:g.101425476C>T	9	101425476	.	C	T	ALDOB	HGNC:417	Homo sapiens aldolase	fructose-bisphosphate B (ALDOB)
9-104187758-C-T	A more recent version of the selected reference sequence NM_000035.3 is available (NM_000035.4): NM_000035.4:c.776G>A MUST be fully validated prior to use in reports: select_variants=NM_000035.4:c.776G>A|RefSeqGene record not available	NM_000035.3:c.776G>A			NG_012387.1:g.15305G>A	LRG_1244:g.15305G>A		NP_000026.2(LRG_1244p1):p.(Arg259His)	NC_000009.11:g.104187758C>T	9	104187758	.	C	T	NC_000009.12:g.101425476C>T	9	101425476	.	C	T	ALDOB	HGNC:417	Homo sapiens aldolase	fructose-bisphosphate B (ALDOB)
1-63876940-C-T	A more recent version of the selected reference sequence NM_013339.3 is available (NM_013339.4): NM_013339.4:c.618C>T MUST be fully validated prior to use in reports: select_variants=NM_013339.4:c.618C>T|RefSeqGene record not available	NM_013339.3:c.618C>T			NG_008925.2:g.48680C>T	LRG_1260:g.48680C>T		NP_037471.2(LRG_1260p1):p.(His206=)	NC_000001.10:g.63876940C>T	1	63876940	.	C	T	NC_000001.11:g.63411269C>T	1	63411269	.	C	T	ALG6	HGNC:23157	Homo sapiens ALG6	alpha-1	mRNA
1-63876940-C-T	A more recent version of the selected reference sequence NM_013339.3 is available (NM_013339.4): NM_013339.4:c.618C>T MUST be fully validated prior to use in reports: select_variants=NM_013339.4:c.618C>T|RefSeqGene record not available	NM_013339.4:c.618C>T					LRG_1260t1:c.618C>T	NP_037471.2(LRG_1260p1):p.(His206=)	NC_000001.10:g.63876940C>T	1	63876940	.	C	T	NC_000001.11:g.63411269C>T	1	63411269	.	C	T	ALG6	HGNC:23157	Homo sapiens ALG6 alpha-1	3-glucosyltransferase (ALG6)
18-56202380-C-T	RefSeqGene record not available	NM_052947.3:c.5039G>A						NP_443179.3:p.(Cys1680Tyr)	NC_000018.9:g.56202380C>T	18	56202380	.	C	T	NC_000018.10:g.58535148C>T	18	58535148	.	C	T	ALPK2	HGNC:20565	Homo sapiens alpha kinase 2 (ALPK2)	mRNA
11-46456559-G-T	RefSeqGene record not available	NM_001300731.1:c.2481C>A						NP_001287660.1:p.(Cys827Ter)	NC_000011.9:g.46456559G>T	11	46456559	.	G	T	NC_000011.10:g.46435009G>T	11	46435009	.	G	T	AMBRA1	HGNC:25990	Homo sapiens autophagy and beclin 1 regulator 1 (AMBRA1)	transcript variant 4
11-46456559-G-T	RefSeqGene record not available	NM_001267783.1:c.2304C>A						NP_001254712.1:p.(Cys768Ter)	NC_000011.9:g.46456559G>T	11	46456559	.	G	T	NC_000011.10:g.46435009G>T	11	46435009	.	G	T	AMBRA1	HGNC:25990	Homo sapiens autophagy and beclin 1 regulator 1 (AMBRA1)	transcript variant 3
11-46456559-G-T	RefSeqGene record not available	NM_001267782.1:c.2670C>A						NP_001254711.1:p.(Cys890Ter)	NC_000011.9:g.46456559G>T	11	46456559	.	G	T	NC_000011.10:g.46435009G>T	11	46435009	.	G	T	AMBRA1	HGNC:25990	Homo sapiens autophagy and beclin 1 regulator 1 (AMBRA1)	transcript variant 1
11-46456559-G-T	RefSeqGene record not available	NM_017749.3:c.2391C>A						NP_060219.2:p.(Cys797Ter)	NC_000011.9:g.46456559G>T	11	46456559	.	G	T	NC_000011.10:g.46435009G>T	11	46435009	.	G	T	AMBRA1	HGNC:25990	Homo sapiens autophagy and beclin 1 regulator 1 (AMBRA1)	transcript variant 2
14-77257663-C-T	RefSeqGene record not available	NM_015305.3:c.1665G>A						NP_056120.2:p.(Ser555=)	NC_000014.8:g.77257663C>T	14	77257663	.	C	T	NC_000014.9:g.76791320C>T	14	76791320	.	C	T	ANGEL1	HGNC:19961	Homo sapiens angel homolog 1 (ANGEL1)	mRNA
20-865862-C-T	A more recent version of the selected reference sequence NM_015985.2 is available (NM_015985.3): NM_015985.3:c.694G>A MUST be fully validated prior to use in reports: select_variants=NM_015985.3:c.694G>A|RefSeqGene record not available	NM_015985.3:c.694G>A						NP_057069.1:p.(Ala232Thr)	NC_000020.10:g.865862C>T	20	865862	.	C	T	NC_000020.11:g.885219C>T	20	885219	.	C	T	ANGPT4	HGNC:487	Homo sapiens angiopoietin 4 (ANGPT4)	transcript variant 1
20-865862-C-T	A more recent version of the selected reference sequence NM_015985.2 is available (NM_015985.3): NM_015985.3:c.694G>A MUST be fully validated prior to use in reports: select_variants=NM_015985.3:c.694G>A|RefSeqGene record not available	NM_001322809.1:c.694G>A						NP_001309738.1:p.(Ala232Thr)	NC_000020.10:g.865862C>T	20	865862	.	C	T	NC_000020.11:g.885219C>T	20	885219	.	C	T	ANGPT4	HGNC:487	Homo sapiens angiopoietin 4 (ANGPT4)	transcript variant 2
20-865862-C-T	A more recent version of the selected reference sequence NM_015985.2 is available (NM_015985.3): NM_015985.3:c.694G>A MUST be fully validated prior to use in reports: select_variants=NM_015985.3:c.694G>A|RefSeqGene record not available	NM_015985.2:c.694G>A						NP_057069.1:p.(Ala232Thr)	NC_000020.10:g.865862C>T	20	865862	.	C	T	NC_000020.11:g.885219C>T	20	885219	.	C	T	ANGPT4	HGNC:487	Homo sapiens angiopoietin 4 (ANGPT4)	mRNA
19-8436345-C-T	A more recent version of the selected reference sequence NM_139314.1 is available (NM_139314.2): NM_139314.2:c.978C>T MUST be fully validated prior to use in reports: select_variants=NM_139314.2:c.978C>T|A more recent version of the selected reference sequence NM_001039667.1 is available (NM_001039667.2): NM_001039667.2:c.864C>T MUST be fully validated prior to use in reports: select_variants=NM_…	NM_139314.1:c.978C>T						NP_647475.1:p.(Phe326=)	NC_000019.9:g.8436345C>T	19	8436345	.	C	T	NC_000019.10:g.8371461C>T	19	8371461	.	C	T	ANGPTL4	HGNC:16039	Homo sapiens angiopoietin-like 4 (ANGPTL4)	transcript variant 1
19-8436345-C-T	A more recent version of the selected reference sequence NM_139314.1 is available (NM_139314.2): NM_139314.2:c.978C>T MUST be fully validated prior to use in reports: select_variants=NM_139314.2:c.978C>T|A more recent version of the selected reference sequence NM_001039667.1 is available (NM_001039667.2): NM_001039667.2:c.864C>T MUST be fully validated prior to use in reports: select_variants=NM_…	NM_001039667.2:c.864C>T						NP_001034756.1:p.(Phe288=)	NC_000019.9:g.8436345C>T	19	8436345	.	C	T	NC_000019.10:g.8371461C>T	19	8371461	.	C	T	ANGPTL4	HGNC:16039	Homo sapiens angiopoietin like 4 (ANGPTL4)	transcript variant 3
19-8436345-C-T	A more recent version of the selected reference sequence NM_139314.1 is available (NM_139314.2): NM_139314.2:c.978C>T MUST be fully validated prior to use in reports: select_variants=NM_139314.2:c.978C>T|A more recent version of the selected reference sequence NM_001039667.1 is available (NM_001039667.2): NM_001039667.2:c.864C>T MUST be fully validated prior to use in reports: select_variants=NM_…	NR_104213.1:n.625-2732C>T	NC_000019.9(NR_104213.1):c.625-2732C>T					null	NC_000019.9:g.8436345C>T	19	8436345	.	C	T	NC_000019.10:g.8371461C>T	19	8371461	.	C	T	ANGPTL4	HGNC:16039	Homo sapiens angiopoietin like 4 (ANGPTL4)	transcript variant 4
19-8436345-C-T	A more recent version of the selected reference sequence NM_139314.1 is available (NM_139314.2): NM_139314.2:c.978C>T MUST be fully validated prior to use in reports: select_variants=NM_139314.2:c.978C>T|A more recent version of the selected reference sequence NM_001039667.1 is available (NM_001039667.2): NM_001039667.2:c.864C>T MUST be fully validated prior to use in reports: select_variants=NM_…	NM_139314.2:c.978C>T			NG_012169.1:g.12335C>T			NP_647475.1:p.(Phe326=)	NC_000019.9:g.8436345C>T	19	8436345	.	C	T	NC_000019.10:g.8371461C>T	19	8371461	.	C	T	ANGPTL4	HGNC:16039	Homo sapiens angiopoietin like 4 (ANGPTL4)	transcript variant 1
19-8436345-C-T	A more recent version of the selected reference sequence NM_139314.1 is available (NM_139314.2): NM_139314.2:c.978C>T MUST be fully validated prior to use in reports: select_variants=NM_139314.2:c.978C>T|A more recent version of the selected reference sequence NM_001039667.1 is available (NM_001039667.2): NM_001039667.2:c.864C>T MUST be fully validated prior to use in reports: select_variants=NM_…	NM_001039667.1:c.864C>T						NP_001034756.1:p.(Phe288=)	NC_000019.9:g.8436345C>T	19	8436345	.	C	T	NC_000019.10:g.8371461C>T	19	8371461	.	C	T	ANGPTL4	HGNC:16039	Homo sapiens angiopoietin-like 4 (ANGPTL4)	transcript variant 3
4-114275600-C-T	A more recent version of the selected reference sequence NM_001148.4 is available (NM_001148.5): NM_001148.5:c.5826C>T MUST be fully validated prior to use in reports: select_variants=NM_001148.5:c.5826C>T|A more recent version of the selected reference sequence NM_001127493.1 is available (NM_001127493.2): NM_001127493.2:c.4399+4195C>T MUST be fully validated prior to use in reports: select_vari…	NM_001354281.1:c.1954+4195C>T	NC_000004.11(NM_001354281.1):c.1954+4195C>T					NP_001341210.1:p.?	NC_000004.11:g.114275600C>T	4	114275600	.	C	T	NC_000004.12:g.113354444C>T	4	113354444	.	C	T	ANK2	HGNC:493	Homo sapiens ankyrin 2 (ANK2)	transcript variant 48
4-114275600-C-T	A more recent version of the selected reference sequence NM_001148.4 is available (NM_001148.5): NM_001148.5:c.5826C>T MUST be fully validated prior to use in reports: select_variants=NM_001148.5:c.5826C>T|A more recent version of the selected reference sequence NM_001127493.1 is available (NM_001127493.2): NM_001127493.2:c.4399+4195C>T MUST be fully validated prior to use in reports: select_vari…	NM_001354242.1:c.4468+4195C>T	NC_000004.11(NM_001354242.1):c.4468+4195C>T					NP_001341171.1:p.?	NC_000004.11:g.114275600C>T	4	114275600	.	C	T	NC_000004.12:g.113354444C>T	4	113354444	.	C	T	ANK2	HGNC:493	Homo sapiens ankyrin 2 (ANK2)	transcript variant 15
4-114275600-C-T	A more recent version of the selected reference sequence NM_001148.4 is available (NM_001148.5): NM_001148.5:c.5826C>T MUST be fully validated prior to use in reports: select_variants=NM_001148.5:c.5826C>T|A more recent version of the selected reference sequence NM_001127493.1 is available (NM_001127493.2): NM_001127493.2:c.4399+4195C>T MUST be fully validated prior to use in reports: select_vari…	NM_001148.5:c.5826C>T						NP_001139.3(LRG_327p1):p.(Ser1942=)	NC_000004.11:g.114275600C>T	4	114275600	.	C	T	NC_000004.12:g.113354444C>T	4	113354444	.	C	T	ANK2	HGNC:493	Homo sapiens ankyrin 2 (ANK2)	transcript variant 1
4-114275600-C-T	A more recent version of the selected reference sequence NM_001148.4 is available (NM_001148.5): NM_001148.5:c.5826C>T MUST be fully validated prior to use in reports: select_variants=NM_001148.5:c.5826C>T|A more recent version of the selected reference sequence NM_001127493.1 is available (NM_001127493.2): NM_001127493.2:c.4399+4195C>T MUST be fully validated prior to use in reports: select_vari…	NM_001354265.1:c.4423+4195C>T	NC_000004.11(NM_001354265.1):c.4423+4195C>T					NP_001341194.1:p.?	NC_000004.11:g.114275600C>T	4	114275600	.	C	T	NC_000004.12:g.113354444C>T	4	113354444	.	C	T	ANK2	HGNC:493	Homo sapiens ankyrin 2 (ANK2)	transcript variant 32
4-114275600-C-T	A more recent version of the selected reference sequence NM_001148.4 is available (NM_001148.5): NM_001148.5:c.5826C>T MUST be fully validated prior to use in reports: select_variants=NM_001148.5:c.5826C>T|A more recent version of the selected reference sequence NM_001127493.1 is available (NM_001127493.2): NM_001127493.2:c.4399+4195C>T MUST be fully validated prior to use in reports: select_vari…	NM_001354282.1:c.1990+4195C>T	NC_000004.11(NM_001354282.1):c.1990+4195C>T					NP_001341211.1:p.?	NC_000004.11:g.114275600C>T	4	114275600	.	C	T	NC_000004.12:g.113354444C>T	4	113354444	.	C	T	ANK2	HGNC:493	Homo sapiens ankyrin 2 (ANK2)	transcript variant 49
4-114275600-C-T	A more recent version of the selected reference sequence NM_001148.4 is available (NM_001148.5): NM_001148.5:c.5826C>T MUST be fully validated prior to use in reports: select_variants=NM_001148.5:c.5826C>T|A more recent version of the selected reference sequence NM_001127493.1 is available (NM_001127493.2): NM_001127493.2:c.4399+4195C>T MUST be fully validated prior to use in reports: select_vari…	NM_001354262.1:c.4264+4195C>T	NC_000004.11(NM_001354262.1):c.4264+4195C>T					NP_001341191.1:p.?	NC_000004.11:g.114275600C>T	4	114275600	.	C	T	NC_000004.12:g.113354444C>T	4	113354444	.	C	T	ANK2	HGNC:493	Homo sapiens ankyrin 2 (ANK2)	transcript variant 30
4-114275600-C-T	A more recent version of the selected reference sequence NM_001148.4 is available (NM_001148.5): NM_001148.5:c.5826C>T MUST be fully validated prior to use in reports: select_variants=NM_001148.5:c.5826C>T|A more recent version of the selected reference sequence NM_001127493.1 is available (NM_001127493.2): NM_001127493.2:c.4399+4195C>T MUST be fully validated prior to use in reports: select_vari…	NM_001354232.1:c.4462+4195C>T	NC_000004.11(NM_001354232.1):c.4462+4195C>T					NP_001341161.1:p.?	NC_000004.11:g.114275600C>T	4	114275600	.	C	T	NC_000004.12:g.113354444C>T	4	113354444	.	C	T	ANK2	HGNC:493	Homo sapiens ankyrin 2 (ANK2)	transcript variant 8
4-114275600-C-T	A more recent version of the selected reference sequence NM_001148.4 is available (NM_001148.5): NM_001148.5:c.5826C>T MUST be fully validated prior to use in reports: select_variants=NM_001148.5:c.5826C>T|A more recent version of the selected reference sequence NM_001127493.1 is available (NM_001127493.2): NM_001127493.2:c.4399+4195C>T MUST be fully validated prior to use in reports: select_vari…	NM_001354266.1:c.4240+4195C>T	NC_000004.11(NM_001354266.1):c.4240+4195C>T					NP_001341195.1:p.?	NC_000004.11:g.114275600C>T	4	114275600	.	C	T	NC_000004.12:g.113354444C>T	4	113354444	.	C	T	ANK2	HGNC:493	Homo sapiens ankyrin 2 (ANK2)	transcript variant 33
4-114275600-C-T	A more recent version of the selected reference sequence NM_001148.4 is available (NM_001148.5): NM_001148.5:c.5826C>T MUST be fully validated prior to use in reports: select_variants=NM_001148.5:c.5826C>T|A more recent version of the selected reference sequence NM_001127493.1 is available (NM_001127493.2): NM_001127493.2:c.4399+4195C>T MUST be fully validated prior to use in reports: select_vari…	NM_001354257.1:c.4165+4195C>T	NC_000004.11(NM_001354257.1):c.4165+4195C>T					NP_001341186.1:p.?	NC_000004.11:g.114275600C>T	4	114275600	.	C	T	NC_000004.12:g.113354444C>T	4	113354444	.	C	T	ANK2	HGNC:493	Homo sapiens ankyrin 2 (ANK2)	transcript variant 26
4-114275600-C-T	A more recent version of the selected reference sequence NM_001148.4 is available (NM_001148.5): NM_001148.5:c.5826C>T MUST be fully validated prior to use in reports: select_variants=NM_001148.5:c.5826C>T|A more recent version of the selected reference sequence NM_001127493.1 is available (NM_001127493.2): NM_001127493.2:c.4399+4195C>T MUST be fully validated prior to use in reports: select_vari…	NM_001354276.1:c.4240+4195C>T	NC_000004.11(NM_001354276.1):c.4240+4195C>T					NP_001341205.1:p.?	NC_000004.11:g.114275600C>T	4	114275600	.	C	T	NC_000004.12:g.113354444C>T	4	113354444	.	C	T	ANK2	HGNC:493	Homo sapiens ankyrin 2 (ANK2)	transcript variant 43
4-114275600-C-T	A more recent version of the selected reference sequence NM_001148.4 is available (NM_001148.5): NM_001148.5:c.5826C>T MUST be fully validated prior to use in reports: select_variants=NM_001148.5:c.5826C>T|A more recent version of the selected reference sequence NM_001127493.1 is available (NM_001127493.2): NM_001127493.2:c.4399+4195C>T MUST be fully validated prior to use in reports: select_vari…	NM_001354269.1:c.4213+4195C>T	NC_000004.11(NM_001354269.1):c.4213+4195C>T					NP_001341198.1:p.?	NC_000004.11:g.114275600C>T	4	114275600	.	C	T	NC_000004.12:g.113354444C>T	4	113354444	.	C	T	ANK2	HGNC:493	Homo sapiens ankyrin 2 (ANK2)	transcript variant 36
4-114275600-C-T	A more recent version of the selected reference sequence NM_001148.4 is available (NM_001148.5): NM_001148.5:c.5826C>T MUST be fully validated prior to use in reports: select_variants=NM_001148.5:c.5826C>T|A more recent version of the selected reference sequence NM_001127493.1 is available (NM_001127493.2): NM_001127493.2:c.4399+4195C>T MUST be fully validated prior to use in reports: select_vari…	NM_001354231.1:c.4468+4195C>T	NC_000004.11(NM_001354231.1):c.4468+4195C>T					NP_001341160.1:p.?	NC_000004.11:g.114275600C>T	4	114275600	.	C	T	NC_000004.12:g.113354444C>T	4	113354444	.	C	T	ANK2	HGNC:493	Homo sapiens ankyrin 2 (ANK2)	transcript variant 7
4-114275600-C-T	A more recent version of the selected reference sequence NM_001148.4 is available (NM_001148.5): NM_001148.5:c.5826C>T MUST be fully validated prior to use in reports: select_variants=NM_001148.5:c.5826C>T|A more recent version of the selected reference sequence NM_001127493.1 is available (NM_001127493.2): NM_001127493.2:c.4399+4195C>T MUST be fully validated prior to use in reports: select_vari…	NM_001354267.1:c.4240+4195C>T	NC_000004.11(NM_001354267.1):c.4240+4195C>T					NP_001341196.1:p.?	NC_000004.11:g.114275600C>T	4	114275600	.	C	T	NC_000004.12:g.113354444C>T	4	113354444	.	C	T	ANK2	HGNC:493	Homo sapiens ankyrin 2 (ANK2)	transcript variant 34
4-114275600-C-T	A more recent version of the selected reference sequence NM_001148.4 is available (NM_001148.5): NM_001148.5:c.5826C>T MUST be fully validated prior to use in reports: select_variants=NM_001148.5:c.5826C>T|A more recent version of the selected reference sequence NM_001127493.1 is available (NM_001127493.2): NM_001127493.2:c.4399+4195C>T MUST be fully validated prior to use in reports: select_vari…	NM_001354268.1:c.4228+4195C>T	NC_000004.11(NM_001354268.1):c.4228+4195C>T					NP_001341197.1:p.?	NC_000004.11:g.114275600C>T	4	114275600	.	C	T	NC_000004.12:g.113354444C>T	4	113354444	.	C	T	ANK2	HGNC:493	Homo sapiens ankyrin 2 (ANK2)	transcript variant 35
4-114275600-C-T	A more recent version of the selected reference sequence NM_001148.4 is available (NM_001148.5): NM_001148.5:c.5826C>T MUST be fully validated prior to use in reports: select_variants=NM_001148.5:c.5826C>T|A more recent version of the selected reference sequence NM_001127493.1 is available (NM_001127493.2): NM_001127493.2:c.4399+4195C>T MUST be fully validated prior to use in reports: select_vari…	NM_001354255.1:c.4363+4195C>T	NC_000004.11(NM_001354255.1):c.4363+4195C>T					NP_001341184.1:p.?	NC_000004.11:g.114275600C>T	4	114275600	.	C	T	NC_000004.12:g.113354444C>T	4	113354444	.	C	T	ANK2	HGNC:493	Homo sapiens ankyrin 2 (ANK2)	transcript variant 24
4-114275600-C-T	A more recent version of the selected reference sequence NM_001148.4 is available (NM_001148.5): NM_001148.5:c.5826C>T MUST be fully validated prior to use in reports: select_variants=NM_001148.5:c.5826C>T|A more recent version of the selected reference sequence NM_001127493.1 is available (NM_001127493.2): NM_001127493.2:c.4399+4195C>T MUST be fully validated prior to use in reports: select_vari…	NM_001127493.2:c.4399+4195C>T	NC_000004.11(NM_001127493.2):c.4399+4195C>T					NP_001120965.1(LRG_327p2):p.?	NC_000004.11:g.114275600C>T	4	114275600	.	C	T	NC_000004.12:g.113354444C>T	4	113354444	.	C	T	ANK2	HGNC:493	Homo sapiens ankyrin 2 (ANK2)	transcript variant 3
4-114275600-C-T	A more recent version of the selected reference sequence NM_001148.4 is available (NM_001148.5): NM_001148.5:c.5826C>T MUST be fully validated prior to use in reports: select_variants=NM_001148.5:c.5826C>T|A more recent version of the selected reference sequence NM_001127493.1 is available (NM_001127493.2): NM_001127493.2:c.4399+4195C>T MUST be fully validated prior to use in reports: select_vari…	NM_001354264.1:c.4261+4195C>T	NC_000004.11(NM_001354264.1):c.4261+4195C>T					NP_001341193.1:p.?	NC_000004.11:g.114275600C>T	4	114275600	.	C	T	NC_000004.12:g.113354444C>T	4	113354444	.	C	T	ANK2	HGNC:493	Homo sapiens ankyrin 2 (ANK2)	transcript variant 31
4-114275600-C-T	A more recent version of the selected reference sequence NM_001148.4 is available (NM_001148.5): NM_001148.5:c.5826C>T MUST be fully validated prior to use in reports: select_variants=NM_001148.5:c.5826C>T|A more recent version of the selected reference sequence NM_001127493.1 is available (NM_001127493.2): NM_001127493.2:c.4399+4195C>T MUST be fully validated prior to use in reports: select_vari…	NM_001354271.1:c.4141+4195C>T	NC_000004.11(NM_001354271.1):c.4141+4195C>T					NP_001341200.1:p.?	NC_000004.11:g.114275600C>T	4	114275600	.	C	T	NC_000004.12:g.113354444C>T	4	113354444	.	C	T	ANK2	HGNC:493	Homo sapiens ankyrin 2 (ANK2)	transcript variant 38
4-114275600-C-T	A more recent version of the selected reference sequence NM_001148.4 is available (NM_001148.5): NM_001148.5:c.5826C>T MUST be fully validated prior to use in reports: select_variants=NM_001148.5:c.5826C>T|A more recent version of the selected reference sequence NM_001127493.1 is available (NM_001127493.2): NM_001127493.2:c.4399+4195C>T MUST be fully validated prior to use in reports: select_vari…	NM_001354274.1:c.4192+4195C>T	NC_000004.11(NM_001354274.1):c.4192+4195C>T					NP_001341203.1:p.?	NC_000004.11:g.114275600C>T	4	114275600	.	C	T	NC_000004.12:g.113354444C>T	4	113354444	.	C	T	ANK2	HGNC:493	Homo sapiens ankyrin 2 (ANK2)	transcript variant 41
4-114275600-C-T	A more recent version of the selected reference sequence NM_001148.4 is available (NM_001148.5): NM_001148.5:c.5826C>T MUST be fully validated prior to use in reports: select_variants=NM_001148.5:c.5826C>T|A more recent version of the selected reference sequence NM_001127493.1 is available (NM_001127493.2): NM_001127493.2:c.4399+4195C>T MUST be fully validated prior to use in reports: select_vari…	NM_001354246.1:c.4423+4195C>T	NC_000004.11(NM_001354246.1):c.4423+4195C>T					NP_001341175.1:p.?	NC_000004.11:g.114275600C>T	4	114275600	.	C	T	NC_000004.12:g.113354444C>T	4	113354444	.	C	T	ANK2	HGNC:493	Homo sapiens ankyrin 2 (ANK2)	transcript variant 19
4-114275600-C-T	A more recent version of the selected reference sequence NM_001148.4 is available (NM_001148.5): NM_001148.5:c.5826C>T MUST be fully validated prior to use in reports: select_variants=NM_001148.5:c.5826C>T|A more recent version of the selected reference sequence NM_001127493.1 is available (NM_001127493.2): NM_001127493.2:c.4399+4195C>T MUST be fully validated prior to use in reports: select_vari…	NM_001354277.1:c.4042+4195C>T	NC_000004.11(NM_001354277.1):c.4042+4195C>T					NP_001341206.1:p.?	NC_000004.11:g.114275600C>T	4	114275600	.	C	T	NC_000004.12:g.113354444C>T	4	113354444	.	C	T	ANK2	HGNC:493	Homo sapiens ankyrin 2 (ANK2)	transcript variant 44
4-114275600-C-T	A more recent version of the selected reference sequence NM_001148.4 is available (NM_001148.5): NM_001148.5:c.5826C>T MUST be fully validated prior to use in reports: select_variants=NM_001148.5:c.5826C>T|A more recent version of the selected reference sequence NM_001127493.1 is available (NM_001127493.2): NM_001127493.2:c.4399+4195C>T MUST be fully validated prior to use in reports: select_vari…	NM_001354280.1:c.1975+4195C>T	NC_000004.11(NM_001354280.1):c.1975+4195C>T					NP_001341209.1:p.?	NC_000004.11:g.114275600C>T	4	114275600	.	C	T	NC_000004.12:g.113354444C>T	4	113354444	.	C	T	ANK2	HGNC:493	Homo sapiens ankyrin 2 (ANK2)	transcript variant 47
4-114275600-C-T	A more recent version of the selected reference sequence NM_001148.4 is available (NM_001148.5): NM_001148.5:c.5826C>T MUST be fully validated prior to use in reports: select_variants=NM_001148.5:c.5826C>T|A more recent version of the selected reference sequence NM_001127493.1 is available (NM_001127493.2): NM_001127493.2:c.4399+4195C>T MUST be fully validated prior to use in reports: select_vari…	NM_001354256.1:c.4360+4195C>T	NC_000004.11(NM_001354256.1):c.4360+4195C>T					NP_001341185.1:p.?	NC_000004.11:g.114275600C>T	4	114275600	.	C	T	NC_000004.12:g.113354444C>T	4	113354444	.	C	T	ANK2	HGNC:493	Homo sapiens ankyrin 2 (ANK2)	transcript variant 25
4-114275600-C-T	A more recent version of the selected reference sequence NM_001148.4 is available (NM_001148.5): NM_001148.5:c.5826C>T MUST be fully validated prior to use in reports: select_variants=NM_001148.5:c.5826C>T|A more recent version of the selected reference sequence NM_001127493.1 is available (NM_001127493.2): NM_001127493.2:c.4399+4195C>T MUST be fully validated prior to use in reports: select_vari…	NM_001354243.1:c.4363+4195C>T	NC_000004.11(NM_001354243.1):c.4363+4195C>T					NP_001341172.1:p.?	NC_000004.11:g.114275600C>T	4	114275600	.	C	T	NC_000004.12:g.113354444C>T	4	113354444	.	C	T	ANK2	HGNC:493	Homo sapiens ankyrin 2 (ANK2)	transcript variant 16
4-114275600-C-T	A more recent version of the selected reference sequence NM_001148.4 is available (NM_001148.5): NM_001148.5:c.5826C>T MUST be fully validated prior to use in reports: select_variants=NM_001148.5:c.5826C>T|A more recent version of the selected reference sequence NM_001127493.1 is available (NM_001127493.2): NM_001127493.2:c.4399+4195C>T MUST be fully validated prior to use in reports: select_vari…	NM_001354270.1:c.4201+4195C>T	NC_000004.11(NM_001354270.1):c.4201+4195C>T					NP_001341199.1:p.?	NC_000004.11:g.114275600C>T	4	114275600	.	C	T	NC_000004.12:g.113354444C>T	4	113354444	.	C	T	ANK2	HGNC:493	Homo sapiens ankyrin 2 (ANK2)	transcript variant 37
4-114275600-C-T	A more recent version of the selected reference sequence NM_001148.4 is available (NM_001148.5): NM_001148.5:c.5826C>T MUST be fully validated prior to use in reports: select_variants=NM_001148.5:c.5826C>T|A more recent version of the selected reference sequence NM_001127493.1 is available (NM_001127493.2): NM_001127493.2:c.4399+4195C>T MUST be fully validated prior to use in reports: select_vari…	NM_001148.4:c.5826C>T			NG_009006.2:g.541362C>T	LRG_327:g.541362C>T	LRG_327t1:c.5826C>T	NP_001139.3(LRG_327p1):p.(Ser1942=)	NC_000004.11:g.114275600C>T	4	114275600	.	C	T	NC_000004.12:g.113354444C>T	4	113354444	.	C	T	ANK2	HGNC:493	Homo sapiens ankyrin 2 (ANK2)	transcript variant 1
4-114275600-C-T	A more recent version of the selected reference sequence NM_001148.4 is available (NM_001148.5): NM_001148.5:c.5826C>T MUST be fully validated prior to use in reports: select_variants=NM_001148.5:c.5826C>T|A more recent version of the selected reference sequence NM_001127493.1 is available (NM_001127493.2): NM_001127493.2:c.4399+4195C>T MUST be fully validated prior to use in reports: select_vari…	NM_001354272.1:c.4297+4195C>T	NC_000004.11(NM_001354272.1):c.4297+4195C>T					NP_001341201.1:p.?	NC_000004.11:g.114275600C>T	4	114275600	.	C	T	NC_000004.12:g.113354444C>T	4	113354444	.	C	T	ANK2	HGNC:493	Homo sapiens ankyrin 2 (ANK2)	transcript variant 39
4-114275600-C-T	A more recent version of the selected reference sequence NM_001148.4 is available (NM_001148.5): NM_001148.5:c.5826C>T MUST be fully validated prior to use in reports: select_variants=NM_001148.5:c.5826C>T|A more recent version of the selected reference sequence NM_001127493.1 is available (NM_001127493.2): NM_001127493.2:c.4399+4195C>T MUST be fully validated prior to use in reports: select_vari…	NM_001354225.1:c.4438+4195C>T	NC_000004.11(NM_001354225.1):c.4438+4195C>T					NP_001341154.1:p.?	NC_000004.11:g.114275600C>T	4	114275600	.	C	T	NC_000004.12:g.113354444C>T	4	113354444	.	C	T	ANK2	HGNC:493	Homo sapiens ankyrin 2 (ANK2)	transcript variant 4
4-114275600-C-T	A more recent version of the selected reference sequence NM_001148.4 is available (NM_001148.5): NM_001148.5:c.5826C>T MUST be fully validated prior to use in reports: select_variants=NM_001148.5:c.5826C>T|A more recent version of the selected reference sequence NM_001127493.1 is available (NM_001127493.2): NM_001127493.2:c.4399+4195C>T MUST be fully validated prior to use in reports: select_vari…	NM_001354275.1:c.4264+4195C>T	NC_000004.11(NM_001354275.1):c.4264+4195C>T					NP_001341204.1:p.?	NC_000004.11:g.114275600C>T	4	114275600	.	C	T	NC_000004.12:g.113354444C>T	4	113354444	.	C	T	ANK2	HGNC:493	Homo sapiens ankyrin 2 (ANK2)	transcript variant 42
4-114275600-C-T	A more recent version of the selected reference sequence NM_001148.4 is available (NM_001148.5): NM_001148.5:c.5826C>T MUST be fully validated prior to use in reports: select_variants=NM_001148.5:c.5826C>T|A more recent version of the selected reference sequence NM_001127493.1 is available (NM_001127493.2): NM_001127493.2:c.4399+4195C>T MUST be fully validated prior to use in reports: select_vari…	NM_020977.4:c.4426+4195C>T	NC_000004.11(NM_020977.4):c.4426+4195C>T					NP_066187.2:p.?	NC_000004.11:g.114275600C>T	4	114275600	.	C	T	NC_000004.12:g.113354444C>T	4	113354444	.	C	T	ANK2	HGNC:493	Homo sapiens ankyrin 2 (ANK2)	transcript variant 2
4-114275600-C-T	A more recent version of the selected reference sequence NM_001148.4 is available (NM_001148.5): NM_001148.5:c.5826C>T MUST be fully validated prior to use in reports: select_variants=NM_001148.5:c.5826C>T|A more recent version of the selected reference sequence NM_001127493.1 is available (NM_001127493.2): NM_001127493.2:c.4399+4195C>T MUST be fully validated prior to use in reports: select_vari…	NM_001354254.1:c.4375+4195C>T	NC_000004.11(NM_001354254.1):c.4375+4195C>T					NP_001341183.1:p.?	NC_000004.11:g.114275600C>T	4	114275600	.	C	T	NC_000004.12:g.113354444C>T	4	113354444	.	C	T	ANK2	HGNC:493	Homo sapiens ankyrin 2 (ANK2)	transcript variant 23
4-114275600-C-T	A more recent version of the selected reference sequence NM_001148.4 is available (NM_001148.5): NM_001148.5:c.5826C>T MUST be fully validated prior to use in reports: select_variants=NM_001148.5:c.5826C>T|A more recent version of the selected reference sequence NM_001127493.1 is available (NM_001127493.2): NM_001127493.2:c.4399+4195C>T MUST be fully validated prior to use in reports: select_vari…	NM_001127493.1:c.4399+4195C>T	NC_000004.11(NM_001127493.1):c.4399+4195C>T	NG_009006.2(NM_001127493.1):c.4399+4195C>T	NG_009006.2:g.541362C>T	LRG_327:g.541362C>T	LRG_327t2:c.4399+4195C>T	NP_001120965.1(LRG_327p2):p.?	NC_000004.11:g.114275600C>T	4	114275600	.	C	T	NC_000004.12:g.113354444C>T	4	113354444	.	C	T	ANK2	HGNC:493	Homo sapiens ankyrin 2 (ANK2)	transcript variant 3
4-114275600-C-T	A more recent version of the selected reference sequence NM_001148.4 is available (NM_001148.5): NM_001148.5:c.5826C>T MUST be fully validated prior to use in reports: select_variants=NM_001148.5:c.5826C>T|A more recent version of the selected reference sequence NM_001127493.1 is available (NM_001127493.2): NM_001127493.2:c.4399+4195C>T MUST be fully validated prior to use in reports: select_vari…	NM_001354249.1:c.4240+4195C>T	NC_000004.11(NM_001354249.1):c.4240+4195C>T					NP_001341178.1:p.?	NC_000004.11:g.114275600C>T	4	114275600	.	C	T	NC_000004.12:g.113354444C>T	4	113354444	.	C	T	ANK2	HGNC:493	Homo sapiens ankyrin 2 (ANK2)	transcript variant 20
4-114275600-C-T	A more recent version of the selected reference sequence NM_001148.4 is available (NM_001148.5): NM_001148.5:c.5826C>T MUST be fully validated prior to use in reports: select_variants=NM_001148.5:c.5826C>T|A more recent version of the selected reference sequence NM_001127493.1 is available (NM_001127493.2): NM_001127493.2:c.4399+4195C>T MUST be fully validated prior to use in reports: select_vari…	NM_001354278.1:c.1954+4195C>T	NC_000004.11(NM_001354278.1):c.1954+4195C>T					NP_001341207.1:p.?	NC_000004.11:g.114275600C>T	4	114275600	.	C	T	NC_000004.12:g.113354444C>T	4	113354444	.	C	T	ANK2	HGNC:493	Homo sapiens ankyrin 2 (ANK2)	transcript variant 45
4-114275600-C-T	A more recent version of the selected reference sequence NM_001148.4 is available (NM_001148.5): NM_001148.5:c.5826C>T MUST be fully validated prior to use in reports: select_variants=NM_001148.5:c.5826C>T|A more recent version of the selected reference sequence NM_001127493.1 is available (NM_001127493.2): NM_001127493.2:c.4399+4195C>T MUST be fully validated prior to use in reports: select_vari…	NM_001354241.1:c.4471+4195C>T	NC_000004.11(NM_001354241.1):c.4471+4195C>T					NP_001341170.1:p.?	NC_000004.11:g.114275600C>T	4	114275600	.	C	T	NC_000004.12:g.113354444C>T	4	113354444	.	C	T	ANK2	HGNC:493	Homo sapiens ankyrin 2 (ANK2)	transcript variant 14
4-114275600-C-T	A more recent version of the selected reference sequence NM_001148.4 is available (NM_001148.5): NM_001148.5:c.5826C>T MUST be fully validated prior to use in reports: select_variants=NM_001148.5:c.5826C>T|A more recent version of the selected reference sequence NM_001127493.1 is available (NM_001127493.2): NM_001127493.2:c.4399+4195C>T MUST be fully validated prior to use in reports: select_vari…	NM_001354228.1:c.4327+4195C>T	NC_000004.11(NM_001354228.1):c.4327+4195C>T					NP_001341157.1:p.?	NC_000004.11:g.114275600C>T	4	114275600	.	C	T	NC_000004.12:g.113354444C>T	4	113354444	.	C	T	ANK2	HGNC:493	Homo sapiens ankyrin 2 (ANK2)	transcript variant 5
4-114275600-C-T	A more recent version of the selected reference sequence NM_001148.4 is available (NM_001148.5): NM_001148.5:c.5826C>T MUST be fully validated prior to use in reports: select_variants=NM_001148.5:c.5826C>T|A more recent version of the selected reference sequence NM_001127493.1 is available (NM_001127493.2): NM_001127493.2:c.4399+4195C>T MUST be fully validated prior to use in reports: select_vari…	NM_001354253.1:c.4201+4195C>T	NC_000004.11(NM_001354253.1):c.4201+4195C>T					NP_001341182.1:p.?	NC_000004.11:g.114275600C>T	4	114275600	.	C	T	NC_000004.12:g.113354444C>T	4	113354444	.	C	T	ANK2	HGNC:493	Homo sapiens ankyrin 2 (ANK2)	transcript variant 22
4-114275600-C-T	A more recent version of the selected reference sequence NM_001148.4 is available (NM_001148.5): NM_001148.5:c.5826C>T MUST be fully validated prior to use in reports: select_variants=NM_001148.5:c.5826C>T|A more recent version of the selected reference sequence NM_001127493.1 is available (NM_001127493.2): NM_001127493.2:c.4399+4195C>T MUST be fully validated prior to use in reports: select_vari…	NM_001354279.1:c.1990+4195C>T	NC_000004.11(NM_001354279.1):c.1990+4195C>T					NP_001341208.1:p.?	NC_000004.11:g.114275600C>T	4	114275600	.	C	T	NC_000004.12:g.113354444C>T	4	113354444	.	C	T	ANK2	HGNC:493	Homo sapiens ankyrin 2 (ANK2)	transcript variant 46
4-114275600-C-T	A more recent version of the selected reference sequence NM_001148.4 is available (NM_001148.5): NM_001148.5:c.5826C>T MUST be fully validated prior to use in reports: select_variants=NM_001148.5:c.5826C>T|A more recent version of the selected reference sequence NM_001127493.1 is available (NM_001127493.2): NM_001127493.2:c.4399+4195C>T MUST be fully validated prior to use in reports: select_vari…	NM_001354240.1:c.4471+4195C>T	NC_000004.11(NM_001354240.1):c.4471+4195C>T					NP_001341169.1:p.?	NC_000004.11:g.114275600C>T	4	114275600	.	C	T	NC_000004.12:g.113354444C>T	4	113354444	.	C	T	ANK2	HGNC:493	Homo sapiens ankyrin 2 (ANK2)	transcript variant 13
4-114275600-C-T	A more recent version of the selected reference sequence NM_001148.4 is available (NM_001148.5): NM_001148.5:c.5826C>T MUST be fully validated prior to use in reports: select_variants=NM_001148.5:c.5826C>T|A more recent version of the selected reference sequence NM_001127493.1 is available (NM_001127493.2): NM_001127493.2:c.4399+4195C>T MUST be fully validated prior to use in reports: select_vari…	NM_001354230.1:c.4405+4195C>T	NC_000004.11(NM_001354230.1):c.4405+4195C>T					NP_001341159.1:p.?	NC_000004.11:g.114275600C>T	4	114275600	.	C	T	NC_000004.12:g.113354444C>T	4	113354444	.	C	T	ANK2	HGNC:493	Homo sapiens ankyrin 2 (ANK2)	transcript variant 6
4-114275600-C-T	A more recent version of the selected reference sequence NM_001148.4 is available (NM_001148.5): NM_001148.5:c.5826C>T MUST be fully validated prior to use in reports: select_variants=NM_001148.5:c.5826C>T|A more recent version of the selected reference sequence NM_001127493.1 is available (NM_001127493.2): NM_001127493.2:c.4399+4195C>T MUST be fully validated prior to use in reports: select_vari…	NM_001354245.1:c.4264+4195C>T	NC_000004.11(NM_001354245.1):c.4264+4195C>T					NP_001341174.1:p.?	NC_000004.11:g.114275600C>T	4	114275600	.	C	T	NC_000004.12:g.113354444C>T	4	113354444	.	C	T	ANK2	HGNC:493	Homo sapiens ankyrin 2 (ANK2)	transcript variant 18
4-114275600-C-T	A more recent version of the selected reference sequence NM_001148.4 is available (NM_001148.5): NM_001148.5:c.5826C>T MUST be fully validated prior to use in reports: select_variants=NM_001148.5:c.5826C>T|A more recent version of the selected reference sequence NM_001127493.1 is available (NM_001127493.2): NM_001127493.2:c.4399+4195C>T MUST be fully validated prior to use in reports: select_vari…	NM_001354258.1:c.4327+4195C>T	NC_000004.11(NM_001354258.1):c.4327+4195C>T					NP_001341187.1:p.?	NC_000004.11:g.114275600C>T	4	114275600	.	C	T	NC_000004.12:g.113354444C>T	4	113354444	.	C	T	ANK2	HGNC:493	Homo sapiens ankyrin 2 (ANK2)	transcript variant 27
4-114275600-C-T	A more recent version of the selected reference sequence NM_001148.4 is available (NM_001148.5): NM_001148.5:c.5826C>T MUST be fully validated prior to use in reports: select_variants=NM_001148.5:c.5826C>T|A more recent version of the selected reference sequence NM_001127493.1 is available (NM_001127493.2): NM_001127493.2:c.4399+4195C>T MUST be fully validated prior to use in reports: select_vari…	NM_001354252.1:c.4396+4195C>T	NC_000004.11(NM_001354252.1):c.4396+4195C>T					NP_001341181.1:p.?	NC_000004.11:g.114275600C>T	4	114275600	.	C	T	NC_000004.12:g.113354444C>T	4	113354444	.	C	T	ANK2	HGNC:493	Homo sapiens ankyrin 2 (ANK2)	transcript variant 21
4-114275600-C-T	A more recent version of the selected reference sequence NM_001148.4 is available (NM_001148.5): NM_001148.5:c.5826C>T MUST be fully validated prior to use in reports: select_variants=NM_001148.5:c.5826C>T|A more recent version of the selected reference sequence NM_001127493.1 is available (NM_001127493.2): NM_001127493.2:c.4399+4195C>T MUST be fully validated prior to use in reports: select_vari…	NM_001354273.1:c.4126+4195C>T	NC_000004.11(NM_001354273.1):c.4126+4195C>T					NP_001341202.1:p.?	NC_000004.11:g.114275600C>T	4	114275600	.	C	T	NC_000004.12:g.113354444C>T	4	113354444	.	C	T	ANK2	HGNC:493	Homo sapiens ankyrin 2 (ANK2)	transcript variant 40
4-114275600-C-T	A more recent version of the selected reference sequence NM_001148.4 is available (NM_001148.5): NM_001148.5:c.5826C>T MUST be fully validated prior to use in reports: select_variants=NM_001148.5:c.5826C>T|A more recent version of the selected reference sequence NM_001127493.1 is available (NM_001127493.2): NM_001127493.2:c.4399+4195C>T MUST be fully validated prior to use in reports: select_vari…	NM_001354237.1:c.4504+4195C>T	NC_000004.11(NM_001354237.1):c.4504+4195C>T					NP_001341166.1:p.?	NC_000004.11:g.114275600C>T	4	114275600	.	C	T	NC_000004.12:g.113354444C>T	4	113354444	.	C	T	ANK2	HGNC:493	Homo sapiens ankyrin 2 (ANK2)	transcript variant 11
4-114275600-C-T	A more recent version of the selected reference sequence NM_001148.4 is available (NM_001148.5): NM_001148.5:c.5826C>T MUST be fully validated prior to use in reports: select_variants=NM_001148.5:c.5826C>T|A more recent version of the selected reference sequence NM_001127493.1 is available (NM_001127493.2): NM_001127493.2:c.4399+4195C>T MUST be fully validated prior to use in reports: select_vari…	NM_001354260.1:c.4141+4195C>T	NC_000004.11(NM_001354260.1):c.4141+4195C>T					NP_001341189.1:p.?	NC_000004.11:g.114275600C>T	4	114275600	.	C	T	NC_000004.12:g.113354444C>T	4	113354444	.	C	T	ANK2	HGNC:493	Homo sapiens ankyrin 2 (ANK2)	transcript variant 28
4-114275600-C-T	A more recent version of the selected reference sequence NM_001148.4 is available (NM_001148.5): NM_001148.5:c.5826C>T MUST be fully validated prior to use in reports: select_variants=NM_001148.5:c.5826C>T|A more recent version of the selected reference sequence NM_001127493.1 is available (NM_001127493.2): NM_001127493.2:c.4399+4195C>T MUST be fully validated prior to use in reports: select_vari…	NM_020977.3:c.4426+4195C>T	NC_000004.11(NM_020977.3):c.4426+4195C>T					NP_066187.2:p.?	NC_000004.11:g.114275600C>T	4	114275600	.	C	T	NC_000004.12:g.113354444C>T	4	113354444	.	C	T	ANK2	HGNC:493	Homo sapiens ankyrin 2 (ANK2)	transcript variant 2
4-114275600-C-T	A more recent version of the selected reference sequence NM_001148.4 is available (NM_001148.5): NM_001148.5:c.5826C>T MUST be fully validated prior to use in reports: select_variants=NM_001148.5:c.5826C>T|A more recent version of the selected reference sequence NM_001127493.1 is available (NM_001127493.2): NM_001127493.2:c.4399+4195C>T MUST be fully validated prior to use in reports: select_vari…	NM_001354236.1:c.4324+4195C>T	NC_000004.11(NM_001354236.1):c.4324+4195C>T					NP_001341165.1:p.?	NC_000004.11:g.114275600C>T	4	114275600	.	C	T	NC_000004.12:g.113354444C>T	4	113354444	.	C	T	ANK2	HGNC:493	Homo sapiens ankyrin 2 (ANK2)	transcript variant 10
4-114275600-C-T	A more recent version of the selected reference sequence NM_001148.4 is available (NM_001148.5): NM_001148.5:c.5826C>T MUST be fully validated prior to use in reports: select_variants=NM_001148.5:c.5826C>T|A more recent version of the selected reference sequence NM_001127493.1 is available (NM_001127493.2): NM_001127493.2:c.4399+4195C>T MUST be fully validated prior to use in reports: select_vari…	NM_001354235.1:c.4423+4195C>T	NC_000004.11(NM_001354235.1):c.4423+4195C>T					NP_001341164.1:p.?	NC_000004.11:g.114275600C>T	4	114275600	.	C	T	NC_000004.12:g.113354444C>T	4	113354444	.	C	T	ANK2	HGNC:493	Homo sapiens ankyrin 2 (ANK2)	transcript variant 9
4-114275600-C-T	A more recent version of the selected reference sequence NM_001148.4 is available (NM_001148.5): NM_001148.5:c.5826C>T MUST be fully validated prior to use in reports: select_variants=NM_001148.5:c.5826C>T|A more recent version of the selected reference sequence NM_001127493.1 is available (NM_001127493.2): NM_001127493.2:c.4399+4195C>T MUST be fully validated prior to use in reports: select_vari…	NM_001354239.1:c.4396+4195C>T	NC_000004.11(NM_001354239.1):c.4396+4195C>T					NP_001341168.1:p.?	NC_000004.11:g.114275600C>T	4	114275600	.	C	T	NC_000004.12:g.113354444C>T	4	113354444	.	C	T	ANK2	HGNC:493	Homo sapiens ankyrin 2 (ANK2)	transcript variant 12
4-114275600-C-T	A more recent version of the selected reference sequence NM_001148.4 is available (NM_001148.5): NM_001148.5:c.5826C>T MUST be fully validated prior to use in reports: select_variants=NM_001148.5:c.5826C>T|A more recent version of the selected reference sequence NM_001127493.1 is available (NM_001127493.2): NM_001127493.2:c.4399+4195C>T MUST be fully validated prior to use in reports: select_vari…	NM_001354261.1:c.4285+4195C>T	NC_000004.11(NM_001354261.1):c.4285+4195C>T					NP_001341190.1:p.?	NC_000004.11:g.114275600C>T	4	114275600	.	C	T	NC_000004.12:g.113354444C>T	4	113354444	.	C	T	ANK2	HGNC:493	Homo sapiens ankyrin 2 (ANK2)	transcript variant 29
4-114275600-C-T	A more recent version of the selected reference sequence NM_001148.4 is available (NM_001148.5): NM_001148.5:c.5826C>T MUST be fully validated prior to use in reports: select_variants=NM_001148.5:c.5826C>T|A more recent version of the selected reference sequence NM_001127493.1 is available (NM_001127493.2): NM_001127493.2:c.4399+4195C>T MUST be fully validated prior to use in reports: select_vari…	NM_001354244.1:c.4360+4195C>T	NC_000004.11(NM_001354244.1):c.4360+4195C>T					NP_001341173.1:p.?	NC_000004.11:g.114275600C>T	4	114275600	.	C	T	NC_000004.12:g.113354444C>T	4	113354444	.	C	T	ANK2	HGNC:493	Homo sapiens ankyrin 2 (ANK2)	transcript variant 17
7-36445998-C-T	A more recent version of the selected reference sequence NM_018685.2 is available (NM_018685.4): NM_018685.4:c.696C>T MUST be fully validated prior to use in reports: select_variants=NM_018685.4:c.696C>T|RefSeqGene record not available	NM_018685.2:c.696C>T						NP_061155.2:p.(Thr232=)	NC_000007.13:g.36445998C>T	7	36445998	.	C	T	NC_000007.14:g.36406389C>T	7	36406389	.	C	T	ANLN	HGNC:14082	Homo sapiens anillin	actin binding protein (ANLN)
7-36445998-C-T	A more recent version of the selected reference sequence NM_018685.2 is available (NM_018685.4): NM_018685.4:c.696C>T MUST be fully validated prior to use in reports: select_variants=NM_018685.4:c.696C>T|RefSeqGene record not available	NM_018685.4:c.696C>T						NP_061155.2:p.(Thr232=)	NC_000007.13:g.36445998C>T	7	36445998	.	C	T	NC_000007.14:g.36406389C>T	7	36406389	.	C	T	ANLN	HGNC:14082	Homo sapiens anillin actin binding protein (ANLN)	transcript variant 1
7-36445998-C-T	A more recent version of the selected reference sequence NM_018685.2 is available (NM_018685.4): NM_018685.4:c.696C>T MUST be fully validated prior to use in reports: select_variants=NM_018685.4:c.696C>T|RefSeqGene record not available	NM_001284301.2:c.696C>T						NP_001271230.1:p.(Thr232=)	NC_000007.13:g.36445998C>T	7	36445998	.	C	T	NC_000007.14:g.36406389C>T	7	36406389	.	C	T	ANLN	HGNC:14082	Homo sapiens anillin actin binding protein (ANLN)	transcript variant 2
7-36445998-C-T	A more recent version of the selected reference sequence NM_018685.2 is available (NM_018685.4): NM_018685.4:c.696C>T MUST be fully validated prior to use in reports: select_variants=NM_018685.4:c.696C>T|RefSeqGene record not available	NM_001284302.2:c.696C>T						NP_001271231.1:p.(Thr232=)	NC_000007.13:g.36445998C>T	7	36445998	.	C	T	NC_000007.14:g.36406389C>T	7	36406389	.	C	T	ANLN	HGNC:14082	Homo sapiens anillin actin binding protein (ANLN)	transcript variant 3
3-43647287-C-T	A more recent version of the selected reference sequence NM_001204834.1 is available (NM_001204834.2): NM_001204834.2:c.58G>A MUST be fully validated prior to use in reports: select_variants=NM_001204834.2:c.58G>A|A more recent version of the selected reference sequence NM_001204833.1 is available (NM_001204833.2): NM_001204833.2:c.58G>A MUST be fully validated prior to use in reports: select_var…	NM_001346469.1:c.58G>A						NP_001333398.1:p.(Val20Ile)	NC_000003.11:g.43647287C>T	3	43647287	.	C	T	NC_000003.12:g.43605795C>T	3	43605795	.	C	T	ANO10	HGNC:25519	Homo sapiens anoctamin 10 (ANO10)	transcript variant 12
3-43647287-C-T	A more recent version of the selected reference sequence NM_001204834.1 is available (NM_001204834.2): NM_001204834.2:c.58G>A MUST be fully validated prior to use in reports: select_variants=NM_001204834.2:c.58G>A|A more recent version of the selected reference sequence NM_001204833.1 is available (NM_001204833.2): NM_001204833.2:c.58G>A MUST be fully validated prior to use in reports: select_var…	NM_001346468.1:c.58G>A						NP_001333397.1:p.(Val20Ile)	NC_000003.11:g.43647287C>T	3	43647287	.	C	T	NC_000003.12:g.43605795C>T	3	43605795	.	C	T	ANO10	HGNC:25519	Homo sapiens anoctamin 10 (ANO10)	transcript variant 11
3-43647287-C-T	A more recent version of the selected reference sequence NM_001204834.1 is available (NM_001204834.2): NM_001204834.2:c.58G>A MUST be fully validated prior to use in reports: select_variants=NM_001204834.2:c.58G>A|A more recent version of the selected reference sequence NM_001204833.1 is available (NM_001204833.2): NM_001204833.2:c.58G>A MUST be fully validated prior to use in reports: select_var…	NM_001346463.1:c.58G>A						NP_001333392.1:p.(Val20Ile)	NC_000003.11:g.43647287C>T	3	43647287	.	C	T	NC_000003.12:g.43605795C>T	3	43605795	.	C	T	ANO10	HGNC:25519	Homo sapiens anoctamin 10 (ANO10)	transcript variant 6
3-43647287-C-T	A more recent version of the selected reference sequence NM_001204834.1 is available (NM_001204834.2): NM_001204834.2:c.58G>A MUST be fully validated prior to use in reports: select_variants=NM_001204834.2:c.58G>A|A more recent version of the selected reference sequence NM_001204833.1 is available (NM_001204833.2): NM_001204833.2:c.58G>A MUST be fully validated prior to use in reports: select_var…	NM_001204832.2:c.58G>A						NP_001191761.1:p.(Val20Ile)	NC_000003.11:g.43647287C>T	3	43647287	.	C	T	NC_000003.12:g.43605795C>T	3	43605795	.	C	T	ANO10	HGNC:25519	Homo sapiens anoctamin 10 (ANO10)	transcript variant 3
3-43647287-C-T	A more recent version of the selected reference sequence NM_001204834.1 is available (NM_001204834.2): NM_001204834.2:c.58G>A MUST be fully validated prior to use in reports: select_variants=NM_001204834.2:c.58G>A|A more recent version of the selected reference sequence NM_001204833.1 is available (NM_001204833.2): NM_001204833.2:c.58G>A MUST be fully validated prior to use in reports: select_var…	NM_001204831.2:c.58G>A						NP_001191760.1:p.(Val20Ile)	NC_000003.11:g.43647287C>T	3	43647287	.	C	T	NC_000003.12:g.43605795C>T	3	43605795	.	C	T	ANO10	HGNC:25519	Homo sapiens anoctamin 10 (ANO10)	transcript variant 2
3-43647287-C-T	A more recent version of the selected reference sequence NM_001204834.1 is available (NM_001204834.2): NM_001204834.2:c.58G>A MUST be fully validated prior to use in reports: select_variants=NM_001204834.2:c.58G>A|A more recent version of the selected reference sequence NM_001204833.1 is available (NM_001204833.2): NM_001204833.2:c.58G>A MUST be fully validated prior to use in reports: select_var…	NM_001204834.1:c.58G>A						NP_001191763.1:p.(Val20Ile)	NC_000003.11:g.43647287C>T	3	43647287	.	C	T	NC_000003.12:g.43605795C>T	3	43605795	.	C	T	ANO10	HGNC:25519	Homo sapiens anoctamin 10 (ANO10)	transcript variant 5
3-43647287-C-T	A more recent version of the selected reference sequence NM_001204834.1 is available (NM_001204834.2): NM_001204834.2:c.58G>A MUST be fully validated prior to use in reports: select_variants=NM_001204834.2:c.58G>A|A more recent version of the selected reference sequence NM_001204833.1 is available (NM_001204833.2): NM_001204833.2:c.58G>A MUST be fully validated prior to use in reports: select_var…	NM_001204833.1:c.58G>A						NP_001191762.1:p.(Val20Ile)	NC_000003.11:g.43647287C>T	3	43647287	.	C	T	NC_000003.12:g.43605795C>T	3	43605795	.	C	T	ANO10	HGNC:25519	Homo sapiens anoctamin 10 (ANO10)	transcript variant 4
3-43647287-C-T	A more recent version of the selected reference sequence NM_001204834.1 is available (NM_001204834.2): NM_001204834.2:c.58G>A MUST be fully validated prior to use in reports: select_variants=NM_001204834.2:c.58G>A|A more recent version of the selected reference sequence NM_001204833.1 is available (NM_001204833.2): NM_001204833.2:c.58G>A MUST be fully validated prior to use in reports: select_var…	NM_001204831.1:c.58G>A						NP_001191760.1:p.(Val20Ile)	NC_000003.11:g.43647287C>T	3	43647287	.	C	T	NC_000003.12:g.43605795C>T	3	43605795	.	C	T	ANO10	HGNC:25519	Homo sapiens anoctamin 10 (ANO10)	transcript variant 2
3-43647287-C-T	A more recent version of the selected reference sequence NM_001204834.1 is available (NM_001204834.2): NM_001204834.2:c.58G>A MUST be fully validated prior to use in reports: select_variants=NM_001204834.2:c.58G>A|A more recent version of the selected reference sequence NM_001204833.1 is available (NM_001204833.2): NM_001204833.2:c.58G>A MUST be fully validated prior to use in reports: select_var…	NM_001346464.1:c.58G>A						NP_001333393.1:p.(Val20Ile)	NC_000003.11:g.43647287C>T	3	43647287	.	C	T	NC_000003.12:g.43605795C>T	3	43605795	.	C	T	ANO10	HGNC:25519	Homo sapiens anoctamin 10 (ANO10)	transcript variant 7
3-43647287-C-T	A more recent version of the selected reference sequence NM_001204834.1 is available (NM_001204834.2): NM_001204834.2:c.58G>A MUST be fully validated prior to use in reports: select_variants=NM_001204834.2:c.58G>A|A more recent version of the selected reference sequence NM_001204833.1 is available (NM_001204833.2): NM_001204833.2:c.58G>A MUST be fully validated prior to use in reports: select_var…	NM_018075.3:c.58G>A			NG_028216.1:g.21274G>A			NP_060545.3:p.(Val20Ile)	NC_000003.11:g.43647287C>T	3	43647287	.	C	T	NC_000003.12:g.43605795C>T	3	43605795	.	C	T	ANO10	HGNC:25519	Homo sapiens anoctamin 10 (ANO10)	transcript variant 1
3-43647287-C-T	A more recent version of the selected reference sequence NM_001204834.1 is available (NM_001204834.2): NM_001204834.2:c.58G>A MUST be fully validated prior to use in reports: select_variants=NM_001204834.2:c.58G>A|A more recent version of the selected reference sequence NM_001204833.1 is available (NM_001204833.2): NM_001204833.2:c.58G>A MUST be fully validated prior to use in reports: select_var…	NM_001204832.1:c.58G>A						NP_001191761.1:p.(Val20Ile)	NC_000003.11:g.43647287C>T	3	43647287	.	C	T	NC_000003.12:g.43605795C>T	3	43605795	.	C	T	ANO10	HGNC:25519	Homo sapiens anoctamin 10 (ANO10)	transcript variant 3
3-43647287-C-T	A more recent version of the selected reference sequence NM_001204834.1 is available (NM_001204834.2): NM_001204834.2:c.58G>A MUST be fully validated prior to use in reports: select_variants=NM_001204834.2:c.58G>A|A more recent version of the selected reference sequence NM_001204833.1 is available (NM_001204833.2): NM_001204833.2:c.58G>A MUST be fully validated prior to use in reports: select_var…	NM_001204834.2:c.58G>A						NP_001191763.1:p.(Val20Ile)	NC_000003.11:g.43647287C>T	3	43647287	.	C	T	NC_000003.12:g.43605795C>T	3	43605795	.	C	T	ANO10	HGNC:25519	Homo sapiens anoctamin 10 (ANO10)	transcript variant 5
3-43647287-C-T	A more recent version of the selected reference sequence NM_001204834.1 is available (NM_001204834.2): NM_001204834.2:c.58G>A MUST be fully validated prior to use in reports: select_variants=NM_001204834.2:c.58G>A|A more recent version of the selected reference sequence NM_001204833.1 is available (NM_001204833.2): NM_001204833.2:c.58G>A MUST be fully validated prior to use in reports: select_var…	NM_018075.4:c.58G>A						NP_060545.3:p.(Val20Ile)	NC_000003.11:g.43647287C>T	3	43647287	.	C	T	NC_000003.12:g.43605795C>T	3	43605795	.	C	T	ANO10	HGNC:25519	Homo sapiens anoctamin 10 (ANO10)	transcript variant 1
3-43647287-C-T	A more recent version of the selected reference sequence NM_001204834.1 is available (NM_001204834.2): NM_001204834.2:c.58G>A MUST be fully validated prior to use in reports: select_variants=NM_001204834.2:c.58G>A|A more recent version of the selected reference sequence NM_001204833.1 is available (NM_001204833.2): NM_001204833.2:c.58G>A MUST be fully validated prior to use in reports: select_var…	NM_001346467.1:c.58G>A						NP_001333396.1:p.(Val20Ile)	NC_000003.11:g.43647287C>T	3	43647287	.	C	T	NC_000003.12:g.43605795C>T	3	43605795	.	C	T	ANO10	HGNC:25519	Homo sapiens anoctamin 10 (ANO10)	transcript variant 10
3-43647287-C-T	A more recent version of the selected reference sequence NM_001204834.1 is available (NM_001204834.2): NM_001204834.2:c.58G>A MUST be fully validated prior to use in reports: select_variants=NM_001204834.2:c.58G>A|A more recent version of the selected reference sequence NM_001204833.1 is available (NM_001204833.2): NM_001204833.2:c.58G>A MUST be fully validated prior to use in reports: select_var…	NM_001346466.1:c.58G>A						NP_001333395.1:p.(Val20Ile)	NC_000003.11:g.43647287C>T	3	43647287	.	C	T	NC_000003.12:g.43605795C>T	3	43605795	.	C	T	ANO10	HGNC:25519	Homo sapiens anoctamin 10 (ANO10)	transcript variant 9
3-43647287-C-T	A more recent version of the selected reference sequence NM_001204834.1 is available (NM_001204834.2): NM_001204834.2:c.58G>A MUST be fully validated prior to use in reports: select_variants=NM_001204834.2:c.58G>A|A more recent version of the selected reference sequence NM_001204833.1 is available (NM_001204833.2): NM_001204833.2:c.58G>A MUST be fully validated prior to use in reports: select_var…	NM_001346465.1:c.58G>A						NP_001333394.1:p.(Val20Ile)	NC_000003.11:g.43647287C>T	3	43647287	.	C	T	NC_000003.12:g.43605795C>T	3	43605795	.	C	T	ANO10	HGNC:25519	Homo sapiens anoctamin 10 (ANO10)	transcript variant 8
3-43647287-C-T	A more recent version of the selected reference sequence NM_001204834.1 is available (NM_001204834.2): NM_001204834.2:c.58G>A MUST be fully validated prior to use in reports: select_variants=NM_001204834.2:c.58G>A|A more recent version of the selected reference sequence NM_001204833.1 is available (NM_001204833.2): NM_001204833.2:c.58G>A MUST be fully validated prior to use in reports: select_var…	NM_001204833.2:c.58G>A						NP_001191762.1:p.(Val20Ile)	NC_000003.11:g.43647287C>T	3	43647287	.	C	T	NC_000003.12:g.43605795C>T	3	43605795	.	C	T	ANO10	HGNC:25519	Homo sapiens anoctamin 10 (ANO10)	transcript variant 4
12-5685067-C-T	A more recent version of the selected reference sequence NM_001278596.1 is available (NM_001278596.2): NM_001278596.2:c.2569G>A MUST be fully validated prior to use in reports: select_variants=NM_001278596.2:c.2569G>A|A more recent version of the selected reference sequence NM_001278597.1 is available (NM_001278597.2): NM_001278597.2:c.2557G>A MUST be fully validated prior to use in reports: sele…	NM_001364791.1:c.2554G>A						NP_001351720.1:p.(Val852Ile)	NC_000012.11:g.5685067C>T	12	5685067	.	C	T	NC_000012.12:g.5575901C>T	12	5575901	.	C	T	ANO2	HGNC:1183	Homo sapiens anoctamin 2 (ANO2)	transcript variant 3
12-5685067-C-T	A more recent version of the selected reference sequence NM_001278596.1 is available (NM_001278596.2): NM_001278596.2:c.2569G>A MUST be fully validated prior to use in reports: select_variants=NM_001278596.2:c.2569G>A|A more recent version of the selected reference sequence NM_001278597.1 is available (NM_001278597.2): NM_001278597.2:c.2557G>A MUST be fully validated prior to use in reports: sele…	NM_001278597.2:c.2557G>A						NP_001265526.1:p.(Val853Ile)	NC_000012.11:g.5685067C>T	12	5685067	.	C	T	NC_000012.12:g.5575901C>T	12	5575901	.	C	T	ANO2	HGNC:1183	Homo sapiens anoctamin 2 (ANO2)	transcript variant 2
12-5685067-C-T	A more recent version of the selected reference sequence NM_001278596.1 is available (NM_001278596.2): NM_001278596.2:c.2569G>A MUST be fully validated prior to use in reports: select_variants=NM_001278596.2:c.2569G>A|A more recent version of the selected reference sequence NM_001278597.1 is available (NM_001278597.2): NM_001278597.2:c.2557G>A MUST be fully validated prior to use in reports: sele…	NM_001278596.1:c.2569G>A						NP_001265525.1:p.(Val857Ile)	NC_000012.11:g.5685067C>T	12	5685067	.	C	T	NC_000012.12:g.5575901C>T	12	5575901	.	C	T	ANO2	HGNC:1183	Homo sapiens anoctamin 2 (ANO2)	transcript variant 1
12-5685067-C-T	A more recent version of the selected reference sequence NM_001278596.1 is available (NM_001278596.2): NM_001278596.2:c.2569G>A MUST be fully validated prior to use in reports: select_variants=NM_001278596.2:c.2569G>A|A more recent version of the selected reference sequence NM_001278597.1 is available (NM_001278597.2): NM_001278597.2:c.2557G>A MUST be fully validated prior to use in reports: sele…	NM_020373.2:c.2554G>A						NP_065106.2:p.(Val852Ile)	NC_000012.11:g.5685067C>T	12	5685067	.	C	T	NC_000012.12:g.5575901C>T	12	5575901	.	C	T	ANO2	HGNC:1183	Homo sapiens anoctamin 2 (ANO2)	mRNA
12-5685067-C-T	A more recent version of the selected reference sequence NM_001278596.1 is available (NM_001278596.2): NM_001278596.2:c.2569G>A MUST be fully validated prior to use in reports: select_variants=NM_001278596.2:c.2569G>A|A more recent version of the selected reference sequence NM_001278597.1 is available (NM_001278597.2): NM_001278597.2:c.2557G>A MUST be fully validated prior to use in reports: sele…	NM_001278597.1:c.2557G>A						NP_001265526.1:p.(Val853Ile)	NC_000012.11:g.5685067C>T	12	5685067	.	C	T	NC_000012.12:g.5575901C>T	12	5575901	.	C	T	ANO2	HGNC:1183	Homo sapiens anoctamin 2 (ANO2)	transcript variant 2
12-5685067-C-T	A more recent version of the selected reference sequence NM_001278596.1 is available (NM_001278596.2): NM_001278596.2:c.2569G>A MUST be fully validated prior to use in reports: select_variants=NM_001278596.2:c.2569G>A|A more recent version of the selected reference sequence NM_001278597.1 is available (NM_001278597.2): NM_001278597.2:c.2557G>A MUST be fully validated prior to use in reports: sele…	NM_001278596.2:c.2569G>A						NP_001265525.1:p.(Val857Ile)	NC_000012.11:g.5685067C>T	12	5685067	.	C	T	NC_000012.12:g.5575901C>T	12	5575901	.	C	T	ANO2	HGNC:1183	Homo sapiens anoctamin 2 (ANO2)	transcript variant 1
2-242144287-C-T		NM_001001891.3:c.1059C>T			NG_029845.1:g.21364C>T			NP_001001891.2:p.(Tyr353=)	NC_000002.11:g.242144287C>T	2	242144287	.	C	T	NC_000002.12:g.241204872C>T	2	241204872	.	C	T	ANO7	HGNC:31677	Homo sapiens anoctamin 7 (ANO7)	transcript variant NGEP-L
5-150509077-C-T	RefSeqGene record not available	NM_001155.4:c.809G>A						NP_001146.2:p.(Arg270Gln)	NC_000005.9:g.150509077C>T	5	150509077	.	C	T	NC_000005.10:g.151129516C>T	5	151129516	.	C	T	ANXA6	HGNC:544	Homo sapiens annexin A6 (ANXA6)	transcript variant 1
5-150509077-C-T	RefSeqGene record not available	NM_001363114.1:c.809G>A						NP_001350043.1:p.(Arg270Gln)	NC_000005.9:g.150509077C>T	5	150509077	.	C	T	NC_000005.10:g.151129516C>T	5	151129516	.	C	T	ANXA6	HGNC:544	Homo sapiens annexin A6 (ANXA6)	transcript variant 3
5-150509077-C-T	RefSeqGene record not available	NM_001193544.1:c.713G>A						NP_001180473.1:p.(Arg238Gln)	NC_000005.9:g.150509077C>T	5	150509077	.	C	T	NC_000005.10:g.151129516C>T	5	151129516	.	C	T	ANXA6	HGNC:544	Homo sapiens annexin A6 (ANXA6)	transcript variant 2
19-50309399-C-T	RefSeqGene record not available	NM_014203.2:c.2745C>T						NP_055018.2:p.(Leu915=)	NC_000019.9:g.50309399C>T	19	50309399	.	C	T	NC_000019.10:g.49806142C>T	19	49806142	.	C	T	AP2A1	HGNC:561	Homo sapiens adaptor related protein complex 2 subunit alpha 1 (AP2A1)	transcript variant 1
19-50309399-C-T	RefSeqGene record not available	NM_130787.2:c.2679C>T						NP_570603.2:p.(Leu893=)	NC_000019.9:g.50309399C>T	19	50309399	.	C	T	NC_000019.10:g.49806142C>T	19	49806142	.	C	T	AP2A1	HGNC:561	Homo sapiens adaptor related protein complex 2 subunit alpha 1 (AP2A1)	transcript variant 2
5-77406117-C-T	A more recent version of the selected reference sequence NM_003664.3 is available (NM_003664.4): NM_003664.4:c.2311G>A MUST be fully validated prior to use in reports: select_variants=NM_003664.4:c.2311G>A|RefSeqGene record not available	NM_003664.4:c.2311G>A			NG_007268.1:g.189412G>A	LRG_170:g.189412G>A	LRG_170t1:c.2311G>A	NP_003655.3(LRG_170p1):p.(Glu771Lys)	NC_000005.9:g.77406117C>T	5	77406117	.	C	T	NC_000005.10:g.78110293C>T	5	78110293	.	C	T	AP3B1	HGNC:566	Homo sapiens adaptor related protein complex 3 subunit beta 1 (AP3B1)	transcript variant 1
5-77406117-C-T	A more recent version of the selected reference sequence NM_003664.3 is available (NM_003664.4): NM_003664.4:c.2311G>A MUST be fully validated prior to use in reports: select_variants=NM_003664.4:c.2311G>A|RefSeqGene record not available	NM_003664.3:c.2311G>A						NP_003655.3(LRG_170p1):p.(Glu771Lys)	NC_000005.9:g.77406117C>T	5	77406117	.	C	T	NC_000005.10:g.78110293C>T	5	78110293	.	C	T	AP3B1	HGNC:566	Homo sapiens adaptor-related protein complex 3	beta 1 subunit (AP3B1)
5-77406117-C-T	A more recent version of the selected reference sequence NM_003664.3 is available (NM_003664.4): NM_003664.4:c.2311G>A MUST be fully validated prior to use in reports: select_variants=NM_003664.4:c.2311G>A|RefSeqGene record not available	NM_001271769.1:c.2164G>A						NP_001258698.1:p.(Glu722Lys)	NC_000005.9:g.77406117C>T	5	77406117	.	C	T	NC_000005.10:g.78110293C>T	5	78110293	.	C	T	AP3B1	HGNC:566	Homo sapiens adaptor related protein complex 3 subunit beta 1 (AP3B1)	transcript variant 2
15-83333600-C-T	A more recent version of the selected reference sequence NM_004644.3 is available (NM_004644.4): NM_004644.4:c.2067G>A MUST be fully validated prior to use in reports: select_variants=NM_004644.4:c.2067G>A|RefSeqGene record not available	NM_001278511.1:c.1971G>A						NP_001265440.1:p.(Glu657=)	NC_000015.9:g.83333600C>T	15	83333600	.	C	T	NC_000015.10:g.82664848C>T	15	82664848	.	C	T	AP3B2	HGNC:567	Homo sapiens adaptor related protein complex 3 subunit beta 2 (AP3B2)	transcript variant 3
15-83333600-C-T	A more recent version of the selected reference sequence NM_004644.3 is available (NM_004644.4): NM_004644.4:c.2067G>A MUST be fully validated prior to use in reports: select_variants=NM_004644.4:c.2067G>A|RefSeqGene record not available	NR_046096.1:n.1328+14703C>T	NC_000015.9(NR_046096.1):c.1328+14703C>T					null	NC_000015.9:g.83333600C>T	15	83333600	.	C	T	NC_000015.10:g.82664849T=	15	82664849	.	T	T	CPEB1-AS1	HGNC:27523	Homo sapiens CPEB1 antisense RNA 1 (CPEB1-AS1)	long non-coding RNA
15-83333600-C-T	A more recent version of the selected reference sequence NM_004644.3 is available (NM_004644.4): NM_004644.4:c.2067G>A MUST be fully validated prior to use in reports: select_variants=NM_004644.4:c.2067G>A|RefSeqGene record not available	NM_004644.4:c.2067G>A						NP_004635.2:p.(Glu689=)	NC_000015.9:g.83333600C>T	15	83333600	.	C	T	NC_000015.10:g.82664848C>T	15	82664848	.	C	T	AP3B2	HGNC:567	Homo sapiens adaptor related protein complex 3 subunit beta 2 (AP3B2)	transcript variant 2
15-83333600-C-T	A more recent version of the selected reference sequence NM_004644.3 is available (NM_004644.4): NM_004644.4:c.2067G>A MUST be fully validated prior to use in reports: select_variants=NM_004644.4:c.2067G>A|RefSeqGene record not available	NM_004644.3:c.2067G>A						NP_004635.2:p.(Glu689=)	NC_000015.9:g.83333600C>T	15	83333600	.	C	T	NC_000015.10:g.82664848C>T	15	82664848	.	C	T	AP3B2	HGNC:567	Homo sapiens adaptor-related protein complex 3	beta 2 subunit (AP3B2)
15-83333600-C-T	A more recent version of the selected reference sequence NM_004644.3 is available (NM_004644.4): NM_004644.4:c.2067G>A MUST be fully validated prior to use in reports: select_variants=NM_004644.4:c.2067G>A|RefSeqGene record not available	NM_001278512.1:c.2124G>A						NP_001265441.1:p.(Glu708=)	NC_000015.9:g.83333600C>T	15	83333600	.	C	T	NC_000015.10:g.82664848C>T	15	82664848	.	C	T	AP3B2	HGNC:567	Homo sapiens adaptor related protein complex 3 subunit beta 2 (AP3B2)	transcript variant 1
19-3752919-C-T	RefSeqGene record not available	NM_004886.3:c.1081G>A						NP_004877.1:p.(Gly361Ser)	NC_000019.9:g.3752919C>T	19	3752919	.	C	T	NC_000019.10:g.3752921C>T	19	3752921	.	C	T	APBA3	HGNC:580	Homo sapiens amyloid beta precursor protein binding family A member 3 (APBA3)	mRNA
11-6422653-C-T	A more recent version of the selected reference sequence NM_001257325.1 is available (NM_001257325.2): NM_001257325.2:c.805G>A MUST be fully validated prior to use in reports: select_variants=NM_001257325.2:c.805G>A|A more recent version of the selected reference sequence NM_001257321.1 is available (NM_001257321.2): NM_001257321.2:c.733G>A MUST be fully validated prior to use in reports: select_…	NM_001257325.2:c.805G>A						NP_001244254.1:p.(Ala269Thr)	NC_000011.9:g.6422653C>T	11	6422653	.	C	T	NC_000011.10:g.6401423C>T	11	6401423	.	C	T	APBB1	HGNC:581	Homo sapiens amyloid beta precursor protein binding family B member 1 (APBB1)	transcript variant 7
11-6422653-C-T	A more recent version of the selected reference sequence NM_001257325.1 is available (NM_001257325.2): NM_001257325.2:c.805G>A MUST be fully validated prior to use in reports: select_variants=NM_001257325.2:c.805G>A|A more recent version of the selected reference sequence NM_001257321.1 is available (NM_001257321.2): NM_001257321.2:c.733G>A MUST be fully validated prior to use in reports: select_…	NM_001257325.1:c.805G>A						NP_001244254.1:p.(Ala269Thr)	NC_000011.9:g.6422653C>T	11	6422653	.	C	T	NC_000011.10:g.6401423C>T	11	6401423	.	C	T	APBB1	HGNC:581	Homo sapiens amyloid beta (A4) precursor protein-binding	family B	transcript variant 7	mRNA
11-6422653-C-T	A more recent version of the selected reference sequence NM_001257325.1 is available (NM_001257325.2): NM_001257325.2:c.805G>A MUST be fully validated prior to use in reports: select_variants=NM_001257325.2:c.805G>A|A more recent version of the selected reference sequence NM_001257321.1 is available (NM_001257321.2): NM_001257321.2:c.733G>A MUST be fully validated prior to use in reports: select_…	NM_001257321.1:c.733G>A						NP_001244250.1:p.(Ala245Thr)	NC_000011.9:g.6422653C>T	11	6422653	.	C	T	NC_000011.10:g.6401423C>T	11	6401423	.	C	T	APBB1	HGNC:581	Homo sapiens amyloid beta (A4) precursor protein-binding	family B	transcript variant 4	mRNA
11-6422653-C-T	A more recent version of the selected reference sequence NM_001257325.1 is available (NM_001257325.2): NM_001257325.2:c.805G>A MUST be fully validated prior to use in reports: select_variants=NM_001257325.2:c.805G>A|A more recent version of the selected reference sequence NM_001257321.1 is available (NM_001257321.2): NM_001257321.2:c.733G>A MUST be fully validated prior to use in reports: select_…	NM_001257323.2:c.844G>A						NP_001244252.1:p.(Ala282Thr)	NC_000011.9:g.6422653C>T	11	6422653	.	C	T	NC_000011.10:g.6401423C>T	11	6401423	.	C	T	APBB1	HGNC:581	Homo sapiens amyloid beta precursor protein binding family B member 1 (APBB1)	transcript variant 8
11-6422653-C-T	A more recent version of the selected reference sequence NM_001257325.1 is available (NM_001257325.2): NM_001257325.2:c.805G>A MUST be fully validated prior to use in reports: select_variants=NM_001257325.2:c.805G>A|A more recent version of the selected reference sequence NM_001257321.1 is available (NM_001257321.2): NM_001257321.2:c.733G>A MUST be fully validated prior to use in reports: select_…	NM_001257326.1:c.733G>A						NP_001244255.1:p.(Ala245Thr)	NC_000011.9:g.6422653C>T	11	6422653	.	C	T	NC_000011.10:g.6401423C>T	11	6401423	.	C	T	APBB1	HGNC:581	Homo sapiens amyloid beta (A4) precursor protein-binding	family B	transcript variant 5	mRNA
11-6422653-C-T	A more recent version of the selected reference sequence NM_001257325.1 is available (NM_001257325.2): NM_001257325.2:c.805G>A MUST be fully validated prior to use in reports: select_variants=NM_001257325.2:c.805G>A|A more recent version of the selected reference sequence NM_001257321.1 is available (NM_001257321.2): NM_001257321.2:c.733G>A MUST be fully validated prior to use in reports: select_…	NM_001257322.1:c.*82G>A						NP_001244251.1:p.?	NC_000011.9:g.6422653C>T	11	6422653	.	C	T	NC_000011.10:g.6401423C>T	11	6401423	.	C	T	APBB1	HGNC:581	Homo sapiens amyloid beta (A4) precursor protein-binding	family B	transcript variant 10	mRNA
11-6422653-C-T	A more recent version of the selected reference sequence NM_001257325.1 is available (NM_001257325.2): NM_001257325.2:c.805G>A MUST be fully validated prior to use in reports: select_variants=NM_001257325.2:c.805G>A|A more recent version of the selected reference sequence NM_001257321.1 is available (NM_001257321.2): NM_001257321.2:c.733G>A MUST be fully validated prior to use in reports: select_…	NM_001257326.2:c.733G>A						NP_001244255.1:p.(Ala245Thr)	NC_000011.9:g.6422653C>T	11	6422653	.	C	T	NC_000011.10:g.6401423C>T	11	6401423	.	C	T	APBB1	HGNC:581	Homo sapiens amyloid beta precursor protein binding family B member 1 (APBB1)	transcript variant 5
11-6422653-C-T	A more recent version of the selected reference sequence NM_001257325.1 is available (NM_001257325.2): NM_001257325.2:c.805G>A MUST be fully validated prior to use in reports: select_variants=NM_001257325.2:c.805G>A|A more recent version of the selected reference sequence NM_001257321.1 is available (NM_001257321.2): NM_001257321.2:c.733G>A MUST be fully validated prior to use in reports: select_…	NM_001257320.2:c.733G>A						NP_001244249.1:p.(Ala245Thr)	NC_000011.9:g.6422653C>T	11	6422653	.	C	T	NC_000011.10:g.6401423C>T	11	6401423	.	C	T	APBB1	HGNC:581	Homo sapiens amyloid beta precursor protein binding family B member 1 (APBB1)	transcript variant 6
11-6422653-C-T	A more recent version of the selected reference sequence NM_001257325.1 is available (NM_001257325.2): NM_001257325.2:c.805G>A MUST be fully validated prior to use in reports: select_variants=NM_001257325.2:c.805G>A|A more recent version of the selected reference sequence NM_001257321.1 is available (NM_001257321.2): NM_001257321.2:c.733G>A MUST be fully validated prior to use in reports: select_…	NR_047512.2:n.1651G>A						null	NC_000011.9:g.6422653C>T	11	6422653	.	C	T	NC_000011.10:g.6401423C>T	11	6401423	.	C	T	APBB1	HGNC:581	Homo sapiens amyloid beta precursor protein binding family B member 1 (APBB1)	transcript variant 11
11-6422653-C-T	A more recent version of the selected reference sequence NM_001257325.1 is available (NM_001257325.2): NM_001257325.2:c.805G>A MUST be fully validated prior to use in reports: select_variants=NM_001257325.2:c.805G>A|A more recent version of the selected reference sequence NM_001257321.1 is available (NM_001257321.2): NM_001257321.2:c.733G>A MUST be fully validated prior to use in reports: select_…	NM_001257324.1:c.*82G>A						NP_001244253.1:p.?	NC_000011.9:g.6422653C>T	11	6422653	.	C	T	NC_000011.10:g.6401423C>T	11	6401423	.	C	T	APBB1	HGNC:581	Homo sapiens amyloid beta (A4) precursor protein-binding	family B	transcript variant 3	mRNA
11-6422653-C-T	A more recent version of the selected reference sequence NM_001257325.1 is available (NM_001257325.2): NM_001257325.2:c.805G>A MUST be fully validated prior to use in reports: select_variants=NM_001257325.2:c.805G>A|A more recent version of the selected reference sequence NM_001257321.1 is available (NM_001257321.2): NM_001257321.2:c.733G>A MUST be fully validated prior to use in reports: select_…	NM_145689.1:c.1504G>A						NP_663722.1:p.(Ala502Thr)	NC_000011.9:g.6422653C>T	11	6422653	.	C	T	NC_000011.10:g.6401423C>T	11	6401423	.	C	T	APBB1	HGNC:581	Homo sapiens amyloid beta (A4) precursor protein-binding	family B	transcript variant 2	mRNA
11-6422653-C-T	A more recent version of the selected reference sequence NM_001257325.1 is available (NM_001257325.2): NM_001257325.2:c.805G>A MUST be fully validated prior to use in reports: select_variants=NM_001257325.2:c.805G>A|A more recent version of the selected reference sequence NM_001257321.1 is available (NM_001257321.2): NM_001257321.2:c.733G>A MUST be fully validated prior to use in reports: select_…	NM_001257320.1:c.733G>A						NP_001244249.1:p.(Ala245Thr)	NC_000011.9:g.6422653C>T	11	6422653	.	C	T	NC_000011.10:g.6401423C>T	11	6401423	.	C	T	APBB1	HGNC:581	Homo sapiens amyloid beta (A4) precursor protein-binding	family B	transcript variant 6	mRNA
11-6422653-C-T	A more recent version of the selected reference sequence NM_001257325.1 is available (NM_001257325.2): NM_001257325.2:c.805G>A MUST be fully validated prior to use in reports: select_variants=NM_001257325.2:c.805G>A|A more recent version of the selected reference sequence NM_001257321.1 is available (NM_001257321.2): NM_001257321.2:c.733G>A MUST be fully validated prior to use in reports: select_…	NM_001257321.2:c.733G>A						NP_001244250.1:p.(Ala245Thr)	NC_000011.9:g.6422653C>T	11	6422653	.	C	T	NC_000011.10:g.6401423C>T	11	6401423	.	C	T	APBB1	HGNC:581	Homo sapiens amyloid beta precursor protein binding family B member 1 (APBB1)	transcript variant 4
11-6422653-C-T	A more recent version of the selected reference sequence NM_001257325.1 is available (NM_001257325.2): NM_001257325.2:c.805G>A MUST be fully validated prior to use in reports: select_variants=NM_001257325.2:c.805G>A|A more recent version of the selected reference sequence NM_001257321.1 is available (NM_001257321.2): NM_001257321.2:c.733G>A MUST be fully validated prior to use in reports: select_…	NM_001257319.1:c.850G>A						NP_001244248.1:p.(Ala284Thr)	NC_000011.9:g.6422653C>T	11	6422653	.	C	T	NC_000011.10:g.6401423C>T	11	6401423	.	C	T	APBB1	HGNC:581	Homo sapiens amyloid beta (A4) precursor protein-binding	family B	transcript variant 9	mRNA
11-6422653-C-T	A more recent version of the selected reference sequence NM_001257325.1 is available (NM_001257325.2): NM_001257325.2:c.805G>A MUST be fully validated prior to use in reports: select_variants=NM_001257325.2:c.805G>A|A more recent version of the selected reference sequence NM_001257321.1 is available (NM_001257321.2): NM_001257321.2:c.733G>A MUST be fully validated prior to use in reports: select_…	NM_145689.2:c.1504G>A			NG_029615.1:g.22992G>A			NP_663722.1:p.(Ala502Thr)	NC_000011.9:g.6422653C>T	11	6422653	.	C	T	NC_000011.10:g.6401423C>T	11	6401423	.	C	T	APBB1	HGNC:581	Homo sapiens amyloid beta precursor protein binding family B member 1 (APBB1)	transcript variant 2
11-6422653-C-T	A more recent version of the selected reference sequence NM_001257325.1 is available (NM_001257325.2): NM_001257325.2:c.805G>A MUST be fully validated prior to use in reports: select_variants=NM_001257325.2:c.805G>A|A more recent version of the selected reference sequence NM_001257321.1 is available (NM_001257321.2): NM_001257321.2:c.733G>A MUST be fully validated prior to use in reports: select_…	NM_001164.3:c.1510G>A						NP_001155.1:p.(Ala504Thr)	NC_000011.9:g.6422653C>T	11	6422653	.	C	T	NC_000011.10:g.6401423C>T	11	6401423	.	C	T	APBB1	HGNC:581	Homo sapiens amyloid beta (A4) precursor protein-binding	family B	transcript variant 1	mRNA
11-6422653-C-T	A more recent version of the selected reference sequence NM_001257325.1 is available (NM_001257325.2): NM_001257325.2:c.805G>A MUST be fully validated prior to use in reports: select_variants=NM_001257325.2:c.805G>A|A more recent version of the selected reference sequence NM_001257321.1 is available (NM_001257321.2): NM_001257321.2:c.733G>A MUST be fully validated prior to use in reports: select_…	NM_001257319.2:c.850G>A						NP_001244248.1:p.(Ala284Thr)	NC_000011.9:g.6422653C>T	11	6422653	.	C	T	NC_000011.10:g.6401423C>T	11	6401423	.	C	T	APBB1	HGNC:581	Homo sapiens amyloid beta precursor protein binding family B member 1 (APBB1)	transcript variant 9
11-6422653-C-T	A more recent version of the selected reference sequence NM_001257325.1 is available (NM_001257325.2): NM_001257325.2:c.805G>A MUST be fully validated prior to use in reports: select_variants=NM_001257325.2:c.805G>A|A more recent version of the selected reference sequence NM_001257321.1 is available (NM_001257321.2): NM_001257321.2:c.733G>A MUST be fully validated prior to use in reports: select_…	NM_001257323.1:c.844G>A						NP_001244252.1:p.(Ala282Thr)	NC_000011.9:g.6422653C>T	11	6422653	.	C	T	NC_000011.10:g.6401423C>T	11	6401423	.	C	T	APBB1	HGNC:581	Homo sapiens amyloid beta (A4) precursor protein-binding	family B	transcript variant 8	mRNA
11-6422653-C-T	A more recent version of the selected reference sequence NM_001257325.1 is available (NM_001257325.2): NM_001257325.2:c.805G>A MUST be fully validated prior to use in reports: select_variants=NM_001257325.2:c.805G>A|A more recent version of the selected reference sequence NM_001257321.1 is available (NM_001257321.2): NM_001257321.2:c.733G>A MUST be fully validated prior to use in reports: select_…	NM_001164.4:c.1510G>A						NP_001155.1:p.(Ala504Thr)	NC_000011.9:g.6422653C>T	11	6422653	.	C	T	NC_000011.10:g.6401423C>T	11	6401423	.	C	T	APBB1	HGNC:581	Homo sapiens amyloid beta precursor protein binding family B member 1 (APBB1)	transcript variant 1
19-36364547-C-T	A more recent version of the selected reference sequence NM_001024807.1 is available (NM_001024807.2): NM_001024807.2:c.988C>T MUST be fully validated prior to use in reports: select_variants=NM_001024807.2:c.988C>T|A more recent version of the selected reference sequence NM_005166.3 is available (NM_005166.4): NM_005166.4:c.988C>T MUST be fully validated prior to use in reports: select_variants=…	NM_001024807.1:c.988C>T						NP_001019978.1:p.(Arg330Cys)	NC_000019.9:g.36364547C>T	19	36364547	.	C	T	NC_000019.10:g.35873645C>T	19	35873645	.	C	T	APLP1	HGNC:597	Homo sapiens amyloid beta precursor like protein 1 (APLP1)	transcript variant 1
19-36364547-C-T	A more recent version of the selected reference sequence NM_001024807.1 is available (NM_001024807.2): NM_001024807.2:c.988C>T MUST be fully validated prior to use in reports: select_variants=NM_001024807.2:c.988C>T|A more recent version of the selected reference sequence NM_005166.3 is available (NM_005166.4): NM_005166.4:c.988C>T MUST be fully validated prior to use in reports: select_variants=…	NM_005166.3:c.988C>T						NP_005157.1:p.(Arg330Cys)	NC_000019.9:g.36364547C>T	19	36364547	.	C	T	NC_000019.10:g.35873645C>T	19	35873645	.	C	T	APLP1	HGNC:597	Homo sapiens amyloid beta precursor like protein 1 (APLP1)	transcript variant 2
19-36364547-C-T	A more recent version of the selected reference sequence NM_001024807.1 is available (NM_001024807.2): NM_001024807.2:c.988C>T MUST be fully validated prior to use in reports: select_variants=NM_001024807.2:c.988C>T|A more recent version of the selected reference sequence NM_005166.3 is available (NM_005166.4): NM_005166.4:c.988C>T MUST be fully validated prior to use in reports: select_variants=…	NM_005166.4:c.988C>T						NP_005157.1:p.(Arg330Cys)	NC_000019.9:g.36364547C>T	19	36364547	.	C	T	NC_000019.10:g.35873645C>T	19	35873645	.	C	T	APLP1	HGNC:597	Homo sapiens amyloid beta precursor like protein 1 (APLP1)	transcript variant 2
19-36364547-C-T	A more recent version of the selected reference sequence NM_001024807.1 is available (NM_001024807.2): NM_001024807.2:c.988C>T MUST be fully validated prior to use in reports: select_variants=NM_001024807.2:c.988C>T|A more recent version of the selected reference sequence NM_005166.3 is available (NM_005166.4): NM_005166.4:c.988C>T MUST be fully validated prior to use in reports: select_variants=…	NM_001024807.2:c.988C>T						NP_001019978.1:p.(Arg330Cys)	NC_000019.9:g.36364547C>T	19	36364547	.	C	T	NC_000019.10:g.35873645C>T	19	35873645	.	C	T	APLP1	HGNC:597	Homo sapiens amyloid beta precursor like protein 1 (APLP1)	transcript variant 1
11-129939930-C-T	RefSeqGene record not available	NR_024515.1:n.215C>T						null	NC_000011.9:g.129939930C>T	11	129939930	.	C	T	NC_000011.10:g.130070035C>T	11	130070035	.	C	T	APLP2	HGNC:598	Homo sapiens amyloid beta precursor like protein 2 (APLP2)	transcript variant 5
11-129939930-C-T	RefSeqGene record not available	NR_024516.1:n.215C>T						null	NC_000011.9:g.129939930C>T	11	129939930	.	C	T	NC_000011.10:g.130070035C>T	11	130070035	.	C	T	APLP2	HGNC:598	Homo sapiens amyloid beta precursor like protein 2 (APLP2)	transcript variant 6
11-129939930-C-T	RefSeqGene record not available	NM_001642.2:c.58C>T			NG_029770.1:g.5215C>T			NP_001633.1:p.(Leu20=)	NC_000011.9:g.129939930C>T	11	129939930	.	C	T	NC_000011.10:g.130070035C>T	11	130070035	.	C	T	APLP2	HGNC:598	Homo sapiens amyloid beta precursor like protein 2 (APLP2)	transcript variant 1
11-129939930-C-T	RefSeqGene record not available	NM_001328684.1:c.58C>T						NP_001315613.1:p.(Leu20=)	NC_000011.9:g.129939930C>T	11	129939930	.	C	T	NC_000011.10:g.130070035C>T	11	130070035	.	C	T	APLP2	HGNC:598	Homo sapiens amyloid beta precursor like protein 2 (APLP2)	transcript variant 9
11-129939930-C-T	RefSeqGene record not available	NM_001328685.1:c.58C>T						NP_001315614.1:p.(Leu20=)	NC_000011.9:g.129939930C>T	11	129939930	.	C	T	NC_000011.10:g.130070035C>T	11	130070035	.	C	T	APLP2	HGNC:598	Homo sapiens amyloid beta precursor like protein 2 (APLP2)	transcript variant 10
11-129939930-C-T	RefSeqGene record not available	NM_001142276.1:c.58C>T						NP_001135748.1:p.(Leu20=)	NC_000011.9:g.129939930C>T	11	129939930	.	C	T	NC_000011.10:g.130070035C>T	11	130070035	.	C	T	APLP2	HGNC:598	Homo sapiens amyloid beta precursor like protein 2 (APLP2)	transcript variant 2
11-129939930-C-T	RefSeqGene record not available	NM_001328682.1:c.58C>T						NP_001315611.1:p.(Leu20=)	NC_000011.9:g.129939930C>T	11	129939930	.	C	T	NC_000011.10:g.130070035C>T	11	130070035	.	C	T	APLP2	HGNC:598	Homo sapiens amyloid beta precursor like protein 2 (APLP2)	transcript variant 8
11-129939930-C-T	RefSeqGene record not available	NM_001142278.1:c.58C>T						NP_001135750.1:p.(Leu20=)	NC_000011.9:g.129939930C>T	11	129939930	.	C	T	NC_000011.10:g.130070035C>T	11	130070035	.	C	T	APLP2	HGNC:598	Homo sapiens amyloid beta precursor like protein 2 (APLP2)	transcript variant 4
11-129939930-C-T	RefSeqGene record not available	NM_001328686.1:c.58C>T						NP_001315615.1:p.(Leu20=)	NC_000011.9:g.129939930C>T	11	129939930	.	C	T	NC_000011.10:g.130070035C>T	11	130070035	.	C	T	APLP2	HGNC:598	Homo sapiens amyloid beta precursor like protein 2 (APLP2)	transcript variant 11
11-129939930-C-T	RefSeqGene record not available	NM_001142277.1:c.58C>T						NP_001135749.1:p.(Leu20=)	NC_000011.9:g.129939930C>T	11	129939930	.	C	T	NC_000011.10:g.130070035C>T	11	130070035	.	C	T	APLP2	HGNC:598	Homo sapiens amyloid beta precursor like protein 2 (APLP2)	transcript variant 3
2-241631703-C-T	RefSeqGene record not available	NM_198998.2:c.336C>T						NP_945349.1:p.(Ala112=)	NC_000002.11:g.241631703C>T	2	241631703	.	C	T	NC_000002.12:g.240692286C>T	2	240692286	.	C	T	AQP12A	HGNC:19941	Homo sapiens aquaporin 12A (AQP12A)	mRNA
5-115336794-C-T	RefSeqGene record not available	NM_173800.4:c.1678C>T						NP_776161.3:p.(Pro560Ser)	NC_000005.9:g.115336794C>T	5	115336794	.	C	T	NC_000005.10:g.116001097C>T	5	116001097	.	C	T	LVRN	HGNC:26904	Homo sapiens laeverin (LVRN)	mRNA
10-24880200-TA-T	NC_000010.10:g.24880200TA>T automapped to NC_000010.10:g.24880203delA|Removing redundant reference bases from variant description|RefSeqGene record not available	NM_020824.3:c.4103del						NP_065875.3:p.(Leu1368TyrfsTer126)	NC_000010.10:g.24880203del	10	24880200	.	TA	T	NC_000010.11:g.24591274del	10	24591271	.	TA	T	ARHGAP21	HGNC:23725	Homo sapiens Rho GTPase activating protein 21 (ARHGAP21)	mRNA
4-86915986-A-T	RefSeqGene record not available	NM_001346093.1:c.600A>T						NP_001333022.1:p.(Thr200=)	NC_000004.11:g.86915986A>T	4	86915986	.	A	T	NC_000004.12:g.85994833A>T	4	85994833	.	A	T	ARHGAP24	HGNC:25361	Homo sapiens Rho GTPase activating protein 24 (ARHGAP24)	transcript variant 5
4-86915986-A-T	RefSeqGene record not available	NM_001287805.1:c.924A>T						NP_001274734.1:p.(Thr308=)	NC_000004.11:g.86915986A>T	4	86915986	.	A	T	NC_000004.12:g.85994833A>T	4	85994833	.	A	T	ARHGAP24	HGNC:25361	Homo sapiens Rho GTPase activating protein 24 (ARHGAP24)	transcript variant 4
4-86915986-A-T	RefSeqGene record not available	NM_001042669.1:c.894A>T						NP_001036134.1:p.(Thr298=)	NC_000004.11:g.86915986A>T	4	86915986	.	A	T	NC_000004.12:g.85994833A>T	4	85994833	.	A	T	ARHGAP24	HGNC:25361	Homo sapiens Rho GTPase activating protein 24 (ARHGAP24)	transcript variant 3
4-86915986-A-T	RefSeqGene record not available	NM_001025616.2:c.1179A>T						NP_001020787.2:p.(Thr393=)	NC_000004.11:g.86915986A>T	4	86915986	.	A	T	NC_000004.12:g.85994833A>T	4	85994833	.	A	T	ARHGAP24	HGNC:25361	Homo sapiens Rho GTPase activating protein 24 (ARHGAP24)	transcript variant 1
4-86915986-A-T	RefSeqGene record not available	NM_031305.2:c.900A>T						NP_112595.2:p.(Thr300=)	NC_000004.11:g.86915986A>T	4	86915986	.	A	T	NC_000004.12:g.85994833A>T	4	85994833	.	A	T	ARHGAP24	HGNC:25361	Homo sapiens Rho GTPase activating protein 24 (ARHGAP24)	transcript variant 2
5-142254725-C-T	A more recent version of the selected reference sequence NM_001135608.1 is available (NM_001135608.2): NM_001135608.2:c.301C>T MUST be fully validated prior to use in reports: select_variants=NM_001135608.2:c.301C>T|A more recent version of the selected reference sequence NM_015071.5 is available (NM_015071.6): NM_015071.6:c.301C>T MUST be fully validated prior to use in reports: select_variants=…	NM_001135608.1:c.301C>T						NP_001129080.1:p.(Arg101Trp)	NC_000005.9:g.142254725C>T	5	142254725	.	C	T	NC_000005.10:g.142875160C>T	5	142875160	.	C	T	ARHGAP26	HGNC:17073	Homo sapiens Rho GTPase activating protein 26 (ARHGAP26)	transcript variant 2
5-142254725-C-T	A more recent version of the selected reference sequence NM_001135608.1 is available (NM_001135608.2): NM_001135608.2:c.301C>T MUST be fully validated prior to use in reports: select_variants=NM_001135608.2:c.301C>T|A more recent version of the selected reference sequence NM_015071.5 is available (NM_015071.6): NM_015071.6:c.301C>T MUST be fully validated prior to use in reports: select_variants=…	NM_015071.6:c.301C>T					LRG_1127t1:c.301C>T	NP_055886.1(LRG_1127p1):p.(Arg101Trp)	NC_000005.9:g.142254725C>T	5	142254725	.	C	T	NC_000005.10:g.142875160C>T	5	142875160	.	C	T	ARHGAP26	HGNC:17073	Homo sapiens Rho GTPase activating protein 26 (ARHGAP26)	transcript variant 1
5-142254725-C-T	A more recent version of the selected reference sequence NM_001135608.1 is available (NM_001135608.2): NM_001135608.2:c.301C>T MUST be fully validated prior to use in reports: select_variants=NM_001135608.2:c.301C>T|A more recent version of the selected reference sequence NM_015071.5 is available (NM_015071.6): NM_015071.6:c.301C>T MUST be fully validated prior to use in reports: select_variants=…	NR_146198.1:n.679C>T						null	NC_000005.9:g.142254725C>T	5	142254725	.	C	T	NC_000005.10:g.142875160C>T	5	142875160	.	C	T	ARHGAP26	HGNC:17073	Homo sapiens Rho GTPase activating protein 26 (ARHGAP26)	transcript variant 4
5-142254725-C-T	A more recent version of the selected reference sequence NM_001135608.1 is available (NM_001135608.2): NM_001135608.2:c.301C>T MUST be fully validated prior to use in reports: select_variants=NM_001135608.2:c.301C>T|A more recent version of the selected reference sequence NM_015071.5 is available (NM_015071.6): NM_015071.6:c.301C>T MUST be fully validated prior to use in reports: select_variants=…	NM_001349547.1:c.193C>T						NP_001336476.1:p.(Arg65Trp)	NC_000005.9:g.142254725C>T	5	142254725	.	C	T	NC_000005.10:g.142875160C>T	5	142875160	.	C	T	ARHGAP26	HGNC:17073	Homo sapiens Rho GTPase activating protein 26 (ARHGAP26)	transcript variant 3
5-142254725-C-T	A more recent version of the selected reference sequence NM_001135608.1 is available (NM_001135608.2): NM_001135608.2:c.301C>T MUST be fully validated prior to use in reports: select_variants=NM_001135608.2:c.301C>T|A more recent version of the selected reference sequence NM_015071.5 is available (NM_015071.6): NM_015071.6:c.301C>T MUST be fully validated prior to use in reports: select_variants=…	NM_015071.5:c.301C>T						NP_055886.1(LRG_1127p1):p.(Arg101Trp)	NC_000005.9:g.142254725C>T	5	142254725	.	C	T	NC_000005.10:g.142875160C>T	5	142875160	.	C	T	ARHGAP26	HGNC:17073	Homo sapiens Rho GTPase activating protein 26 (ARHGAP26)	transcript variant 1
5-142254725-C-T	A more recent version of the selected reference sequence NM_001135608.1 is available (NM_001135608.2): NM_001135608.2:c.301C>T MUST be fully validated prior to use in reports: select_variants=NM_001135608.2:c.301C>T|A more recent version of the selected reference sequence NM_015071.5 is available (NM_015071.6): NM_015071.6:c.301C>T MUST be fully validated prior to use in reports: select_variants=…	NM_001135608.2:c.301C>T						NP_001129080.1:p.(Arg101Trp)	NC_000005.9:g.142254725C>T	5	142254725	.	C	T	NC_000005.10:g.142875160C>T	5	142875160	.	C	T	ARHGAP26	HGNC:17073	Homo sapiens Rho GTPase activating protein 26 (ARHGAP26)	transcript variant 2
5-142254725-C-T	A more recent version of the selected reference sequence NM_001135608.1 is available (NM_001135608.2): NM_001135608.2:c.301C>T MUST be fully validated prior to use in reports: select_variants=NM_001135608.2:c.301C>T|A more recent version of the selected reference sequence NM_015071.5 is available (NM_015071.6): NM_015071.6:c.301C>T MUST be fully validated prior to use in reports: select_variants=…	NM_015071.4:c.301C>T			NG_016711.1:g.109434C>T			NP_055886.1(LRG_1127p1):p.(Arg101Trp)	NC_000005.9:g.142254725C>T	5	142254725	.	C	T	NC_000005.10:g.142875160C>T	5	142875160	.	C	T	ARHGAP26	HGNC:17073	Homo sapiens Rho GTPase activating protein 26 (ARHGAP26)	transcript variant 1
12-57867884-C-T	A more recent version of the selected reference sequence NM_032496.2 is available (NM_032496.3): NM_032496.3:c.1859G>A MUST be fully validated prior to use in reports: select_variants=NM_032496.3:c.1859G>A|A more recent version of the selected reference sequence NM_001080156.1 is available (NM_001080156.2): NM_001080156.2:c.1307G>A MUST be fully validated prior to use in reports: select_variants=…	NM_032496.2:c.1859G>A			NG_023205.1:g.10750G>A			NP_115885.2:p.(Arg620Gln)	NC_000012.11:g.57867884C>T	12	57867884	.	C	T	NC_000012.12:g.57474101C>T	12	57474101	.	C	T	ARHGAP9	HGNC:14130	Homo sapiens Rho GTPase activating protein 9 (ARHGAP9)	transcript variant 1
12-57867884-C-T	A more recent version of the selected reference sequence NM_032496.2 is available (NM_032496.3): NM_032496.3:c.1859G>A MUST be fully validated prior to use in reports: select_variants=NM_032496.3:c.1859G>A|A more recent version of the selected reference sequence NM_001080156.1 is available (NM_001080156.2): NM_001080156.2:c.1307G>A MUST be fully validated prior to use in reports: select_variants=…	NM_032496.3:c.1859G>A						NP_115885.2:p.(Arg620Gln)	NC_000012.11:g.57867884C>T	12	57867884	.	C	T	NC_000012.12:g.57474101C>T	12	57474101	.	C	T	ARHGAP9	HGNC:14130	Homo sapiens Rho GTPase activating protein 9 (ARHGAP9)	transcript variant 1
12-57867884-C-T	A more recent version of the selected reference sequence NM_032496.2 is available (NM_032496.3): NM_032496.3:c.1859G>A MUST be fully validated prior to use in reports: select_variants=NM_032496.3:c.1859G>A|A more recent version of the selected reference sequence NM_001080156.1 is available (NM_001080156.2): NM_001080156.2:c.1307G>A MUST be fully validated prior to use in reports: select_variants=…	NM_001319852.1:c.1364G>A						NP_001306781.1:p.(Arg455Gln)	NC_000012.11:g.57867884C>T	12	57867884	.	C	T	NC_000012.12:g.57474101C>T	12	57474101	.	C	T	ARHGAP9	HGNC:14130	Homo sapiens Rho GTPase activating protein 9 (ARHGAP9)	transcript variant 6
12-57867884-C-T	A more recent version of the selected reference sequence NM_032496.2 is available (NM_032496.3): NM_032496.3:c.1859G>A MUST be fully validated prior to use in reports: select_variants=NM_032496.3:c.1859G>A|A more recent version of the selected reference sequence NM_001080156.1 is available (NM_001080156.2): NM_001080156.2:c.1307G>A MUST be fully validated prior to use in reports: select_variants=…	NM_001080157.1:c.1859G>A						NP_001073626.1:p.(Arg620Gln)	NC_000012.11:g.57867884C>T	12	57867884	.	C	T	NC_000012.12:g.57474101C>T	12	57474101	.	C	T	ARHGAP9	HGNC:14130	Homo sapiens Rho GTPase activating protein 9 (ARHGAP9)	transcript variant 2
12-57867884-C-T	A more recent version of the selected reference sequence NM_032496.2 is available (NM_032496.3): NM_032496.3:c.1859G>A MUST be fully validated prior to use in reports: select_variants=NM_032496.3:c.1859G>A|A more recent version of the selected reference sequence NM_001080156.1 is available (NM_001080156.2): NM_001080156.2:c.1307G>A MUST be fully validated prior to use in reports: select_variants=…	NM_001319850.1:c.2129G>A						NP_001306779.1:p.(Arg710Gln)	NC_000012.11:g.57867884C>T	12	57867884	.	C	T	NC_000012.12:g.57474101C>T	12	57474101	.	C	T	ARHGAP9	HGNC:14130	Homo sapiens Rho GTPase activating protein 9 (ARHGAP9)	transcript variant 4
12-57867884-C-T	A more recent version of the selected reference sequence NM_032496.2 is available (NM_032496.3): NM_032496.3:c.1859G>A MUST be fully validated prior to use in reports: select_variants=NM_032496.3:c.1859G>A|A more recent version of the selected reference sequence NM_001080156.1 is available (NM_001080156.2): NM_001080156.2:c.1307G>A MUST be fully validated prior to use in reports: select_variants=…	NM_001319851.1:c.926G>A						NP_001306780.1:p.(Arg309Gln)	NC_000012.11:g.57867884C>T	12	57867884	.	C	T	NC_000012.12:g.57474101C>T	12	57474101	.	C	T	ARHGAP9	HGNC:14130	Homo sapiens Rho GTPase activating protein 9 (ARHGAP9)	transcript variant 5
12-57867884-C-T	A more recent version of the selected reference sequence NM_032496.2 is available (NM_032496.3): NM_032496.3:c.1859G>A MUST be fully validated prior to use in reports: select_variants=NM_032496.3:c.1859G>A|A more recent version of the selected reference sequence NM_001080156.1 is available (NM_001080156.2): NM_001080156.2:c.1307G>A MUST be fully validated prior to use in reports: select_variants=…	NM_001080156.2:c.1307G>A						NP_001073625.1:p.(Arg436Gln)	NC_000012.11:g.57867884C>T	12	57867884	.	C	T	NC_000012.12:g.57474101C>T	12	57474101	.	C	T	ARHGAP9	HGNC:14130	Homo sapiens Rho GTPase activating protein 9 (ARHGAP9)	transcript variant 3
12-57867884-C-T	A more recent version of the selected reference sequence NM_032496.2 is available (NM_032496.3): NM_032496.3:c.1859G>A MUST be fully validated prior to use in reports: select_variants=NM_032496.3:c.1859G>A|A more recent version of the selected reference sequence NM_001080156.1 is available (NM_001080156.2): NM_001080156.2:c.1307G>A MUST be fully validated prior to use in reports: select_variants=…	NM_001080156.1:c.1307G>A						NP_001073625.1:p.(Arg436Gln)	NC_000012.11:g.57867884C>T	12	57867884	.	C	T	NC_000012.12:g.57474101C>T	12	57474101	.	C	T	ARHGAP9	HGNC:14130	Homo sapiens Rho GTPase activating protein 9 (ARHGAP9)	transcript variant 3
17-79827068-C-T	A more recent version of the selected reference sequence NM_001185077.1 is available (NM_001185077.2): NM_001185077.2:c.396G>A MUST be fully validated prior to use in reports: select_variants=NM_001185077.2:c.396G>A|A more recent version of the selected reference sequence NM_004309.4 is available (NM_004309.5): NM_004309.5:c.396G>A MUST be fully validated prior to use in reports: select_variants=…	NM_001301243.1:c.531G>A						NP_001288172.1:p.(Thr177=)	NC_000017.10:g.79827068C>T	17	79827068	.	C	T	NC_000017.11:g.81869192C>T	17	81869192	.	C	T	ARHGDIA	HGNC:678	Homo sapiens Rho GDP dissociation inhibitor alpha (ARHGDIA)	transcript variant 7
17-79827068-C-T	A more recent version of the selected reference sequence NM_001185077.1 is available (NM_001185077.2): NM_001185077.2:c.396G>A MUST be fully validated prior to use in reports: select_variants=NM_001185077.2:c.396G>A|A more recent version of the selected reference sequence NM_004309.4 is available (NM_004309.5): NM_004309.5:c.396G>A MUST be fully validated prior to use in reports: select_variants=…	NM_001185077.1:c.396G>A						NP_001172006.1:p.(Thr132=)	NC_000017.10:g.79827068C>T	17	79827068	.	C	T	NC_000017.11:g.81869192C>T	17	81869192	.	C	T	ARHGDIA	HGNC:678	Homo sapiens Rho GDP dissociation inhibitor (GDI) alpha (ARHGDIA)	transcript variant 1
17-79827068-C-T	A more recent version of the selected reference sequence NM_001185077.1 is available (NM_001185077.2): NM_001185077.2:c.396G>A MUST be fully validated prior to use in reports: select_variants=NM_001185077.2:c.396G>A|A more recent version of the selected reference sequence NM_004309.4 is available (NM_004309.5): NM_004309.5:c.396G>A MUST be fully validated prior to use in reports: select_variants=…	NM_004309.4:c.396G>A						NP_004300.1:p.(Thr132=)	NC_000017.10:g.79827068C>T	17	79827068	.	C	T	NC_000017.11:g.81869192C>T	17	81869192	.	C	T	ARHGDIA	HGNC:678	Homo sapiens Rho GDP dissociation inhibitor (GDI) alpha (ARHGDIA)	transcript variant 2
17-79827068-C-T	A more recent version of the selected reference sequence NM_001185077.1 is available (NM_001185077.2): NM_001185077.2:c.396G>A MUST be fully validated prior to use in reports: select_variants=NM_001185077.2:c.396G>A|A more recent version of the selected reference sequence NM_004309.4 is available (NM_004309.5): NM_004309.5:c.396G>A MUST be fully validated prior to use in reports: select_variants=…	NM_001301240.1:c.396G>A						NP_001288169.1:p.(Thr132=)	NC_000017.10:g.79827068C>T	17	79827068	.	C	T	NC_000017.11:g.81869192C>T	17	81869192	.	C	T	ARHGDIA	HGNC:678	Homo sapiens Rho GDP dissociation inhibitor alpha (ARHGDIA)	transcript variant 4
17-79827068-C-T	A more recent version of the selected reference sequence NM_001185077.1 is available (NM_001185077.2): NM_001185077.2:c.396G>A MUST be fully validated prior to use in reports: select_variants=NM_001185077.2:c.396G>A|A more recent version of the selected reference sequence NM_004309.4 is available (NM_004309.5): NM_004309.5:c.396G>A MUST be fully validated prior to use in reports: select_variants=…	NM_004309.5:c.396G>A						NP_004300.1:p.(Thr132=)	NC_000017.10:g.79827068C>T	17	79827068	.	C	T	NC_000017.11:g.81869192C>T	17	81869192	.	C	T	ARHGDIA	HGNC:678	Homo sapiens Rho GDP dissociation inhibitor alpha (ARHGDIA)	transcript variant 2
17-79827068-C-T	A more recent version of the selected reference sequence NM_001185077.1 is available (NM_001185077.2): NM_001185077.2:c.396G>A MUST be fully validated prior to use in reports: select_variants=NM_001185077.2:c.396G>A|A more recent version of the selected reference sequence NM_004309.4 is available (NM_004309.5): NM_004309.5:c.396G>A MUST be fully validated prior to use in reports: select_variants=…	NM_001301242.1:c.396G>A						NP_001288171.1:p.(Thr132=)	NC_000017.10:g.79827068C>T	17	79827068	.	C	T	NC_000017.11:g.81869192C>T	17	81869192	.	C	T	ARHGDIA	HGNC:678	Homo sapiens Rho GDP dissociation inhibitor alpha (ARHGDIA)	transcript variant 6
17-79827068-C-T	A more recent version of the selected reference sequence NM_001185077.1 is available (NM_001185077.2): NM_001185077.2:c.396G>A MUST be fully validated prior to use in reports: select_variants=NM_001185077.2:c.396G>A|A more recent version of the selected reference sequence NM_004309.4 is available (NM_004309.5): NM_004309.5:c.396G>A MUST be fully validated prior to use in reports: select_variants=…	NM_001185078.2:c.396G>A						NP_001172007.1:p.(Thr132=)	NC_000017.10:g.79827068C>T	17	79827068	.	C	T	NC_000017.11:g.81869192C>T	17	81869192	.	C	T	ARHGDIA	HGNC:678	Homo sapiens Rho GDP dissociation inhibitor alpha (ARHGDIA)	transcript variant 3
17-79827068-C-T	A more recent version of the selected reference sequence NM_001185077.1 is available (NM_001185077.2): NM_001185077.2:c.396G>A MUST be fully validated prior to use in reports: select_variants=NM_001185077.2:c.396G>A|A more recent version of the selected reference sequence NM_004309.4 is available (NM_004309.5): NM_004309.5:c.396G>A MUST be fully validated prior to use in reports: select_variants=…	NR_125441.1:n.455G>A						null	NC_000017.10:g.79827068C>T	17	79827068	.	C	T	NC_000017.11:g.81869192C>T	17	81869192	.	C	T	ARHGDIA	HGNC:678	Homo sapiens Rho GDP dissociation inhibitor alpha (ARHGDIA)	transcript variant 8
17-79827068-C-T	A more recent version of the selected reference sequence NM_001185077.1 is available (NM_001185077.2): NM_001185077.2:c.396G>A MUST be fully validated prior to use in reports: select_variants=NM_001185077.2:c.396G>A|A more recent version of the selected reference sequence NM_004309.4 is available (NM_004309.5): NM_004309.5:c.396G>A MUST be fully validated prior to use in reports: select_variants=…	NM_001185077.2:c.396G>A						NP_001172006.1:p.(Thr132=)	NC_000017.10:g.79827068C>T	17	79827068	.	C	T	NC_000017.11:g.81869192C>T	17	81869192	.	C	T	ARHGDIA	HGNC:678	Homo sapiens Rho GDP dissociation inhibitor alpha (ARHGDIA)	transcript variant 1
17-79827068-C-T	A more recent version of the selected reference sequence NM_001185077.1 is available (NM_001185077.2): NM_001185077.2:c.396G>A MUST be fully validated prior to use in reports: select_variants=NM_001185077.2:c.396G>A|A more recent version of the selected reference sequence NM_004309.4 is available (NM_004309.5): NM_004309.5:c.396G>A MUST be fully validated prior to use in reports: select_variants=…	NM_001301241.1:c.396G>A						NP_001288170.1:p.(Thr132=)	NC_000017.10:g.79827068C>T	17	79827068	.	C	T	NC_000017.11:g.81869192C>T	17	81869192	.	C	T	ARHGDIA	HGNC:678	Homo sapiens Rho GDP dissociation inhibitor alpha (ARHGDIA)	transcript variant 5
17-79827068-C-T	A more recent version of the selected reference sequence NM_001185077.1 is available (NM_001185077.2): NM_001185077.2:c.396G>A MUST be fully validated prior to use in reports: select_variants=NM_001185077.2:c.396G>A|A more recent version of the selected reference sequence NM_004309.4 is available (NM_004309.5): NM_004309.5:c.396G>A MUST be fully validated prior to use in reports: select_variants=…	NM_001185078.1:c.396G>A						NP_001172007.1:p.(Thr132=)	NC_000017.10:g.79827068C>T	17	79827068	.	C	T	NC_000017.11:g.81869192C>T	17	81869192	.	C	T	ARHGDIA	HGNC:678	Homo sapiens Rho GDP dissociation inhibitor (GDI) alpha (ARHGDIA)	transcript variant 3
3-56763315-C-T	RefSeqGene record not available	NM_001128616.1:c.1582G>A						NP_001122088.1:p.(Gly528Ser)	NC_000003.11:g.56763315C>T	3	56763315	.	C	T	NC_000003.12:g.56729287C>T	3	56729287	.	C	T	ARHGEF3	HGNC:683	Homo sapiens Rho guanine nucleotide exchange factor 3 (ARHGEF3)	transcript variant 2
3-56763315-C-T	RefSeqGene record not available	NM_001128615.1:c.1660G>A						NP_001122087.1:p.(Gly554Ser)	NC_000003.11:g.56763315C>T	3	56763315	.	C	T	NC_000003.12:g.56729287C>T	3	56729287	.	C	T	ARHGEF3	HGNC:683	Homo sapiens Rho guanine nucleotide exchange factor 3 (ARHGEF3)	transcript variant 1
3-56763315-C-T	RefSeqGene record not available	NM_019555.2:c.1564G>A						NP_062455.1:p.(Gly522Ser)	NC_000003.11:g.56763315C>T	3	56763315	.	C	T	NC_000003.12:g.56729287C>T	3	56729287	.	C	T	ARHGEF3	HGNC:683	Homo sapiens Rho guanine nucleotide exchange factor 3 (ARHGEF3)	transcript variant 3
3-56763315-C-T	RefSeqGene record not available	NM_001289698.1:c.1582G>A						NP_001276627.1:p.(Gly528Ser)	NC_000003.11:g.56763315C>T	3	56763315	.	C	T	NC_000003.12:g.56729287C>T	3	56729287	.	C	T	ARHGEF3	HGNC:683	Homo sapiens Rho guanine nucleotide exchange factor 3 (ARHGEF3)	transcript variant 4
2-131798966-C-T	RefSeqGene record not available	NM_032995.2:c.1268C>T						NP_127462.1:p.(Pro423Leu)	NC_000002.11:g.131798966C>T	2	131798966	.	C	T	NC_000002.12:g.131041393C>T	2	131041393	.	C	T	ARHGEF4	HGNC:684	Homo sapiens Rho guanine nucleotide exchange factor 4 (ARHGEF4)	transcript variant 2
2-131798966-C-T	RefSeqGene record not available	NM_015320.3:c.1268C>T						NP_056135.2:p.(Pro423Leu)	NC_000002.11:g.131798966C>T	2	131798966	.	C	T	NC_000002.12:g.131041393C>T	2	131041393	.	C	T	ARHGEF4	HGNC:684	Homo sapiens Rho guanine nucleotide exchange factor 4 (ARHGEF4)	transcript variant 1
6-157469898-C-T	RefSeqGene record not available	NM_020732.3:c.2692C>T			NG_032093.1:g.375835C>T		LRG_861t1:c.2692C>T	NP_065783.3(LRG_861p1):p.(Arg898Ter)	NC_000006.11:g.157469898C>T	6	157469898	.	C	T	NC_000006.12:g.157148764C>T	6	157148764	.	C	T	ARID1B	HGNC:18040	Homo sapiens AT-rich interaction domain 1B (ARID1B)	transcript variant 2
6-157469898-C-T	RefSeqGene record not available	NM_017519.2:c.2653C>T						NP_059989.2:p.(Arg885Ter)	NC_000006.11:g.157469898C>T	6	157469898	.	C	T	NC_000006.12:g.157148764C>T	6	157148764	.	C	T	ARID1B	HGNC:18040	Homo sapiens AT-rich interaction domain 1B (ARID1B)	transcript variant 1
6-157469898-C-T	RefSeqGene record not available	NM_001346813.1:c.2653C>T					LRG_861t2:c.2653C>T	NP_001333742.1(LRG_861p2):p.(Arg885Ter)	NC_000006.11:g.157469898C>T	6	157469898	.	C	T	NC_000006.12:g.157148764C>T	6	157148764	.	C	T	ARID1B	HGNC:18040	Homo sapiens AT-rich interaction domain 1B (ARID1B)	transcript variant 3
6-157469898-C-T	RefSeqGene record not available	NM_001363725.1:c.403C>T						NP_001350654.1:p.(Arg135Ter)	NC_000006.11:g.157469898C>T	6	157469898	.	C	T	NC_000006.12:g.157148764C>T	6	157148764	.	C	T	ARID1B	HGNC:18040	Homo sapiens AT-rich interaction domain 1B (ARID1B)	transcript variant 4
6-157454310-C-T	RefSeqGene record not available	NM_020732.3:c.2520C>T			NG_032093.1:g.360247C>T		LRG_861t1:c.2520C>T	NP_065783.3(LRG_861p1):p.(Tyr840=)	NC_000006.11:g.157454310C>T	6	157454310	.	C	T	NC_000006.12:g.157133176C>T	6	157133176	.	C	T	ARID1B	HGNC:18040	Homo sapiens AT-rich interaction domain 1B (ARID1B)	transcript variant 2
6-157454310-C-T	RefSeqGene record not available	NM_017519.2:c.2481C>T						NP_059989.2:p.(Tyr827=)	NC_000006.11:g.157454310C>T	6	157454310	.	C	T	NC_000006.12:g.157133176C>T	6	157133176	.	C	T	ARID1B	HGNC:18040	Homo sapiens AT-rich interaction domain 1B (ARID1B)	transcript variant 1
6-157454310-C-T	RefSeqGene record not available	NM_001346813.1:c.2481C>T					LRG_861t2:c.2481C>T	NP_001333742.1(LRG_861p2):p.(Tyr827=)	NC_000006.11:g.157454310C>T	6	157454310	.	C	T	NC_000006.12:g.157133176C>T	6	157133176	.	C	T	ARID1B	HGNC:18040	Homo sapiens AT-rich interaction domain 1B (ARID1B)	transcript variant 3
6-157454310-C-T	RefSeqGene record not available	NM_001363725.1:c.231C>T						NP_001350654.1:p.(Tyr77=)	NC_000006.11:g.157454310C>T	6	157454310	.	C	T	NC_000006.12:g.157133176C>T	6	157133176	.	C	T	ARID1B	HGNC:18040	Homo sapiens AT-rich interaction domain 1B (ARID1B)	transcript variant 4
6-157405903-G-T	RefSeqGene record not available	NM_020732.3:c.2145G>T			NG_032093.1:g.311840G>T		LRG_861t1:c.2145G>T	NP_065783.3(LRG_861p1):p.(Pro715=)	NC_000006.11:g.157405903G>T	6	157405903	.	G	T	NC_000006.12:g.157084769G>T	6	157084769	.	G	T	ARID1B	HGNC:18040	Homo sapiens AT-rich interaction domain 1B (ARID1B)	transcript variant 2
6-157405903-G-T	RefSeqGene record not available	NM_017519.2:c.2106G>T						NP_059989.2:p.(Pro702=)	NC_000006.11:g.157405903G>T	6	157405903	.	G	T	NC_000006.12:g.157084769G>T	6	157084769	.	G	T	ARID1B	HGNC:18040	Homo sapiens AT-rich interaction domain 1B (ARID1B)	transcript variant 1
6-157405903-G-T	RefSeqGene record not available	NM_001346813.1:c.2106G>T					LRG_861t2:c.2106G>T	NP_001333742.1(LRG_861p2):p.(Pro702=)	NC_000006.11:g.157405903G>T	6	157405903	.	G	T	NC_000006.12:g.157084769G>T	6	157084769	.	G	T	ARID1B	HGNC:18040	Homo sapiens AT-rich interaction domain 1B (ARID1B)	transcript variant 3
6-157405903-G-T	RefSeqGene record not available	NM_001363725.1:c.-145G>T						NP_001350654.1:p.?	NC_000006.11:g.157405903G>T	6	157405903	.	G	T	NC_000006.12:g.157084769G>T	6	157084769	.	G	T	ARID1B	HGNC:18040	Homo sapiens AT-rich interaction domain 1B (ARID1B)	transcript variant 4
9-34621537-C-T	RefSeqGene record not available	NM_001017363.1:c.1157G>A						NP_001017363.1:p.(Arg386His)	NC_000009.11:g.34621537C>T	9	34621537	.	C	T	NC_000009.12:g.34621540C>T	9	34621540	.	C	T	ARID3C	HGNC:21209	Homo sapiens AT-rich interaction domain 3C (ARID3C)	mRNA
2-97218035-C-T	A more recent version of the selected reference sequence NM_212481.1 is available (NM_212481.2): NM_212481.2:c.1770C>T MUST be fully validated prior to use in reports: select_variants=NM_212481.2:c.1770C>T|RefSeqGene record not available	NM_001319085.1:c.1932C>T						NP_001306014.1:p.(Leu644=)	NC_000002.11:g.97218035C>T	2	97218035	.	C	T	NC_000002.12:g.96552298C>T	2	96552298	.	C	T	ARID5A	HGNC:17361	Homo sapiens AT-rich interaction domain 5A (ARID5A)	transcript variant 1
2-97218035-C-T	A more recent version of the selected reference sequence NM_212481.1 is available (NM_212481.2): NM_212481.2:c.1770C>T MUST be fully validated prior to use in reports: select_variants=NM_212481.2:c.1770C>T|RefSeqGene record not available	NM_001319093.1:c.1278C>T						NP_001306022.1:p.(Leu426=)	NC_000002.11:g.97218035C>T	2	97218035	.	C	T	NC_000002.12:g.96552298C>T	2	96552298	.	C	T	ARID5A	HGNC:17361	Homo sapiens AT-rich interaction domain 5A (ARID5A)	transcript variant 5
2-97218035-C-T	A more recent version of the selected reference sequence NM_212481.1 is available (NM_212481.2): NM_212481.2:c.1770C>T MUST be fully validated prior to use in reports: select_variants=NM_212481.2:c.1770C>T|RefSeqGene record not available	NM_001319096.1:c.1278C>T						NP_001306025.1:p.(Leu426=)	NC_000002.11:g.97218035C>T	2	97218035	.	C	T	NC_000002.12:g.96552298C>T	2	96552298	.	C	T	ARID5A	HGNC:17361	Homo sapiens AT-rich interaction domain 5A (ARID5A)	transcript variant 7
2-97218035-C-T	A more recent version of the selected reference sequence NM_212481.1 is available (NM_212481.2): NM_212481.2:c.1770C>T MUST be fully validated prior to use in reports: select_variants=NM_212481.2:c.1770C>T|RefSeqGene record not available	NM_001319087.1:c.1929C>T						NP_001306016.1:p.(Leu643=)	NC_000002.11:g.97218035C>T	2	97218035	.	C	T	NC_000002.12:g.96552298C>T	2	96552298	.	C	T	ARID5A	HGNC:17361	Homo sapiens AT-rich interaction domain 5A (ARID5A)	transcript variant 2
2-97218035-C-T	A more recent version of the selected reference sequence NM_212481.1 is available (NM_212481.2): NM_212481.2:c.1770C>T MUST be fully validated prior to use in reports: select_variants=NM_212481.2:c.1770C>T|RefSeqGene record not available	NM_001319094.1:c.1278C>T						NP_001306023.1:p.(Leu426=)	NC_000002.11:g.97218035C>T	2	97218035	.	C	T	NC_000002.12:g.96552298C>T	2	96552298	.	C	T	ARID5A	HGNC:17361	Homo sapiens AT-rich interaction domain 5A (ARID5A)	transcript variant 6
2-97218035-C-T	A more recent version of the selected reference sequence NM_212481.1 is available (NM_212481.2): NM_212481.2:c.1770C>T MUST be fully validated prior to use in reports: select_variants=NM_212481.2:c.1770C>T|RefSeqGene record not available	NM_212481.1:c.1770C>T						NP_997646.1:p.(Leu590=)	NC_000002.11:g.97218035C>T	2	97218035	.	C	T	NC_000002.12:g.96552298C>T	2	96552298	.	C	T	ARID5A	HGNC:17361	Homo sapiens AT-rich interaction domain 5A (ARID5A)	mRNA
2-97218035-C-T	A more recent version of the selected reference sequence NM_212481.1 is available (NM_212481.2): NM_212481.2:c.1770C>T MUST be fully validated prior to use in reports: select_variants=NM_212481.2:c.1770C>T|RefSeqGene record not available	NM_001319092.1:c.1566C>T						NP_001306021.1:p.(Leu522=)	NC_000002.11:g.97218035C>T	2	97218035	.	C	T	NC_000002.12:g.96552298C>T	2	96552298	.	C	T	ARID5A	HGNC:17361	Homo sapiens AT-rich interaction domain 5A (ARID5A)	transcript variant 4
2-97218035-C-T	A more recent version of the selected reference sequence NM_212481.1 is available (NM_212481.2): NM_212481.2:c.1770C>T MUST be fully validated prior to use in reports: select_variants=NM_212481.2:c.1770C>T|RefSeqGene record not available	NM_212481.2:c.1770C>T						NP_997646.1:p.(Leu590=)	NC_000002.11:g.97218035C>T	2	97218035	.	C	T	NC_000002.12:g.96552298C>T	2	96552298	.	C	T	ARID5A	HGNC:17361	Homo sapiens AT-rich interaction domain 5A (ARID5A)	transcript variant 3
13-50205127-C-T		NM_138450.5:c.544C>T			NG_021342.1:g.7693C>T			NP_612459.1:p.(Gln182Ter)	NC_000013.10:g.50205127C>T	13	50205127	.	C	T	NC_000013.11:g.49630991C>T	13	49630991	.	C	T	ARL11	HGNC:24046	Homo sapiens ADP ribosylation factor like GTPase 11 (ARL11)	mRNA
10-23257320-C-T	A more recent version of the selected reference sequence NM_173081.3 is available (NM_173081.4): NM_173081.4:c.818C>T MUST be fully validated prior to use in reports: select_variants=NM_173081.4:c.818C>T|RefSeqGene record not available	NM_001282745.1:c.818C>T						NP_001269674.1:p.(Thr273Ile)	NC_000010.10:g.23257320C>T	10	23257320	.	C	T	NC_000010.11:g.22968391C>T	10	22968391	.	C	T	ARMC3	HGNC:30964	Homo sapiens armadillo repeat containing 3 (ARMC3)	transcript variant 2
10-23257320-C-T	A more recent version of the selected reference sequence NM_173081.3 is available (NM_173081.4): NM_173081.4:c.818C>T MUST be fully validated prior to use in reports: select_variants=NM_173081.4:c.818C>T|RefSeqGene record not available	NM_173081.3:c.818C>T						NP_775104.2:p.(Thr273Ile)	NC_000010.10:g.23257320C>T	10	23257320	.	C	T	NC_000010.11:g.22968391C>T	10	22968391	.	C	T	ARMC3	HGNC:30964	Homo sapiens armadillo repeat containing 3 (ARMC3)	mRNA
10-23257320-C-T	A more recent version of the selected reference sequence NM_173081.3 is available (NM_173081.4): NM_173081.4:c.818C>T MUST be fully validated prior to use in reports: select_variants=NM_173081.4:c.818C>T|RefSeqGene record not available	NM_001282746.1:c.818C>T						NP_001269675.1:p.(Thr273Ile)	NC_000010.10:g.23257320C>T	10	23257320	.	C	T	NC_000010.11:g.22968391C>T	10	22968391	.	C	T	ARMC3	HGNC:30964	Homo sapiens armadillo repeat containing 3 (ARMC3)	transcript variant 3
10-23257320-C-T	A more recent version of the selected reference sequence NM_173081.3 is available (NM_173081.4): NM_173081.4:c.818C>T MUST be fully validated prior to use in reports: select_variants=NM_173081.4:c.818C>T|RefSeqGene record not available	NM_001282747.1:c.29C>T						NP_001269676.1:p.(Thr10Ile)	NC_000010.10:g.23257320C>T	10	23257320	.	C	T	NC_000010.11:g.22968391C>T	10	22968391	.	C	T	ARMC3	HGNC:30964	Homo sapiens armadillo repeat containing 3 (ARMC3)	transcript variant 4
10-23257320-C-T	A more recent version of the selected reference sequence NM_173081.3 is available (NM_173081.4): NM_173081.4:c.818C>T MUST be fully validated prior to use in reports: select_variants=NM_173081.4:c.818C>T|RefSeqGene record not available	NM_173081.4:c.818C>T						NP_775104.2:p.(Thr273Ile)	NC_000010.10:g.23257320C>T	10	23257320	.	C	T	NC_000010.11:g.22968391C>T	10	22968391	.	C	T	ARMC3	HGNC:30964	Homo sapiens armadillo repeat containing 3 (ARMC3)	transcript variant 1
5-149677836-G-T	A more recent version of the selected reference sequence NM_001012301.2 is available (NM_001012301.3): NM_001012301.3:c.651C>A MUST be fully validated prior to use in reports: select_variants=NM_001012301.3:c.651C>A|RefSeqGene record not available	NM_001012301.3:c.651C>A						NP_001012301.1:p.(Ser217Arg)	NC_000005.9:g.149677836G>T	5	149677836	.	G	T	NC_000005.10:g.150298273G>T	5	150298273	.	G	T	ARSI	HGNC:32521	Homo sapiens arylsulfatase family member I (ARSI)	mRNA
5-149677836-G-T	A more recent version of the selected reference sequence NM_001012301.2 is available (NM_001012301.3): NM_001012301.3:c.651C>A MUST be fully validated prior to use in reports: select_variants=NM_001012301.3:c.651C>A|RefSeqGene record not available	NM_001012301.2:c.651C>A						NP_001012301.1:p.(Ser217Arg)	NC_000005.9:g.149677836G>T	5	149677836	.	G	T	NC_000005.10:g.150298273G>T	5	150298273	.	G	T	ARSI	HGNC:32521	Homo sapiens arylsulfatase family member I (ARSI)	mRNA
22-30200765-C-T	RefSeqGene record not available	NM_001242906.1:c.987G>A						NP_001229835.1:p.(Gly329=)	NC_000022.10:g.30200765C>T	22	30200765	.	C	T	NC_000022.11:g.29804776C>T	22	29804776	.	C	T	ASCC2	HGNC:24103	Homo sapiens activating signal cointegrator 1 complex subunit 2 (ASCC2)	transcript variant 2
22-30200765-C-T	RefSeqGene record not available	NM_032204.4:c.1215G>A						NP_115580.2:p.(Gly405=)	NC_000022.10:g.30200765C>T	22	30200765	.	C	T	NC_000022.11:g.29804776C>T	22	29804776	.	C	T	ASCC2	HGNC:24103	Homo sapiens activating signal cointegrator 1 complex subunit 2 (ASCC2)	transcript variant 1
11-8959409-C-T	A more recent version of the selected reference sequence NM_020646.1 is available (NM_020646.2): NM_020646.2:c.300G>A MUST be fully validated prior to use in reports: select_variants=NM_020646.2:c.300G>A|RefSeqGene record not available	NM_020646.1:c.300G>A						NP_065697.1:p.(Glu100=)	NC_000011.9:g.8959409C>T	11	8959409	.	C	T	NC_000011.10:g.8937862C>T	11	8937862	.	C	T	ASCL3	HGNC:740	Homo sapiens achaete-scute family bHLH transcription factor 3 (ASCL3)	mRNA
11-8959409-C-T	A more recent version of the selected reference sequence NM_020646.1 is available (NM_020646.2): NM_020646.2:c.300G>A MUST be fully validated prior to use in reports: select_variants=NM_020646.2:c.300G>A|RefSeqGene record not available	NM_020646.2:c.300G>A						NP_065697.1:p.(Glu100=)	NC_000011.9:g.8959409C>T	11	8959409	.	C	T	NC_000011.10:g.8937862C>T	11	8937862	.	C	T	ASCL3	HGNC:740	Homo sapiens achaete-scute family bHLH transcription factor 3 (ASCL3)	mRNA
12-50474419-C-T	RefSeqGene record not available	NR_046389.1:n.1675+47C>T	NC_000012.11(NR_046389.1):c.1675+47C>T					null	NC_000012.11:g.50474419C>T	12	50474419	.	C	T	NC_000012.12:g.50080636C>T	12	50080636	.	C	T	ASIC1	HGNC:100	Homo sapiens acid sensing ion channel subunit 1 (ASIC1)	transcript variant 4
12-50474419-C-T	RefSeqGene record not available	NM_020039.3:c.1344C>T						NP_064423.2:p.(Gly448=)	NC_000012.11:g.50474419C>T	12	50474419	.	C	T	NC_000012.12:g.50080636C>T	12	50080636	.	C	T	ASIC1	HGNC:100	Homo sapiens acid sensing ion channel subunit 1 (ASIC1)	transcript variant 1
12-50474419-C-T	RefSeqGene record not available	NM_001256830.1:c.1399+47C>T	NC_000012.11(NM_001256830.1):c.1399+47C>T					NP_001243759.1:p.?	NC_000012.11:g.50474419C>T	12	50474419	.	C	T	NC_000012.12:g.50080636C>T	12	50080636	.	C	T	ASIC1	HGNC:100	Homo sapiens acid sensing ion channel subunit 1 (ASIC1)	transcript variant 3
12-50474419-C-T	RefSeqGene record not available	NM_001095.3:c.1297+47C>T	NC_000012.11(NM_001095.3):c.1297+47C>T					NP_001086.2:p.?	NC_000012.11:g.50474419C>T	12	50474419	.	C	T	NC_000012.12:g.50080636C>T	12	50080636	.	C	T	ASIC1	HGNC:100	Homo sapiens acid sensing ion channel subunit 1 (ASIC1)	transcript variant 2
2-220402405-C-T	RefSeqGene record not available	NM_018674.5:c.1834C>T						NP_061144.3:p.(Arg612Trp)	NC_000002.11:g.220402405C>T	2	220402405	.	C	T	NC_000002.12:g.219537683C>T	2	219537683	.	C	T	ASIC4	HGNC:21263	Homo sapiens acid sensing ion channel subunit family member 4 (ASIC4)	transcript variant 1
2-220402405-C-T	RefSeqGene record not available	NM_182847.2:c.1777C>T						NP_878267.2:p.(Arg593Trp)	NC_000002.11:g.220402405C>T	2	220402405	.	C	T	NC_000002.12:g.219537683C>T	2	219537683	.	C	T	ASIC4	HGNC:21263	Homo sapiens acid sensing ion channel subunit family member 4 (ASIC4)	transcript variant 2
20-31024758-C-T	RefSeqGene record not available	NM_001363734.1:c.4060C>T						NP_001350663.1:p.(Arg1354Ter)	NC_000020.10:g.31024758C>T	20	31024758	.	C	T	NC_000020.11:g.32436955C>T	20	32436955	.	C	T	ASXL1	HGNC:18318	Homo sapiens ASXL transcriptional regulator 1 (ASXL1)	transcript variant 3
20-31024758-C-T	RefSeqGene record not available	NM_015338.5:c.4243C>T			NG_027868.1:g.83612C>T	LRG_630:g.83612C>T	LRG_630t1:c.4243C>T	NP_056153.2(LRG_630p1):p.(Arg1415Ter)	NC_000020.10:g.31024758C>T	20	31024758	.	C	T	NC_000020.11:g.32436955C>T	20	32436955	.	C	T	ASXL1	HGNC:18318	Homo sapiens ASXL transcriptional regulator 1 (ASXL1)	transcript variant 1
20-31023717-C-T	RefSeqGene record not available	NM_001363734.1:c.3019C>T						NP_001350663.1:p.(Arg1007Ter)	NC_000020.10:g.31023717C>T	20	31023717	.	C	T	NC_000020.11:g.32435914C>T	20	32435914	.	C	T	ASXL1	HGNC:18318	Homo sapiens ASXL transcriptional regulator 1 (ASXL1)	transcript variant 3
20-31023717-C-T	RefSeqGene record not available	NM_015338.5:c.3202C>T			NG_027868.1:g.82571C>T	LRG_630:g.82571C>T	LRG_630t1:c.3202C>T	NP_056153.2(LRG_630p1):p.(Arg1068Ter)	NC_000020.10:g.31023717C>T	20	31023717	.	C	T	NC_000020.11:g.32435914C>T	20	32435914	.	C	T	ASXL1	HGNC:18318	Homo sapiens ASXL transcriptional regulator 1 (ASXL1)	transcript variant 1
18-31326334-C-T	A more recent version of the selected reference sequence NM_030632.1 is available (NM_030632.2): NM_030632.2:c.6522C>T MUST be fully validated prior to use in reports: select_variants=NM_030632.2:c.6522C>T|RefSeqGene record not available	NM_030632.1:c.6522C>T						NP_085135.1:p.(Ser2174=)	NC_000018.9:g.31326334C>T	18	31326334	.	C	T	NC_000018.10:g.33746370C>T	18	33746370	.	C	T	ASXL3	HGNC:29357	Homo sapiens additional sex combs like 3	transcriptional regulator (ASXL3)
18-31326334-C-T	A more recent version of the selected reference sequence NM_030632.1 is available (NM_030632.2): NM_030632.2:c.6522C>T MUST be fully validated prior to use in reports: select_variants=NM_030632.2:c.6522C>T|RefSeqGene record not available	NM_030632.2:c.6522C>T						NP_085135.1:p.(Ser2174=)	NC_000018.9:g.31326334C>T	18	31326334	.	C	T	NC_000018.10:g.33746370C>T	18	33746370	.	C	T	ASXL3	HGNC:29357	Homo sapiens ASXL transcriptional regulator 3 (ASXL3)	mRNA
1-1469335-C-T	A more recent version of the selected reference sequence NM_001170535.1 is available (NM_001170535.2): NM_001170535.2:c.1644C>T MUST be fully validated prior to use in reports: select_variants=NM_001170535.2:c.1644C>T|A more recent version of the selected reference sequence NM_018188.3 is available (NM_018188.4): NM_018188.4:c.1788C>T MUST be fully validated prior to use in reports: select_varian…	NM_001170535.1:c.1644C>T						NP_001164006.1:p.(Val548=)	NC_000001.10:g.1469335C>T	1	1469335	.	C	T	NC_000001.11:g.1533955C>T	1	1533955	.	C	T	ATAD3A	HGNC:25567	Homo sapiens ATPase family	AAA domain containing 3A (ATAD3A)	mRNA
1-1469335-C-T	A more recent version of the selected reference sequence NM_001170535.1 is available (NM_001170535.2): NM_001170535.2:c.1644C>T MUST be fully validated prior to use in reports: select_variants=NM_001170535.2:c.1644C>T|A more recent version of the selected reference sequence NM_018188.3 is available (NM_018188.4): NM_018188.4:c.1788C>T MUST be fully validated prior to use in reports: select_varian…	NM_018188.3:c.1788C>T						NP_060658.3:p.(Val596=)	NC_000001.10:g.1469335C>T	1	1469335	.	C	T	NC_000001.11:g.1533955C>T	1	1533955	.	C	T	ATAD3A	HGNC:25567	Homo sapiens ATPase family	AAA domain containing 3A (ATAD3A)	mRNA
1-1469335-C-T	A more recent version of the selected reference sequence NM_001170535.1 is available (NM_001170535.2): NM_001170535.2:c.1644C>T MUST be fully validated prior to use in reports: select_variants=NM_001170535.2:c.1644C>T|A more recent version of the selected reference sequence NM_018188.3 is available (NM_018188.4): NM_018188.4:c.1788C>T MUST be fully validated prior to use in reports: select_varian…	NM_001170536.2:c.1407C>T						NP_001164007.1:p.(Val469=)	NC_000001.10:g.1469335C>T	1	1469335	.	C	T	NC_000001.11:g.1533955C>T	1	1533955	.	C	T	ATAD3A	HGNC:25567	Homo sapiens ATPase family AAA domain containing 3A (ATAD3A)	transcript variant 3
1-1469335-C-T	A more recent version of the selected reference sequence NM_001170535.1 is available (NM_001170535.2): NM_001170535.2:c.1644C>T MUST be fully validated prior to use in reports: select_variants=NM_001170535.2:c.1644C>T|A more recent version of the selected reference sequence NM_018188.3 is available (NM_018188.4): NM_018188.4:c.1788C>T MUST be fully validated prior to use in reports: select_varian…	NM_018188.4:c.1788C>T						NP_060658.3:p.(Val596=)	NC_000001.10:g.1469335C>T	1	1469335	.	C	T	NC_000001.11:g.1533955C>T	1	1533955	.	C	T	ATAD3A	HGNC:25567	Homo sapiens ATPase family AAA domain containing 3A (ATAD3A)	transcript variant 1
1-1469335-C-T	A more recent version of the selected reference sequence NM_001170535.1 is available (NM_001170535.2): NM_001170535.2:c.1644C>T MUST be fully validated prior to use in reports: select_variants=NM_001170535.2:c.1644C>T|A more recent version of the selected reference sequence NM_018188.3 is available (NM_018188.4): NM_018188.4:c.1788C>T MUST be fully validated prior to use in reports: select_varian…	NM_001170535.2:c.1644C>T						NP_001164006.1:p.(Val548=)	NC_000001.10:g.1469335C>T	1	1469335	.	C	T	NC_000001.11:g.1533955C>T	1	1533955	.	C	T	ATAD3A	HGNC:25567	Homo sapiens ATPase family AAA domain containing 3A (ATAD3A)	transcript variant 2
1-1469335-C-T	A more recent version of the selected reference sequence NM_001170535.1 is available (NM_001170535.2): NM_001170535.2:c.1644C>T MUST be fully validated prior to use in reports: select_variants=NM_001170535.2:c.1644C>T|A more recent version of the selected reference sequence NM_018188.3 is available (NM_018188.4): NM_018188.4:c.1788C>T MUST be fully validated prior to use in reports: select_varian…	NM_001170536.1:c.1407C>T						NP_001164007.1:p.(Val469=)	NC_000001.10:g.1469335C>T	1	1469335	.	C	T	NC_000001.11:g.1533955C>T	1	1533955	.	C	T	ATAD3A	HGNC:25567	Homo sapiens ATPase family	AAA domain containing 3A (ATAD3A)	mRNA
19-3907760-C-T		NM_033064.4:c.387C>T			NG_012638.1:g.32143C>T			NP_149053.1:p.(Asn129=)	NC_000019.9:g.3907760C>T	19	3907760	.	C	T	NC_000019.10:g.3907762C>T	19	3907762	.	C	T	ATCAY	HGNC:779	Homo sapiens ATCAY	caytaxin (ATCAY)
2-234172677-C-T	RefSeqGene record not available	NM_001363742.1:c.355C>T						NP_001350671.1:p.(Arg119Trp)	NC_000002.11:g.234172677C>T	2	234172677	.	C	T	NC_000002.12:g.233264031C>T	2	233264031	.	C	T	ATG16L1	HGNC:21498	Homo sapiens autophagy related 16 like 1 (ATG16L1)	transcript variant 6
2-234172677-C-T	RefSeqGene record not available	NM_001190266.1:c.103C>T						NP_001177195.1:p.(Arg35Trp)	NC_000002.11:g.234172677C>T	2	234172677	.	C	T	NC_000002.12:g.233264031C>T	2	233264031	.	C	T	ATG16L1	HGNC:21498	Homo sapiens autophagy related 16 like 1 (ATG16L1)	transcript variant 4	NW_011332690.1:g.209369C>T
2-234172677-C-T	RefSeqGene record not available	NM_001190267.1:c.7C>T						NP_001177196.1:p.(Arg3Trp)	NC_000002.11:g.234172677C>T	2	234172677	.	C	T	NC_000002.12:g.233264031C>T	2	233264031	.	C	T	ATG16L1	HGNC:21498	Homo sapiens autophagy related 16 like 1 (ATG16L1)	transcript variant 5	NW_011332690.1:g.209369C>T
2-234172677-C-T	RefSeqGene record not available	NM_030803.6:c.355C>T			NG_023038.1:g.17461C>T			NP_110430.5:p.(Arg119Trp)	NC_000002.11:g.234172677C>T	2	234172677	.	C	T	NC_000002.12:g.233264031C>T	2	233264031	.	C	T	ATG16L1	HGNC:21498	Homo sapiens autophagy related 16 like 1 (ATG16L1)	transcript variant 1	NW_011332690.1:g.209369C>T
2-234172677-C-T	RefSeqGene record not available	NM_017974.3:c.355C>T						NP_060444.3:p.(Arg119Trp)	NC_000002.11:g.234172677C>T	2	234172677	.	C	T	NC_000002.12:g.233264031C>T	2	233264031	.	C	T	ATG16L1	HGNC:21498	Homo sapiens autophagy related 16 like 1 (ATG16L1)	transcript variant 2	NW_011332690.1:g.209369C>T
2-234172677-C-T	RefSeqGene record not available	NM_198890.2:c.210-5971C>T	NC_000002.11(NM_198890.2):c.210-5971C>T					NP_942593.2:p.?	NC_000002.11:g.234172677C>T	2	234172677	.	C	T	NC_000002.12:g.233264031C>T	2	233264031	.	C	T	ATG16L1	HGNC:21498	Homo sapiens autophagy related 16 like 1 (ATG16L1)	transcript variant 3	NW_011332690.1:g.209369C>T
3-112277256-C-T	A more recent version of the selected reference sequence NM_022488.3 is available (NM_022488.4): NM_022488.4:c.81G>A MUST be fully validated prior to use in reports: select_variants=NM_022488.4:c.81G>A|RefSeqGene record not available	NM_022488.3:c.81G>A						NP_071933.2:p.(Lys27=)	NC_000003.11:g.112277256C>T	3	112277256	.	C	T	NC_000003.12:g.112558409C>T	3	112558409	.	C	T	ATG3	HGNC:20962	Homo sapiens autophagy related 3 (ATG3)	mRNA
3-112277256-C-T	A more recent version of the selected reference sequence NM_022488.3 is available (NM_022488.4): NM_022488.4:c.81G>A MUST be fully validated prior to use in reports: select_variants=NM_022488.4:c.81G>A|RefSeqGene record not available	NM_001278712.1:c.81G>A						NP_001265641.1:p.(Lys27=)	NC_000003.11:g.112277256C>T	3	112277256	.	C	T	NC_000003.12:g.112558409C>T	3	112558409	.	C	T	ATG3	HGNC:20962	Homo sapiens autophagy related 3 (ATG3)	transcript variant 2
3-112277256-C-T	A more recent version of the selected reference sequence NM_022488.3 is available (NM_022488.4): NM_022488.4:c.81G>A MUST be fully validated prior to use in reports: select_variants=NM_022488.4:c.81G>A|RefSeqGene record not available	NM_022488.4:c.81G>A						NP_071933.2:p.(Lys27=)	NC_000003.11:g.112277256C>T	3	112277256	.	C	T	NC_000003.12:g.112558409C>T	3	112558409	.	C	T	ATG3	HGNC:20962	Homo sapiens autophagy related 3 (ATG3)	transcript variant 1
2-216211530-C-T		NM_004044.6:c.1369C>T			NG_013002.1:g.39852C>T			NP_004035.2:p.(Leu457Phe)	NC_000002.11:g.216211530C>T	2	216211530	.	C	T	NC_000002.12:g.215346807C>T	2	215346807	.	C	T	ATIC	HGNC:794	Homo sapiens 5-aminoimidazole-4-carboxamide ribonucleotide formyltransferase/IMP cyclohydrolase (ATIC)	mRNA
16-28911985-C-T	RefSeqGene record not available	NM_004320.4:c.1848C>T			NG_023327.1:g.27177C>T			NP_004311.1:p.(Asp616=)	NC_000016.9:g.28911985C>T	16	28911985	.	C	T	NC_000016.10:g.28900664C>T	16	28900664	.	C	T	ATP2A1	HGNC:811	Homo sapiens ATPase sarcoplasmic/endoplasmic reticulum Ca2+ transporting 1 (ATP2A1)	transcript variant a
16-28911985-C-T	RefSeqGene record not available	NM_173201.3:c.1848C>T						NP_775293.1:p.(Asp616=)	NC_000016.9:g.28911985C>T	16	28911985	.	C	T	NC_000016.10:g.28900664C>T	16	28900664	.	C	T	ATP2A1	HGNC:811	Homo sapiens ATPase sarcoplasmic/endoplasmic reticulum Ca2+ transporting 1 (ATP2A1)	transcript variant b
16-28911985-C-T	RefSeqGene record not available	NM_001286075.1:c.1473C>T						NP_001273004.1:p.(Asp491=)	NC_000016.9:g.28911985C>T	16	28911985	.	C	T	NC_000016.10:g.28900664C>T	16	28900664	.	C	T	ATP2A1	HGNC:811	Homo sapiens ATPase sarcoplasmic/endoplasmic reticulum Ca2+ transporting 1 (ATP2A1)	transcript variant c
12-110784216-C-T	RefSeqGene record not available	NM_001681.3:c.2980+90C>T	NC_000012.11(NM_001681.3):c.2980+90C>T	NG_007097.2(NM_001681.3):c.2980+90C>T	NG_007097.2:g.69785C>T			NP_001672.1:p.?	NC_000012.11:g.110784216C>T	12	110784216	.	C	T	NC_000012.12:g.110346411C>T	12	110346411	.	C	T	ATP2A2	HGNC:812	Homo sapiens ATPase sarcoplasmic/endoplasmic reticulum Ca2+ transporting 2 (ATP2A2)	transcript variant a
12-110784216-C-T	RefSeqGene record not available	NM_170665.3:c.3070C>T						NP_733765.1:p.(Pro1024Ser)	NC_000012.11:g.110784216C>T	12	110784216	.	C	T	NC_000012.12:g.110346411C>T	12	110346411	.	C	T	ATP2A2	HGNC:812	Homo sapiens ATPase sarcoplasmic/endoplasmic reticulum Ca2+ transporting 2 (ATP2A2)	transcript variant b
12-110784269-G-T	RefSeqGene record not available	NM_001681.3:c.2980+143G>T	NC_000012.11(NM_001681.3):c.2980+143G>T	NG_007097.2(NM_001681.3):c.2980+143G>T	NG_007097.2:g.69838G>T			NP_001672.1:p.?	NC_000012.11:g.110784269G>T	12	110784269	.	G	T	NC_000012.12:g.110346464G>T	12	110346464	.	G	T	ATP2A2	HGNC:812	Homo sapiens ATPase sarcoplasmic/endoplasmic reticulum Ca2+ transporting 2 (ATP2A2)	transcript variant a
12-110784269-G-T	RefSeqGene record not available	NM_170665.3:c.3123G>T						NP_733765.1:p.(Trp1041Cys)	NC_000012.11:g.110784269G>T	12	110784269	.	G	T	NC_000012.12:g.110346464G>T	12	110346464	.	G	T	ATP2A2	HGNC:812	Homo sapiens ATPase sarcoplasmic/endoplasmic reticulum Ca2+ transporting 2 (ATP2A2)	transcript variant b
1-203680066-G-T	RefSeqGene record not available	NM_001684.4:c.1861G>T						NP_001675.3:p.(Asp621Tyr)	NC_000001.10:g.203680066G>T	1	203680066	.	G	T	NC_000001.11:g.203710938G>T	1	203710938	.	G	T	ATP2B4	HGNC:817	Homo sapiens ATPase plasma membrane Ca2+ transporting 4 (ATP2B4)	transcript variant 2
1-203680066-G-T	RefSeqGene record not available	NM_001001396.2:c.1861G>T			NG_029589.1:g.89152G>T			NP_001001396.1:p.(Asp621Tyr)	NC_000001.10:g.203680066G>T	1	203680066	.	G	T	NC_000001.11:g.203710938G>T	1	203710938	.	G	T	ATP2B4	HGNC:817	Homo sapiens ATPase plasma membrane Ca2+ transporting 4 (ATP2B4)	transcript variant 1
16-84442038-C-T	A more recent version of the selected reference sequence NM_014861.2 is available (NM_014861.3): NM_014861.3:c.355C>T MUST be fully validated prior to use in reports: select_variants=NM_014861.3:c.355C>T|RefSeqGene record not available	NM_014861.2:c.355C>T						NP_055676.2:p.(Leu119=)	NC_000016.9:g.84442038C>T	16	84442038	.	C	T	NC_000016.10:g.84408432C>T	16	84408432	.	C	T	ATP2C2	HGNC:29103	Homo sapiens ATPase	Ca++ transporting	member 2 (ATP2C2)	transcript variant 2	mRNA
16-84442038-C-T	A more recent version of the selected reference sequence NM_014861.2 is available (NM_014861.3): NM_014861.3:c.355C>T MUST be fully validated prior to use in reports: select_variants=NM_014861.3:c.355C>T|RefSeqGene record not available	NM_001291454.1:c.-37C>T						NP_001278383.1:p.?	NC_000016.9:g.84442038C>T	16	84442038	.	C	T	NC_000016.10:g.84408432C>T	16	84408432	.	C	T	ATP2C2	HGNC:29103	Homo sapiens ATPase secretory pathway Ca2+ transporting 2 (ATP2C2)	transcript variant 3
16-84442038-C-T	A more recent version of the selected reference sequence NM_014861.2 is available (NM_014861.3): NM_014861.3:c.355C>T MUST be fully validated prior to use in reports: select_variants=NM_014861.3:c.355C>T|RefSeqGene record not available	NM_014861.3:c.355C>T						NP_055676.3:p.(Leu119=)	NC_000016.9:g.84442038C>T	16	84442038	.	C	T	NC_000016.10:g.84408432C>T	16	84408432	.	C	T	ATP2C2	HGNC:29103	Homo sapiens ATPase secretory pathway Ca2+ transporting 2 (ATP2C2)	transcript variant 2
16-84442038-C-T	A more recent version of the selected reference sequence NM_014861.2 is available (NM_014861.3): NM_014861.3:c.355C>T MUST be fully validated prior to use in reports: select_variants=NM_014861.3:c.355C>T|RefSeqGene record not available	NM_001286527.2:c.355C>T						NP_001273456.2:p.(Leu119=)	NC_000016.9:g.84442038C>T	16	84442038	.	C	T	NC_000016.10:g.84408432C>T	16	84408432	.	C	T	ATP2C2	HGNC:29103	Homo sapiens ATPase secretory pathway Ca2+ transporting 2 (ATP2C2)	transcript variant 1
8-87163770-G-T	RefSeqGene record not available	NM_152565.1:c.891+1G>T	NC_000008.10(NM_152565.1):c.891+1G>T					NP_689778.1:p.?	NC_000008.10:g.87163770G>T	8	87163770	.	G	T	NC_000008.11:g.86151541G>T	8	86151541	.	G	T	ATP6V0D2	HGNC:18266	Homo sapiens ATPase H+ transporting V0 subunit d2 (ATP6V0D2)	mRNA
8-104068114-G-T	RefSeqGene record not available	NM_001695.4:c.591G>T						NP_001686.1:p.(Trp197Cys)	NC_000008.10:g.104068114G>T	8	104068114	.	G	T	NC_000008.11:g.103055886G>T	8	103055886	.	G	T	ATP6V1C1	HGNC:856	Homo sapiens ATPase H+ transporting V1 subunit C1 (ATP6V1C1)	mRNA
2-10923316-C-T	RefSeqGene record not available	NM_001039362.1:c.1211C>T						NP_001034451.1:p.(Pro404Leu)	NC_000002.11:g.10923316C>T	2	10923316	.	C	T	NC_000002.12:g.10783190C>T	2	10783190	.	C	T	ATP6V1C2	HGNC:18264	Homo sapiens ATPase H+ transporting V1 subunit C2 (ATP6V1C2)	transcript variant 1
2-10923316-C-T	RefSeqGene record not available	NM_144583.3:c.1073C>T						NP_653184.2:p.(Pro358Leu)	NC_000002.11:g.10923316C>T	2	10923316	.	C	T	NC_000002.12:g.10783190C>T	2	10783190	.	C	T	ATP6V1C2	HGNC:18264	Homo sapiens ATPase H+ transporting V1 subunit C2 (ATP6V1C2)	transcript variant 2
1-154318018-C-T	RefSeqGene record not available	NM_020452.3:c.2790C>T						NP_065185.1:p.(Ala930=)	NC_000001.10:g.154318018C>T	1	154318018	.	C	T	NC_000001.11:g.154345542C>T	1	154345542	.	C	T	ATP8B2	HGNC:13534	Homo sapiens ATPase phospholipid transporting 8B2 (ATP8B2)	transcript variant 1
3-142226806-C-T	RefSeqGene record not available|The current status of LRG_1403 is pending therefore changes may be made to the LRG reference sequence	NM_001354579.1:c.4806G>A						NP_001341508.1:p.(Lys1602=)	NC_000003.11:g.142226806C>T	3	142226806	.	C	T	NC_000003.12:g.142507964C>T	3	142507964	.	C	T	ATR	HGNC:882	Homo sapiens ATR serine/threonine kinase (ATR)	transcript variant 2
3-142226806-C-T	RefSeqGene record not available|The current status of LRG_1403 is pending therefore changes may be made to the LRG reference sequence	NM_001184.3:c.4998G>A			NG_008951.1:g.75863G>A	LRG_1403:g.75863G>A		NP_001175.2(LRG_1403p1):p.(Lys1666=)	NC_000003.11:g.142226806C>T	3	142226806	.	C	T	NC_000003.12:g.142507964C>T	3	142507964	.	C	T	ATR	HGNC:882	Homo sapiens ATR serine/threonine kinase (ATR)	transcript variant 1
6-16328250-C-T	RefSeqGene record not available	NM_001357857.1:c.263G>A						NP_001344786.1:p.(Arg88His)	NC_000006.11:g.16328250C>T	6	16328250	.	C	T	NC_000006.12:g.16328019C>T	6	16328019	.	C	T	ATXN1	HGNC:10548	Homo sapiens ataxin 1 (ATXN1)	transcript variant 1
6-16328250-C-T	RefSeqGene record not available	NM_001128164.1:c.292G>A						NP_001121636.1:p.(Val98Met)	NC_000006.11:g.16328250C>T	6	16328250	.	C	T	NC_000006.12:g.16328019C>T	6	16328019	.	C	T	ATXN1	HGNC:10548	Homo sapiens ataxin 1 (ATXN1)	transcript variant 2
6-16328250-C-T	RefSeqGene record not available	NM_000332.3:c.292G>A			NG_011571.1:g.438472G>A	LRG_863:g.438472G>A	LRG_863t1:c.292G>A	NP_000323.2(LRG_863p1):p.(Val98Met)	NC_000006.11:g.16328250C>T	6	16328250	.	C	T	NC_000006.12:g.16328019C>T	6	16328019	.	C	T	ATXN1	HGNC:10548	Homo sapiens ataxin 1 (ATXN1)	transcript variant 1
16-28842291-C-T	RefSeqGene record not available	NM_148414.2:c.1219C>T						NP_680780.1:p.(Arg407Cys)	NC_000016.9:g.28842291C>T	16	28842291	.	C	T	NC_000016.10:g.28830970C>T	16	28830970	.	C	T	ATXN2L	HGNC:31326	Homo sapiens ataxin 2 like (ATXN2L)	transcript variant C
16-28842291-C-T	RefSeqGene record not available	NM_145714.2:c.1219C>T						NP_663760.1:p.(Arg407Cys)	NC_000016.9:g.28842291C>T	16	28842291	.	C	T	NC_000016.10:g.28830970C>T	16	28830970	.	C	T	ATXN2L	HGNC:31326	Homo sapiens ataxin 2 like (ATXN2L)	transcript variant B
16-28842291-C-T	RefSeqGene record not available	NM_148415.2:c.1219C>T						NP_680781.1:p.(Arg407Cys)	NC_000016.9:g.28842291C>T	16	28842291	.	C	T	NC_000016.10:g.28830970C>T	16	28830970	.	C	T	ATXN2L	HGNC:31326	Homo sapiens ataxin 2 like (ATXN2L)	transcript variant D
16-28842291-C-T	RefSeqGene record not available	NM_007245.3:c.1219C>T						NP_009176.2:p.(Arg407Cys)	NC_000016.9:g.28842291C>T	16	28842291	.	C	T	NC_000016.10:g.28830970C>T	16	28830970	.	C	T	ATXN2L	HGNC:31326	Homo sapiens ataxin 2 like (ATXN2L)	transcript variant A
16-28842291-C-T	RefSeqGene record not available	NM_017492.3:c.1219C>T						NP_059867.3:p.(Arg407Cys)	NC_000016.9:g.28842291C>T	16	28842291	.	C	T	NC_000016.10:g.28830970C>T	16	28830970	.	C	T	ATXN2L	HGNC:31326	Homo sapiens ataxin 2 like (ATXN2L)	transcript variant F
16-28842291-C-T	RefSeqGene record not available	NM_001308230.1:c.1219C>T						NP_001295159.1:p.(Arg407Cys)	NC_000016.9:g.28842291C>T	16	28842291	.	C	T	NC_000016.10:g.28830970C>T	16	28830970	.	C	T	ATXN2L	HGNC:31326	Homo sapiens ataxin 2 like (ATXN2L)	transcript variant G
16-28842291-C-T	RefSeqGene record not available	NM_148416.2:c.1219C>T						NP_680782.1:p.(Arg407Cys)	NC_000016.9:g.28842291C>T	16	28842291	.	C	T	NC_000016.10:g.28830970C>T	16	28830970	.	C	T	ATXN2L	HGNC:31326	Homo sapiens ataxin 2 like (ATXN2L)	transcript variant E
17-63554656-C-T	A more recent version of the selected reference sequence NM_004655.3 is available (NM_004655.4): NM_004655.4:c.83G>A MUST be fully validated prior to use in reports: select_variants=NM_004655.4:c.83G>A|RefSeqGene record not available	NM_001363813.1:c.83G>A						NP_001350742.1:p.(Gly28Glu)	NC_000017.10:g.63554656C>T	17	63554656	.	C	T	NC_000017.11:g.65558538C>T	17	65558538	.	C	T	AXIN2	HGNC:904	Homo sapiens axin 2 (AXIN2)	transcript variant 2
17-63554656-C-T	A more recent version of the selected reference sequence NM_004655.3 is available (NM_004655.4): NM_004655.4:c.83G>A MUST be fully validated prior to use in reports: select_variants=NM_004655.4:c.83G>A|RefSeqGene record not available	NM_004655.3:c.83G>A			NG_012142.1:g.8085G>A	LRG_296:g.8085G>A	LRG_296t1:c.83G>A	NP_004646.3(LRG_296p1):p.(Gly28Glu)	NC_000017.10:g.63554656C>T	17	63554656	.	C	T	NC_000017.11:g.65558538C>T	17	65558538	.	C	T	AXIN2	HGNC:904	Homo sapiens axin 2 (AXIN2)	mRNA
17-63554656-C-T	A more recent version of the selected reference sequence NM_004655.3 is available (NM_004655.4): NM_004655.4:c.83G>A MUST be fully validated prior to use in reports: select_variants=NM_004655.4:c.83G>A|RefSeqGene record not available	NM_004655.4:c.83G>A						NP_004646.3(LRG_296p1):p.(Gly28Glu)	NC_000017.10:g.63554656C>T	17	63554656	.	C	T	NC_000017.11:g.65558538C>T	17	65558538	.	C	T	AXIN2	HGNC:904	Homo sapiens axin 2 (AXIN2)	transcript variant 1
1-161143786-C-T	RefSeqGene record not available	NM_001199874.1:c.543G>A						NP_001186803.1:p.(Glu181=)	NC_000001.10:g.161143786C>T	1	161143786	.	C	T	NC_000001.11:g.161173996C>T	1	161173996	.	C	T	B4GALT3	HGNC:926	Homo sapiens beta-1	4-galactosyltransferase 3 (B4GALT3)	mRNA
1-161143786-C-T	RefSeqGene record not available	NM_003779.3:c.543G>A			NG_011480.1:g.8529G>A			NP_003770.1:p.(Glu181=)	NC_000001.10:g.161143786C>T	1	161143786	.	C	T	NC_000001.11:g.161173996C>T	1	161173996	.	C	T	B4GALT3	HGNC:926	Homo sapiens beta-1	4-galactosyltransferase 3 (B4GALT3)	mRNA
1-161143786-C-T	RefSeqGene record not available	NM_001199873.1:c.543G>A						NP_001186802.1:p.(Glu181=)	NC_000001.10:g.161143786C>T	1	161143786	.	C	T	NC_000001.11:g.161173996C>T	1	161173996	.	C	T	B4GALT3	HGNC:926	Homo sapiens beta-1	4-galactosyltransferase 3 (B4GALT3)	mRNA
8-38065264-C-T	RefSeqGene record not available	NM_001204878.1:c.505C>T						NP_001191807.1:p.(Pro169Ser)	NC_000008.10:g.38065264C>T	8	38065264	.	C	T	NC_000008.11:g.38207746C>T	8	38207746	.	C	T	BAG4	HGNC:940	Homo sapiens BCL2 associated athanogene 4 (BAG4)	transcript variant 2
8-38065264-C-T	RefSeqGene record not available	NM_004874.3:c.613C>T						NP_004865.1:p.(Pro205Ser)	NC_000008.10:g.38065264C>T	8	38065264	.	C	T	NC_000008.11:g.38207746C>T	8	38207746	.	C	T	BAG4	HGNC:940	Homo sapiens BCL2 associated athanogene 4 (BAG4)	transcript variant 1
6-31610876-A-T	RefSeqGene record not available	NM_001098534.1:c.1665T>A						NP_001092004.1:p.(Gly555=)	NC_000006.11:g.31610876A>T	6	31610876	.	A	T	NC_000006.12:g.31643099A>T	6	31643099	.	A	T	BAG6	HGNC:13919	Homo sapiens BCL2 associated athanogene 6 (BAG6)	transcript variant 4	NT_113891.2:g.3120492A>T|NT_113891.3:g.3120386A>T|NT_167245.1:g.2896443A>T|NT_167245.2:g.2890858A>T|NT_167246.1:g.2953755A>T|NT_167246.2:g.2948135A>T|NT_167247.1:g.2990559A>T|NT_167247.2:g.2984974A>T|NT_167248.1:g.2904513A>T|NT_167248.2:g.2898917A>T|NT_167249.1:g.2941678A>T|NT_167249.2:g.2942380A>T
6-31610876-A-T	RefSeqGene record not available	NM_080702.2:c.1665T>A						NP_542433.1:p.(Gly555=)	NC_000006.11:g.31610876A>T	6	31610876	.	A	T	NC_000006.12:g.31643099A>T	6	31643099	.	A	T	BAG6	HGNC:13919	Homo sapiens BCL2 associated athanogene 6 (BAG6)	transcript variant 2	NT_113891.2:g.3120492A>T|NT_113891.3:g.3120386A>T|NT_167245.1:g.2896443A>T|NT_167245.2:g.2890858A>T|NT_167246.1:g.2953755A>T|NT_167246.2:g.2948135A>T|NT_167247.1:g.2990559A>T|NT_167247.2:g.2984974A>T|NT_167248.1:g.2904513A>T|NT_167248.2:g.2898917A>T|NT_167249.1:g.2941678A>T|NT_167249.2:g.2942380A>T
6-31610876-A-T	RefSeqGene record not available	NM_004639.3:c.1683T>A						NP_004630.3:p.(Gly561=)	NC_000006.11:g.31610876A>T	6	31610876	.	A	T	NC_000006.12:g.31643099A>T	6	31643099	.	A	T	BAG6	HGNC:13919	Homo sapiens BAG cochaperone 6 (BAG6)	transcript variant 1	NT_113891.2:g.3120492A>T|NT_113891.3:g.3120386A>T|NT_167245.1:g.2896443A>T|NT_167245.2:g.2890858A>T|NT_167246.1:g.2953755A>T|NT_167246.2:g.2948135A>T|NT_167247.1:g.2990559A>T|NT_167247.2:g.2984974A>T|NT_167248.1:g.2904513A>T|NT_167248.2:g.2898917A>T|NT_167249.1:g.2941678A>T|NT_167249.2:g.2942380A>T
6-31610876-A-T	RefSeqGene record not available	NM_001199698.1:c.1665T>A						NP_001186627.1:p.(Gly555=)	NC_000006.11:g.31610876A>T	6	31610876	.	A	T	NC_000006.12:g.31643099A>T	6	31643099	.	A	T	BAG6	HGNC:13919	Homo sapiens BAG cochaperone 6 (BAG6)	transcript variant 6	NT_113891.2:g.3120492A>T|NT_113891.3:g.3120386A>T|NT_167245.1:g.2896443A>T|NT_167245.2:g.2890858A>T|NT_167246.1:g.2953755A>T|NT_167246.2:g.2948135A>T|NT_167247.1:g.2990559A>T|NT_167247.2:g.2984974A>T|NT_167248.1:g.2904513A>T|NT_167248.2:g.2898917A>T|NT_167249.1:g.2941678A>T|NT_167249.2:g.2942380A>T
6-31610876-A-T	RefSeqGene record not available	NM_001199697.1:c.1660+2T>A	NC_000006.11(NM_001199697.1):c.1660+2T>A					NP_001186626.1:p.?	NC_000006.11:g.31610876A>T	6	31610876	.	A	T	NC_000006.12:g.31643099A>T	6	31643099	.	A	T	BAG6	HGNC:13919	Homo sapiens BAG cochaperone 6 (BAG6)	transcript variant 5	NT_113891.2:g.3120492A>T|NT_113891.3:g.3120386A>T|NT_167245.1:g.2896443A>T|NT_167245.2:g.2890858A>T|NT_167246.1:g.2953755A>T|NT_167246.2:g.2948135A>T|NT_167247.1:g.2990559A>T|NT_167247.2:g.2984974A>T|NT_167248.1:g.2904513A>T|NT_167248.2:g.2898917A>T|NT_167249.1:g.2941678A>T|NT_167249.2:g.2942380A>T
6-31610876-A-T	RefSeqGene record not available	NM_080703.2:c.1665T>A						NP_542434.1:p.(Gly555=)	NC_000006.11:g.31610876A>T	6	31610876	.	A	T	NC_000006.12:g.31643099A>T	6	31643099	.	A	T	BAG6	HGNC:13919	Homo sapiens BCL2 associated athanogene 6 (BAG6)	transcript variant 3	NT_113891.2:g.3120492A>T|NT_113891.3:g.3120386A>T|NT_167245.1:g.2896443A>T|NT_167245.2:g.2890858A>T|NT_167246.1:g.2953755A>T|NT_167246.2:g.2948135A>T|NT_167247.1:g.2990559A>T|NT_167247.2:g.2984974A>T|NT_167248.1:g.2904513A>T|NT_167248.2:g.2898917A>T|NT_167249.1:g.2941678A>T|NT_167249.2:g.2942380A>T
1-32204223-C-T	RefSeqGene record not available	NM_001364857.1:c.2610G>A						NP_001351786.1:p.(Thr870=)	NC_000001.10:g.32204223C>T	1	32204223	.	C	T	NC_000001.11:g.31738622C>T	1	31738622	.	C	T	ADGRB2	HGNC:944	Homo sapiens adhesion G protein-coupled receptor B2 (ADGRB2)	transcript variant 3
1-32204223-C-T	RefSeqGene record not available	NM_001294335.1:c.2610G>A						NP_001281264.1:p.(Thr870=)	NC_000001.10:g.32204223C>T	1	32204223	.	C	T	NC_000001.11:g.31738622C>T	1	31738622	.	C	T	ADGRB2	HGNC:944	Homo sapiens adhesion G protein-coupled receptor B2 (ADGRB2)	transcript variant 1
1-32204223-C-T	RefSeqGene record not available	NM_001294336.1:c.2610G>A						NP_001281265.1:p.(Thr870=)	NC_000001.10:g.32204223C>T	1	32204223	.	C	T	NC_000001.11:g.31738622C>T	1	31738622	.	C	T	ADGRB2	HGNC:944	Homo sapiens adhesion G protein-coupled receptor B2 (ADGRB2)	transcript variant 2
1-32204223-C-T	RefSeqGene record not available	NM_001703.2:c.2610G>A						NP_001694.2:p.(Thr870=)	NC_000001.10:g.32204223C>T	1	32204223	.	C	T	NC_000001.11:g.31738622C>T	1	31738622	.	C	T	BAI2		Homo sapiens brain-specific angiogenesis inhibitor 2 (BAI2)	mRNA
16-1393458-C-T	RefSeqGene record not available	NM_001286464.1:c.1381C>T						NP_001273393.1:p.(Leu461=)	NC_000016.9:g.1393458C>T	16	1393458	.	C	T	NC_000016.10:g.1343457C>T	16	1343457	.	C	T	BAIAP3	HGNC:948	Homo sapiens BAI1 associated protein 3 (BAIAP3)	transcript variant 6
16-1393458-C-T	RefSeqGene record not available	NM_001199099.1:c.1246C>T						NP_001186028.1:p.(Leu416=)	NC_000016.9:g.1393458C>T	16	1393458	.	C	T	NC_000016.10:g.1343457C>T	16	1343457	.	C	T	BAIAP3	HGNC:948	Homo sapiens BAI1 associated protein 3 (BAIAP3)	transcript variant 5
16-1393458-C-T	RefSeqGene record not available	NM_001199097.1:c.1330C>T						NP_001186026.1:p.(Leu444=)	NC_000016.9:g.1393458C>T	16	1393458	.	C	T	NC_000016.10:g.1343457C>T	16	1343457	.	C	T	BAIAP3	HGNC:948	Homo sapiens BAI1 associated protein 3 (BAIAP3)	transcript variant 3
16-1393458-C-T	RefSeqGene record not available	NM_003933.4:c.1435C>T						NP_003924.2:p.(Leu479=)	NC_000016.9:g.1393458C>T	16	1393458	.	C	T	NC_000016.10:g.1343457C>T	16	1343457	.	C	T	BAIAP3	HGNC:948	Homo sapiens BAI1 associated protein 3 (BAIAP3)	transcript variant 1
16-1393458-C-T	RefSeqGene record not available	NM_001199098.1:c.1261C>T						NP_001186027.1:p.(Leu421=)	NC_000016.9:g.1393458C>T	16	1393458	.	C	T	NC_000016.10:g.1343457C>T	16	1343457	.	C	T	BAIAP3	HGNC:948	Homo sapiens BAI1 associated protein 3 (BAIAP3)	transcript variant 4
16-1393458-C-T	RefSeqGene record not available	NM_001199096.1:c.1222C>T						NP_001186025.1:p.(Leu408=)	NC_000016.9:g.1393458C>T	16	1393458	.	C	T	NC_000016.10:g.1343457C>T	16	1343457	.	C	T	BAIAP3	HGNC:948	Homo sapiens BAI1 associated protein 3 (BAIAP3)	transcript variant 2
2-160205644-A-T	A more recent version of the selected reference sequence NM_013450.2 is available (NM_013450.3): NM_013450.3:c.5011T>A MUST be fully validated prior to use in reports: select_variants=NM_013450.3:c.5011T>A|RefSeqGene record not available	NM_001289975.1:c.4903T>A						NP_001276904.1:p.(Ser1635Thr)	NC_000002.11:g.160205644A>T	2	160205644	.	A	T	NC_000002.12:g.159349133A>T	2	159349133	.	A	T	BAZ2B	HGNC:963	Homo sapiens bromodomain adjacent to zinc finger domain 2B (BAZ2B)	transcript variant 2
2-160205644-A-T	A more recent version of the selected reference sequence NM_013450.2 is available (NM_013450.3): NM_013450.3:c.5011T>A MUST be fully validated prior to use in reports: select_variants=NM_013450.3:c.5011T>A|RefSeqGene record not available	NM_001329857.1:c.4849T>A						NP_001316786.1:p.(Ser1617Thr)	NC_000002.11:g.160205644A>T	2	160205644	.	A	T	NC_000002.12:g.159349133A>T	2	159349133	.	A	T	BAZ2B	HGNC:963	Homo sapiens bromodomain adjacent to zinc finger domain 2B (BAZ2B)	transcript variant 4
2-160205644-A-T	A more recent version of the selected reference sequence NM_013450.2 is available (NM_013450.3): NM_013450.3:c.5011T>A MUST be fully validated prior to use in reports: select_variants=NM_013450.3:c.5011T>A|RefSeqGene record not available	NM_001329858.1:c.4936T>A						NP_001316787.1:p.(Ser1646Thr)	NC_000002.11:g.160205644A>T	2	160205644	.	A	T	NC_000002.12:g.159349133A>T	2	159349133	.	A	T	BAZ2B	HGNC:963	Homo sapiens bromodomain adjacent to zinc finger domain 2B (BAZ2B)	transcript variant 5
2-160205644-A-T	A more recent version of the selected reference sequence NM_013450.2 is available (NM_013450.3): NM_013450.3:c.5011T>A MUST be fully validated prior to use in reports: select_variants=NM_013450.3:c.5011T>A|RefSeqGene record not available	NM_013450.2:c.5011T>A						NP_038478.2:p.(Ser1671Thr)	NC_000002.11:g.160205644A>T	2	160205644	.	A	T	NC_000002.12:g.159349133A>T	2	159349133	.	A	T	BAZ2B	HGNC:963	Homo sapiens bromodomain adjacent to zinc finger domain	2B (BAZ2B)
2-160205644-A-T	A more recent version of the selected reference sequence NM_013450.2 is available (NM_013450.3): NM_013450.3:c.5011T>A MUST be fully validated prior to use in reports: select_variants=NM_013450.3:c.5011T>A|RefSeqGene record not available	NM_013450.3:c.5011T>A						NP_038478.2:p.(Ser1671Thr)	NC_000002.11:g.160205644A>T	2	160205644	.	A	T	NC_000002.12:g.159349133A>T	2	159349133	.	A	T	BAZ2B	HGNC:963	Homo sapiens bromodomain adjacent to zinc finger domain 2B (BAZ2B)	transcript variant 1
4-123664054-C-T	RefSeqGene record not available	NM_152618.2:c.1007C>T						NP_689831.2:p.(Thr336Ile)	NC_000004.11:g.123664054C>T	4	123664054	.	C	T	NC_000004.12:g.122742899C>T	4	122742899	.	C	T	BBS12	HGNC:26648	Homo sapiens Bardet-Biedl syndrome 12 (BBS12)	transcript variant 2
4-123664054-C-T	RefSeqGene record not available	NM_001178007.1:c.1007C>T			NG_021203.1:g.15198C>T			NP_001171478.1:p.(Thr336Ile)	NC_000004.11:g.123664054C>T	4	123664054	.	C	T	NC_000004.12:g.122742899C>T	4	122742899	.	C	T	BBS12	HGNC:26648	Homo sapiens Bardet-Biedl syndrome 12 (BBS12)	transcript variant 1
19-41928260-C-T	RefSeqGene record not available	NM_001164783.1:c.838C>T						NP_001158255.1:p.(Arg280Cys)	NC_000019.9:g.41928260C>T	19	41928260	.	C	T	NC_000019.10:g.41422355C>T	19	41422355	.	C	T	BCKDHA	HGNC:986	Homo sapiens branched chain keto acid dehydrogenase E1 subunit alpha (BCKDHA)	transcript variant 2
19-41928260-C-T	RefSeqGene record not available	NM_000709.3:c.838C>T			NG_013004.1:g.29567C>T			NP_000700.1:p.(Arg280Cys)	NC_000019.9:g.41928260C>T	19	41928260	.	C	T	NC_000019.10:g.41422355C>T	19	41422355	.	C	T	BCKDHA	HGNC:986	Homo sapiens branched chain keto acid dehydrogenase E1	alpha polypeptide (BCKDHA)	mRNA
2-111881677-C-T		NM_138627.3:c.124+231C>T	NC_000002.11(NM_138627.3):c.124+231C>T	NG_029006.1(NM_138627.3):c.124+231C>T	NG_029006.1:g.8187C>T	LRG_620:g.8187C>T		NP_619533.1:p.?	NC_000002.11:g.111881677C>T	2	111881677	.	C	T	NC_000002.12:g.111124100C>T	2	111124100	.	C	T	BCL2L11	HGNC:994	Homo sapiens BCL2 like 11 (BCL2L11)	transcript variant 8
2-111881677-C-T		NM_138625.3:c.124+231C>T	NC_000002.11(NM_138625.3):c.124+231C>T	NG_029006.1(NM_138625.3):c.124+231C>T	NG_029006.1:g.8187C>T	LRG_620:g.8187C>T	LRG_620t4:c.124+231C>T	NP_619531.1(LRG_620p4):p.?	NC_000002.11:g.111881677C>T	2	111881677	.	C	T	NC_000002.12:g.111124100C>T	2	111124100	.	C	T	BCL2L11	HGNC:994	Homo sapiens BCL2 like 11 (BCL2L11)	transcript variant 5
2-111881677-C-T		NM_001204113.1:c.175C>T			NG_029006.1:g.8187C>T	LRG_620:g.8187C>T	LRG_620t3:c.175C>T	NP_001191042.1(LRG_620p3):p.(Pro59Ser)	NC_000002.11:g.111881677C>T	2	111881677	.	C	T	NC_000002.12:g.111124100C>T	2	111124100	.	C	T	BCL2L11	HGNC:994	Homo sapiens BCL2 like 11 (BCL2L11)	transcript variant 18
2-111881677-C-T		NM_001204106.1:c.124+231C>T	NC_000002.11(NM_001204106.1):c.124+231C>T	NG_029006.1(NM_001204106.1):c.124+231C>T	NG_029006.1:g.8187C>T	LRG_620:g.8187C>T		NP_001191035.1:p.?	NC_000002.11:g.111881677C>T	2	111881677	.	C	T	NC_000002.12:g.111124100C>T	2	111124100	.	C	T	BCL2L11	HGNC:994	Homo sapiens BCL2 like 11 (BCL2L11)	transcript variant 11
2-111881677-C-T		NM_138622.3:c.355C>T			NG_029006.1:g.8187C>T	LRG_620:g.8187C>T		NP_619528.1:p.(Pro119Ser)	NC_000002.11:g.111881677C>T	2	111881677	.	C	T	NC_000002.12:g.111124100C>T	2	111124100	.	C	T	BCL2L11	HGNC:994	Homo sapiens BCL2 like 11 (BCL2L11)	transcript variant 2
2-111881677-C-T		NM_001204112.1:c.175C>T			NG_029006.1:g.8187C>T	LRG_620:g.8187C>T		NP_001191041.1:p.(Pro59Ser)	NC_000002.11:g.111881677C>T	2	111881677	.	C	T	NC_000002.12:g.111124100C>T	2	111124100	.	C	T	BCL2L11	HGNC:994	Homo sapiens BCL2 like 11 (BCL2L11)	transcript variant 17
2-111881677-C-T		NM_001204110.1:c.124+231C>T	NC_000002.11(NM_001204110.1):c.124+231C>T	NG_029006.1(NM_001204110.1):c.124+231C>T	NG_029006.1:g.8187C>T	LRG_620:g.8187C>T		NP_001191039.1:p.?	NC_000002.11:g.111881677C>T	2	111881677	.	C	T	NC_000002.12:g.111124100C>T	2	111124100	.	C	T	BCL2L11	HGNC:994	Homo sapiens BCL2 like 11 (BCL2L11)	transcript variant 15
2-111881677-C-T		NM_138623.3:c.175C>T			NG_029006.1:g.8187C>T	LRG_620:g.8187C>T		NP_619529.1:p.(Pro59Ser)	NC_000002.11:g.111881677C>T	2	111881677	.	C	T	NC_000002.12:g.111124100C>T	2	111124100	.	C	T	BCL2L11	HGNC:994	Homo sapiens BCL2 like 11 (BCL2L11)	transcript variant 3
2-111881677-C-T		NM_001204109.1:c.355C>T			NG_029006.1:g.8187C>T	LRG_620:g.8187C>T		NP_001191038.1:p.(Pro119Ser)	NC_000002.11:g.111881677C>T	2	111881677	.	C	T	NC_000002.12:g.111124100C>T	2	111124100	.	C	T	BCL2L11	HGNC:994	Homo sapiens BCL2 like 11 (BCL2L11)	transcript variant 14
2-111881677-C-T		NM_138626.3:c.355C>T			NG_029006.1:g.8187C>T	LRG_620:g.8187C>T		NP_619532.1:p.(Pro119Ser)	NC_000002.11:g.111881677C>T	2	111881677	.	C	T	NC_000002.12:g.111124100C>T	2	111124100	.	C	T	BCL2L11	HGNC:994	Homo sapiens BCL2 like 11 (BCL2L11)	transcript variant 7
2-111881677-C-T		NM_207003.2:c.124+231C>T	NC_000002.11(NM_207003.2):c.124+231C>T	NG_029006.1(NM_207003.2):c.124+231C>T	NG_029006.1:g.8187C>T	LRG_620:g.8187C>T		NP_996886.1:p.?	NC_000002.11:g.111881677C>T	2	111881677	.	C	T	NC_000002.12:g.111124100C>T	2	111124100	.	C	T	BCL2L11	HGNC:994	Homo sapiens BCL2 like 11 (BCL2L11)	transcript variant 10
2-111881677-C-T		NM_138624.3:c.355C>T			NG_029006.1:g.8187C>T	LRG_620:g.8187C>T		NP_619530.1:p.(Pro119Ser)	NC_000002.11:g.111881677C>T	2	111881677	.	C	T	NC_000002.12:g.111124100C>T	2	111124100	.	C	T	BCL2L11	HGNC:994	Homo sapiens BCL2 like 11 (BCL2L11)	transcript variant 4
2-111881677-C-T		NM_001204107.1:c.124+231C>T	NC_000002.11(NM_001204107.1):c.124+231C>T	NG_029006.1(NM_001204107.1):c.124+231C>T	NG_029006.1:g.8187C>T	LRG_620:g.8187C>T	LRG_620t1:c.124+231C>T	NP_001191036.1(LRG_620p1):p.?	NC_000002.11:g.111881677C>T	2	111881677	.	C	T	NC_000002.12:g.111124100C>T	2	111124100	.	C	T	BCL2L11	HGNC:994	Homo sapiens BCL2 like 11 (BCL2L11)	transcript variant 12
2-111881677-C-T		NM_001204108.1:c.355C>T			NG_029006.1:g.8187C>T	LRG_620:g.8187C>T	LRG_620t2:c.355C>T	NP_001191037.1(LRG_620p2):p.(Pro119Ser)	NC_000002.11:g.111881677C>T	2	111881677	.	C	T	NC_000002.12:g.111124100C>T	2	111124100	.	C	T	BCL2L11	HGNC:994	Homo sapiens BCL2 like 11 (BCL2L11)	transcript variant 13
2-111881677-C-T		NM_138621.4:c.355C>T			NG_029006.1:g.8187C>T	LRG_620:g.8187C>T		NP_619527.1:p.(Pro119Ser)	NC_000002.11:g.111881677C>T	2	111881677	.	C	T	NC_000002.12:g.111124100C>T	2	111124100	.	C	T	BCL2L11	HGNC:994	Homo sapiens BCL2 like 11 (BCL2L11)	transcript variant 1
2-111881677-C-T		NM_001204111.1:c.175C>T			NG_029006.1:g.8187C>T	LRG_620:g.8187C>T		NP_001191040.1:p.(Pro59Ser)	NC_000002.11:g.111881677C>T	2	111881677	.	C	T	NC_000002.12:g.111124100C>T	2	111124100	.	C	T	BCL2L11	HGNC:994	Homo sapiens BCL2 like 11 (BCL2L11)	transcript variant 16
2-111881677-C-T		NM_006538.4:c.175C>T			NG_029006.1:g.8187C>T	LRG_620:g.8187C>T		NP_006529.1:p.(Pro59Ser)	NC_000002.11:g.111881677C>T	2	111881677	.	C	T	NC_000002.12:g.111124100C>T	2	111124100	.	C	T	BCL2L11	HGNC:994	Homo sapiens BCL2 like 11 (BCL2L11)	transcript variant 6
2-111881677-C-T		NM_207002.3:c.175C>T			NG_029006.1:g.8187C>T	LRG_620:g.8187C>T	LRG_620t5:c.175C>T	NP_996885.1(LRG_620p5):p.(Pro59Ser)	NC_000002.11:g.111881677C>T	2	111881677	.	C	T	NC_000002.12:g.111124100C>T	2	111124100	.	C	T	BCL2L11	HGNC:994	Homo sapiens BCL2 like 11 (BCL2L11)	transcript variant 9
16-30846442-C-T	RefSeqGene record not available	NM_001286526.1:c.556G>A						NP_001273455.1:p.(Ala186Thr)	NC_000016.9:g.30846442C>T	16	30846442	.	C	T	NC_000016.10:g.30835121C>T	16	30835121	.	C	T	BCL7C	HGNC:1006	Homo sapiens BAF chromatin remodeling complex subunit BCL7C (BCL7C)	transcript variant 1
11-118779168-C-T	RefSeqGene record not available	NM_182557.2:c.223G>A						NP_872363.1:p.(Val75Met)	NC_000011.9:g.118779168C>T	11	118779168	.	C	T	NC_000011.10:g.118908459C>T	11	118908459	.	C	T	BCL9L	HGNC:23688	Homo sapiens BCL9 like (BCL9L)	mRNA
16-81301705-C-T		NM_017429.2:c.812C>T			NG_012171.1:g.34410C>T			NP_059125.2:p.(Ala271Val)	NC_000016.9:g.81301705C>T	16	81301705	.	C	T	NC_000016.10:g.81268100C>T	16	81268100	.	C	T	BCO1	HGNC:13815	Homo sapiens beta-carotene oxygenase 1 (BCO1)	mRNA
X-39922899-C-T	RefSeqGene record not available	NM_001123385.1:c.3809G>A			NG_008880.1:g.118684G>A	LRG_627:g.118684G>A	LRG_627t2:c.3809G>A	NP_001116857.1(LRG_627p2):p.(Trp1270Ter)	NC_000023.10:g.39922899C>T	X	39922899	.	C	T	NC_000023.11:g.40063646C>T	X	40063646	.	C	T	BCOR	HGNC:20893	Homo sapiens BCL6 corepressor (BCOR)	transcript variant 5
X-39922899-C-T	RefSeqGene record not available	NM_001123383.1:c.3707G>A					LRG_627t1:c.3707G>A	NP_001116855.1(LRG_627p1):p.(Trp1236Ter)	NC_000023.10:g.39922899C>T	X	39922899	.	C	T	NC_000023.11:g.40063646C>T	X	40063646	.	C	T	BCOR	HGNC:20893	Homo sapiens BCL6 corepressor (BCOR)	transcript variant 3
X-39922899-C-T	RefSeqGene record not available	NM_001123384.1:c.3653G>A						NP_001116856.1:p.(Trp1218Ter)	NC_000023.10:g.39922899C>T	X	39922899	.	C	T	NC_000023.11:g.40063646C>T	X	40063646	.	C	T	BCOR	HGNC:20893	Homo sapiens BCL6 corepressor (BCOR)	transcript variant 4
X-39922899-C-T	RefSeqGene record not available	NM_017745.5:c.3707G>A						NP_060215.4:p.(Trp1236Ter)	NC_000023.10:g.39922899C>T	X	39922899	.	C	T	NC_000023.11:g.40063646C>T	X	40063646	.	C	T	BCOR	HGNC:20893	Homo sapiens BCL6 corepressor (BCOR)	transcript variant 1
X-39930311-C-T	RefSeqGene record not available	NM_001123385.1:c.3153G>A			NG_008880.1:g.111272G>A	LRG_627:g.111272G>A	LRG_627t2:c.3153G>A	NP_001116857.1(LRG_627p2):p.(Trp1051Ter)	NC_000023.10:g.39930311C>T	X	39930311	.	C	T	NC_000023.11:g.40071058C>T	X	40071058	.	C	T	BCOR	HGNC:20893	Homo sapiens BCL6 corepressor (BCOR)	transcript variant 5
X-39930311-C-T	RefSeqGene record not available	NM_001123383.1:c.3153G>A					LRG_627t1:c.3153G>A	NP_001116855.1(LRG_627p1):p.(Trp1051Ter)	NC_000023.10:g.39930311C>T	X	39930311	.	C	T	NC_000023.11:g.40071058C>T	X	40071058	.	C	T	BCOR	HGNC:20893	Homo sapiens BCL6 corepressor (BCOR)	transcript variant 3
X-39930311-C-T	RefSeqGene record not available	NM_001123384.1:c.3099G>A						NP_001116856.1:p.(Trp1033Ter)	NC_000023.10:g.39930311C>T	X	39930311	.	C	T	NC_000023.11:g.40071058C>T	X	40071058	.	C	T	BCOR	HGNC:20893	Homo sapiens BCL6 corepressor (BCOR)	transcript variant 4
X-39930311-C-T	RefSeqGene record not available	NM_017745.5:c.3153G>A						NP_060215.4:p.(Trp1051Ter)	NC_000023.10:g.39930311C>T	X	39930311	.	C	T	NC_000023.11:g.40071058C>T	X	40071058	.	C	T	BCOR	HGNC:20893	Homo sapiens BCL6 corepressor (BCOR)	transcript variant 1
X-129173111-G-T	RefSeqGene record not available	NM_021946.4:c.4473-1G>T	NC_000023.10(NM_021946.4):c.4473-1G>T	NG_021274.1(NM_021946.4):c.4473-1G>T	NG_021274.1:g.61443G>T	LRG_628:g.61443G>T	LRG_628t1:c.4473-1G>T	NP_068765.3(LRG_628p1):p.?	NC_000023.10:g.129173111G>T	X	129173111	.	G	T	NC_000023.11:g.130039136G>T	X	130039136	.	G	T	BCORL1	HGNC:25657	Homo sapiens BCL6 corepressor like 1 (BCORL1)	transcript variant 1
X-129173111-G-T	RefSeqGene record not available	NM_001184772.2:c.4695-1G>T	NC_000023.10(NM_001184772.2):c.4695-1G>T					NP_001171701.1(LRG_628p2):p.?	NC_000023.10:g.129173111G>T	X	129173111	.	G	T	NC_000023.11:g.130039136G>T	X	130039136	.	G	T	BCORL1	HGNC:25657	Homo sapiens BCL6 corepressor like 1 (BCORL1)	transcript variant 1a
6-107391848-C-T	RefSeqGene record not available	NM_001080450.2:c.547G>A						NP_001073919.1:p.(Gly183Arg)	NC_000006.11:g.107391848C>T	6	107391848	.	C	T	NC_000006.12:g.107070644C>T	6	107070644	.	C	T	BEND3	HGNC:23040	Homo sapiens BEN domain containing 3 (BEND3)	transcript variant 1	NW_004504300.1:g.375267C>T
2-203417610-C-T		NM_001204.6:c.1585C>T			NG_009363.1:g.181561C>T	LRG_712:g.181561C>T	LRG_712t1:c.1585C>T	NP_001195.2(LRG_712p1):p.(Arg529Cys)	NC_000002.11:g.203417610C>T	2	203417610	.	C	T	NC_000002.12:g.202552887C>T	2	202552887	.	C	T	BMPR2	HGNC:1078	Homo sapiens bone morphogenetic protein receptor type 2 (BMPR2)	mRNA
4-13616150-C-T	RefSeqGene record not available	NM_148894.2:c.844G>A						NP_683692.2:p.(Asp282Asn)	NC_000004.11:g.13616150C>T	4	13616150	.	C	T	NC_000004.12:g.13614526C>T	4	13614526	.	C	T	BOD1L1	HGNC:31792	Homo sapiens biorientation of chromosomes in cell division 1 like 1 (BOD1L1)	mRNA
2-242501798-C-T		NM_032515.4:c.256C>T			NG_029488.1:g.8607C>T			NP_115904.1:p.(Arg86Cys)	NC_000002.11:g.242501798C>T	2	242501798	.	C	T	NC_000002.12:g.241562383C>T	2	241562383	.	C	T	BOK	HGNC:1087	Homo sapiens BCL2 family apoptosis regulator BOK (BOK)	mRNA
1-190423950-C-T	A more recent version of the selected reference sequence NM_199051.1 is available (NM_199051.2): NM_199051.2:c.71G>A MUST be fully validated prior to use in reports: select_variants=NM_199051.2:c.71G>A|RefSeqGene record not available	NM_199051.1:c.71G>A						NP_950252.1:p.(Ser24Asn)	NC_000001.10:g.190423950C>T	1	190423950	.	C	T	NC_000001.11:g.190454820C>T	1	190454820	.	C	T	BRINP3	HGNC:22393	Homo sapiens bone morphogenetic protein/retinoic acid inducible neural-specific 3 (BRINP3)	mRNA
1-190423950-C-T	A more recent version of the selected reference sequence NM_199051.1 is available (NM_199051.2): NM_199051.2:c.71G>A MUST be fully validated prior to use in reports: select_variants=NM_199051.2:c.71G>A|RefSeqGene record not available	NM_001317188.1:c.-45G>A						NP_001304117.1:p.?	NC_000001.10:g.190423950C>T	1	190423950	.	C	T	NC_000001.11:g.190454820C>T	1	190454820	.	C	T	BRINP3	HGNC:22393	Homo sapiens BMP/retinoic acid inducible neural specific 3 (BRINP3)	transcript variant 2
1-190423950-C-T	A more recent version of the selected reference sequence NM_199051.1 is available (NM_199051.2): NM_199051.2:c.71G>A MUST be fully validated prior to use in reports: select_variants=NM_199051.2:c.71G>A|RefSeqGene record not available	NM_199051.2:c.71G>A						NP_950252.1:p.(Ser24Asn)	NC_000001.10:g.190423950C>T	1	190423950	.	C	T	NC_000001.11:g.190454820C>T	1	190454820	.	C	T	BRINP3	HGNC:22393	Homo sapiens BMP/retinoic acid inducible neural specific 3 (BRINP3)	transcript variant 1
17-59876606-C-T		NM_032043.2:c.1195G>A			NG_007409.2:g.69315G>A	LRG_300:g.69315G>A	LRG_300t1:c.1195G>A	NP_114432.2(LRG_300p1):p.(Glu399Lys)	NC_000017.10:g.59876606C>T	17	59876606	.	C	T	NC_000017.11:g.61799245C>T	17	61799245	.	C	T	BRIP1	HGNC:20473	Homo sapiens BRCA1 interacting protein C-terminal helicase 1 (BRIP1)	mRNA
11-1477832-C-T	RefSeqGene record not available	NM_001282218.1:c.1674C>T						NP_001269147.1:p.(Pro558=)	NC_000011.9:g.1477832C>T	11	1477832	.	C	T	NC_000011.10:g.1456602C>T	11	1456602	.	C	T	BRSK2	HGNC:11405	Homo sapiens BR serine/threonine kinase 2 (BRSK2)	transcript variant 6
11-1477832-C-T	RefSeqGene record not available	NM_003957.3:c.1854C>T						NP_003948.2:p.(Pro618=)	NC_000011.9:g.1477832C>T	11	1477832	.	C	T	NC_000011.10:g.1456602C>T	11	1456602	.	C	T	BRSK2	HGNC:11405	Homo sapiens BR serine/threonine kinase 2 (BRSK2)	transcript variant 2
11-1477832-C-T	RefSeqGene record not available	NM_001256630.1:c.1992C>T						NP_001243559.1:p.(Pro664=)	NC_000011.9:g.1477832C>T	11	1477832	.	C	T	NC_000011.10:g.1456602C>T	11	1456602	.	C	T	BRSK2	HGNC:11405	Homo sapiens BR serine/threonine kinase 2 (BRSK2)	transcript variant 4
11-1477832-C-T	RefSeqGene record not available	NM_001256627.1:c.1854C>T						NP_001243556.1:p.(Pro618=)	NC_000011.9:g.1477832C>T	11	1477832	.	C	T	NC_000011.10:g.1456602C>T	11	1456602	.	C	T	BRSK2	HGNC:11405	Homo sapiens BR serine/threonine kinase 2 (BRSK2)	transcript variant 1
11-1477832-C-T	RefSeqGene record not available	NR_046331.1:n.2240C>T						null	NC_000011.9:g.1477832C>T	11	1477832	.	C	T	NC_000011.10:g.1456602C>T	11	1456602	.	C	T	BRSK2	HGNC:11405	Homo sapiens BR serine/threonine kinase 2 (BRSK2)	transcript variant 5
11-1477832-C-T	RefSeqGene record not available	NM_001256629.1:c.1854C>T						NP_001243558.1:p.(Pro618=)	NC_000011.9:g.1477832C>T	11	1477832	.	C	T	NC_000011.10:g.1456602C>T	11	1456602	.	C	T	BRSK2	HGNC:11405	Homo sapiens BR serine/threonine kinase 2 (BRSK2)	transcript variant 3
3-49691841-G-T		NM_003458.3:c.4852G>T			NG_015892.1:g.104920G>T			NP_003449.2:p.(Val1618Leu)	NC_000003.11:g.49691841G>T	3	49691841	.	G	T	NC_000003.12:g.49654408G>T	3	49654408	.	G	T	BSN	HGNC:1117	Homo sapiens bassoon presynaptic cytomatrix protein (BSN)	mRNA
6-26446003-A-T	RefSeqGene record not available	NM_197974.2:c.379A>T						NP_932078.2:p.(Thr127Ser)	NC_000006.11:g.26446003A>T	6	26446003	.	A	T	NC_000006.12:g.26445775A>T	6	26445775	.	A	T	BTN3A3	HGNC:1140	Homo sapiens butyrophilin subfamily 3 member A3 (BTN3A3)	transcript variant 2
6-26446003-A-T	RefSeqGene record not available	NM_006994.4:c.505A>T						NP_008925.1:p.(Thr169Ser)	NC_000006.11:g.26446003A>T	6	26446003	.	A	T	NC_000006.12:g.26445775A>T	6	26445775	.	A	T	BTN3A3	HGNC:1140	Homo sapiens butyrophilin subfamily 3 member A3 (BTN3A3)	transcript variant 1
6-26446003-A-T	RefSeqGene record not available	NM_001242803.1:c.307+1471A>T	NC_000006.11(NM_001242803.1):c.307+1471A>T					NP_001229732.1:p.?	NC_000006.11:g.26446003A>T	6	26446003	.	A	T	NC_000006.12:g.26445775A>T	6	26445775	.	A	T	BTN3A3	HGNC:1140	Homo sapiens butyrophilin subfamily 3 member A3 (BTN3A3)	transcript variant 3
17-56400701-C-T	RefSeqGene record not available	NM_004758.3:c.1062G>A						NP_004749.2:p.(Leu354=)	NC_000017.10:g.56400701C>T	17	56400701	.	C	T	NC_000017.11:g.58323340C>T	17	58323340	.	C	T	TSPOAP1	HGNC:16831	Homo sapiens TSPO associated protein 1 (TSPOAP1)	transcript variant 1
17-56400701-C-T	RefSeqGene record not available	NM_001261835.1:c.1062G>A						NP_001248764.1:p.(Leu354=)	NC_000017.10:g.56400701C>T	17	56400701	.	C	T	NC_000017.11:g.58323340C>T	17	58323340	.	C	T	TSPOAP1	HGNC:16831	Homo sapiens TSPO associated protein 1 (TSPOAP1)	transcript variant 3
17-56400701-C-T	RefSeqGene record not available	NM_024418.2:c.882G>A						NP_077729.1:p.(Leu294=)	NC_000017.10:g.56400701C>T	17	56400701	.	C	T	NC_000017.11:g.58323340C>T	17	58323340	.	C	T	TSPOAP1	HGNC:16831	Homo sapiens TSPO associated protein 1 (TSPOAP1)	transcript variant 2
10-128192805-C-T	A more recent version of the selected reference sequence NM_001004298.2 is available (NM_001004298.3): NM_001004298.3:c.964G>A MUST be fully validated prior to use in reports: select_variants=NM_001004298.3:c.964G>A|RefSeqGene record not available	NM_001004298.3:c.964G>A						NP_001004298.2:p.(Glu322Lys)	NC_000010.10:g.128192805C>T	10	128192805	.	C	T	NC_000010.11:g.126504236C>T	10	126504236	.	C	T	C10orf90	HGNC:26563	Homo sapiens chromosome 10 open reading frame 90 (C10orf90)	transcript variant 2
10-128192805-C-T	A more recent version of the selected reference sequence NM_001004298.2 is available (NM_001004298.3): NM_001004298.3:c.964G>A MUST be fully validated prior to use in reports: select_variants=NM_001004298.3:c.964G>A|RefSeqGene record not available	NM_001350922.1:c.1255G>A						NP_001337851.1:p.(Glu419Lys)	NC_000010.10:g.128192805C>T	10	128192805	.	C	T	NC_000010.11:g.126504236C>T	10	126504236	.	C	T	C10orf90	HGNC:26563	Homo sapiens chromosome 10 open reading frame 90 (C10orf90)	transcript variant 3
10-128192805-C-T	A more recent version of the selected reference sequence NM_001004298.2 is available (NM_001004298.3): NM_001004298.3:c.964G>A MUST be fully validated prior to use in reports: select_variants=NM_001004298.3:c.964G>A|RefSeqGene record not available	NM_001350923.1:c.1255G>A						NP_001337852.1:p.(Glu419Lys)	NC_000010.10:g.128192805C>T	10	128192805	.	C	T	NC_000010.11:g.126504236C>T	10	126504236	.	C	T	C10orf90	HGNC:26563	Homo sapiens chromosome 10 open reading frame 90 (C10orf90)	transcript variant 4
10-128192805-C-T	A more recent version of the selected reference sequence NM_001004298.2 is available (NM_001004298.3): NM_001004298.3:c.964G>A MUST be fully validated prior to use in reports: select_variants=NM_001004298.3:c.964G>A|RefSeqGene record not available	NM_001350921.1:c.1255G>A						NP_001337850.1:p.(Glu419Lys)	NC_000010.10:g.128192805C>T	10	128192805	.	C	T	NC_000010.11:g.126504236C>T	10	126504236	.	C	T	C10orf90	HGNC:26563	Homo sapiens chromosome 10 open reading frame 90 (C10orf90)	transcript variant 1
10-128192805-C-T	A more recent version of the selected reference sequence NM_001004298.2 is available (NM_001004298.3): NM_001004298.3:c.964G>A MUST be fully validated prior to use in reports: select_variants=NM_001004298.3:c.964G>A|RefSeqGene record not available	NM_001004298.2:c.964G>A						NP_001004298.2:p.(Glu322Lys)	NC_000010.10:g.128192805C>T	10	128192805	.	C	T	NC_000010.11:g.126504236C>T	10	126504236	.	C	T	C10orf90	HGNC:26563	Homo sapiens chromosome 10 open reading frame 90 (C10orf90)	mRNA
10-128192805-C-T	A more recent version of the selected reference sequence NM_001004298.2 is available (NM_001004298.3): NM_001004298.3:c.964G>A MUST be fully validated prior to use in reports: select_variants=NM_001004298.3:c.964G>A|RefSeqGene record not available	NR_146939.1:n.1285G>A						null	NC_000010.10:g.128192805C>T	10	128192805	.	C	T	NC_000010.11:g.126504236C>T	10	126504236	.	C	T	C10orf90	HGNC:26563	Homo sapiens chromosome 10 open reading frame 90 (C10orf90)	transcript variant 5
11-111953229-C-T	RefSeqGene record not available	NM_001082969.1:c.415C>T						NP_001076438.1:p.(Pro139Ser)	NC_000011.9:g.111953229C>T	11	111953229	.	C	T	NC_000011.10:g.112082505C>T	11	112082505	.	C	T	NKAPD1	HGNC:25569	Homo sapiens NKAP domain containing 1 (NKAPD1)	transcript variant 2
11-111953229-C-T	RefSeqGene record not available	NM_001301017.1:c.412C>T						NP_001287946.1:p.(Pro138Ser)	NC_000011.9:g.111953229C>T	11	111953229	.	C	T	NC_000011.10:g.112082505C>T	11	112082505	.	C	T	NKAPD1	HGNC:25569	Homo sapiens NKAP domain containing 1 (NKAPD1)	transcript variant 5
11-111953229-C-T	RefSeqGene record not available	NM_001082970.1:c.412C>T						NP_001076439.1:p.(Pro138Ser)	NC_000011.9:g.111953229C>T	11	111953229	.	C	T	NC_000011.10:g.112082505C>T	11	112082505	.	C	T	NKAPD1	HGNC:25569	Homo sapiens NKAP domain containing 1 (NKAPD1)	transcript variant 3
11-111953229-C-T	RefSeqGene record not available	NR_103469.1:n.1137C>T						null	NC_000011.9:g.111953229C>T	11	111953229	.	C	T	NC_000011.10:g.112082505C>T	11	112082505	.	C	T	NKAPD1	HGNC:25569	Homo sapiens NKAP domain containing 1 (NKAPD1)	transcript variant 4
11-111953229-C-T	RefSeqGene record not available	NM_001301019.1:c.328C>T						NP_001287948.1:p.(Pro110Ser)	NC_000011.9:g.111953229C>T	11	111953229	.	C	T	NC_000011.10:g.112082505C>T	11	112082505	.	C	T	NKAPD1	HGNC:25569	Homo sapiens NKAP domain containing 1 (NKAPD1)	transcript variant 6
11-111953229-C-T	RefSeqGene record not available	NM_001301021.1:c.325C>T						NP_001287950.1:p.(Pro109Ser)	NC_000011.9:g.111953229C>T	11	111953229	.	C	T	NC_000011.10:g.112082505C>T	11	112082505	.	C	T	NKAPD1	HGNC:25569	Homo sapiens NKAP domain containing 1 (NKAPD1)	transcript variant 7
11-111953229-C-T	RefSeqGene record not available	NM_018195.3:c.415C>T						NP_060665.3:p.(Pro139Ser)	NC_000011.9:g.111953229C>T	11	111953229	.	C	T	NC_000011.10:g.112082505C>T	11	112082505	.	C	T	NKAPD1	HGNC:25569	Homo sapiens NKAP domain containing 1 (NKAPD1)	transcript variant 1
13-113333710-C-T	RefSeqGene record not available	NM_207440.1:c.17C>T						NP_997323.1:p.(Ala6Val)	NC_000013.10:g.113333710C>T	13	113333710	.	C	T	NC_000013.11:g.112679396C>T	13	112679396	.	C	T	ATP11AUN	HGNC:33793	Homo sapiens ATP11A upstream neighbor (ATP11AUN)	mRNA
13-113333710-C-T	RefSeqGene record not available	NM_207440.2:c.17C>T						NP_997323.1:p.(Ala6Val)	NC_000013.10:g.113333710C>T	13	113333710	.	C	T	NC_000013.11:g.112679396C>T	13	112679396	.	C	T	ATP11AUN	HGNC:33793	Homo sapiens ATP11A upstream neighbor (ATP11AUN)	mRNA
15-75500791-G-T	RefSeqGene record not available	NM_015492.4:c.2402G>T						NP_056307.2:p.(Gly801Val)	NC_000015.9:g.75500791G>T	15	75500791	.	G	T	NC_000015.10:g.75208450G>T	15	75208450	.	G	T	C15orf39	HGNC:24497	Homo sapiens chromosome 15 open reading frame 39 (C15orf39)	mRNA
17-79512817-C-T	RefSeqGene record not available	NM_025161.5:c.2265G>A						NP_079437.5:p.(Gln755=)	NC_000017.10:g.79512817C>T	17	79512817	.	C	T	NC_000017.11:g.81545791C>T	17	81545791	.	C	T	FAAP100	HGNC:26171	Homo sapiens FA core complex associated protein 100 (FAAP100)	transcript variant 2
17-79512817-C-T	RefSeqGene record not available	NR_033338.1:n.2534G>A						null	NC_000017.10:g.79512817C>T	17	79512817	.	C	T	NC_000017.11:g.81545791C>T	17	81545791	.	C	T	FAAP100	HGNC:26171	Homo sapiens FA core complex associated protein 100 (FAAP100)	transcript variant 1
19-2279025-G-T	RefSeqGene record not available	NM_198532.2:c.170C>A						NP_940934.1:p.(Pro57Gln)	NC_000019.9:g.2279025G>T	19	2279025	.	G	T	NC_000019.10:g.2279026G>T	19	2279026	.	G	T	PEAK3	HGNC:24793	Homo sapiens PEAK family member 3 (PEAK3)	mRNA
1-1900182-C-T	RefSeqGene record not available	NM_001080484.1:c.1137G>A						NP_001073953.1:p.(Gln379=)	NC_000001.10:g.1900182C>T	1	1900182	.	C	T	NC_000001.11:g.1968743C>T	1	1968743	.	C	T	CFAP74	HGNC:29368	Homo sapiens cilia and flagella associated protein 74 (CFAP74)	mRNA
1-1900182-C-T	RefSeqGene record not available	NM_001304360.1:c.1137G>A						NP_001291289.1:p.(Gln379=)	NC_000001.10:g.1900182C>T	1	1900182	.	C	T	NC_000001.11:g.1968743C>T	1	1968743	.	C	T	CFAP74	HGNC:29368	Homo sapiens cilia and flagella associated protein 74 (CFAP74)	mRNA
5-159776717-C-T	RefSeqGene record not available	NM_031908.4:c.451G>A						NP_114114.2:p.(Gly151Ser)	NC_000005.9:g.159776717C>T	5	159776717	.	C	T	NC_000005.10:g.160349710C>T	5	160349710	.	C	T	C1QTNF2	HGNC:14325	Homo sapiens C1q and TNF related 2 (C1QTNF2)	mRNA
20-20140084-C-T	RefSeqGene record not available	NM_015585.3:c.1022C>T						NP_056400.3:p.(Pro341Leu)	NC_000020.10:g.20140084C>T	20	20140084	.	C	T	NC_000020.11:g.20159440C>T	20	20159440	.	C	T	CFAP61	HGNC:15872	Homo sapiens cilia and flagella associated protein 61 (CFAP61)	transcript variant 1
20-20140084-C-T	RefSeqGene record not available	NM_001167816.1:c.1022C>T						NP_001161288.1:p.(Pro341Leu)	NC_000020.10:g.20140084C>T	20	20140084	.	C	T	NC_000020.11:g.20159440C>T	20	20159440	.	C	T	CFAP61	HGNC:15872	Homo sapiens cilia and flagella associated protein 61 (CFAP61)	transcript variant 2
21-34166584-C-T	RefSeqGene record not available	NM_001162496.2:c.149G>A						NP_001155968.2:p.(Arg50Gln)	NC_000021.8:g.34166584C>T	21	34166584	.	C	T	NC_000021.9:g.32794273C>T	21	32794273	.	C	T	C21orf62	HGNC:1305	Homo sapiens chromosome 21 open reading frame 62 (C21orf62)	transcript variant 3	NW_003315969.1:g.25195C>T|NW_003315969.2:g.25195C>T
21-34166584-C-T	RefSeqGene record not available	NR_024623.1:n.423-2665C>T	NC_000021.8(NR_024623.1):c.423-2665C>T					null	NC_000021.8:g.34166584C>T	21	34166584	.	C	T	NC_000021.9:g.32794274G>T	21	32794274	.	G	T	C21orf62-AS1	HGNC:1290	Homo sapiens C21orf62 antisense RNA 1 (C21orf62-AS1)	transcript variant 2	NW_003315969.1:g.25195C>T|NW_003315969.2:g.25196G>T
21-34166584-C-T	RefSeqGene record not available	NM_001162495.2:c.149G>A						NP_001155967.2:p.(Arg50Gln)	NC_000021.8:g.34166584C>T	21	34166584	.	C	T	NC_000021.9:g.32794273C>T	21	32794273	.	C	T	C21orf62	HGNC:1305	Homo sapiens chromosome 21 open reading frame 62 (C21orf62)	transcript variant 1	NW_003315969.1:g.25195C>T|NW_003315969.2:g.25195C>T
21-34166584-C-T	RefSeqGene record not available	NR_024622.1:n.435-2665C>T	NC_000021.8(NR_024622.1):c.435-2665C>T					null	NC_000021.8:g.34166584C>T	21	34166584	.	C	T	NC_000021.9:g.32794274G>T	21	32794274	.	G	T	C21orf62-AS1	HGNC:1290	Homo sapiens C21orf62 antisense RNA 1 (C21orf62-AS1)	transcript variant 1	NW_003315969.1:g.25195C>T|NW_003315969.2:g.25196G>T
21-34166584-C-T	RefSeqGene record not available	NM_019596.5:c.149G>A						NP_062542.5:p.(Arg50Gln)	NC_000021.8:g.34166584C>T	21	34166584	.	C	T	NC_000021.9:g.32794273C>T	21	32794273	.	C	T	C21orf62	HGNC:1305	Homo sapiens chromosome 21 open reading frame 62 (C21orf62)	transcript variant 2	NW_003315969.1:g.25195C>T|NW_003315969.2:g.25195C>T
5-179071805-C-T	A more recent version of the selected reference sequence NM_001142306.1 is available (NM_001142306.2): NM_001142306.2:c.217G>A MUST be fully validated prior to use in reports: select_variants=NM_001142306.2:c.217G>A|RefSeqGene record not available	NM_001142306.2:c.217G>A						NP_001135778.1:p.(Glu73Lys)	NC_000005.9:g.179071805C>T	5	179071805	.	C	T	NC_000005.10:g.179644804C>T	5	179644804	.	C	T	C5orf60	HGNC:27753	Homo sapiens chromosome 5 open reading frame 60 (C5orf60)	transcript variant 2
5-179071805-C-T	A more recent version of the selected reference sequence NM_001142306.1 is available (NM_001142306.2): NM_001142306.2:c.217G>A MUST be fully validated prior to use in reports: select_variants=NM_001142306.2:c.217G>A|RefSeqGene record not available	NM_001305388.1:c.217G>A						NP_001292317.1:p.(Glu73Lys)	NC_000005.9:g.179071805C>T	5	179071805	.	C	T	NC_000005.10:g.179644804C>T	5	179644804	.	C	T	C5orf60	HGNC:27753	Homo sapiens chromosome 5 open reading frame 60 (C5orf60)	transcript variant 1
5-179071805-C-T	A more recent version of the selected reference sequence NM_001142306.1 is available (NM_001142306.2): NM_001142306.2:c.217G>A MUST be fully validated prior to use in reports: select_variants=NM_001142306.2:c.217G>A|RefSeqGene record not available	NM_001142306.1:c.217G>A						NP_001135778.1:p.(Glu73Lys)	NC_000005.9:g.179071805C>T	5	179071805	.	C	T	NC_000005.10:g.179644804C>T	5	179644804	.	C	T	C5orf60	HGNC:27753	Homo sapiens chromosome 5 open reading frame 60 (C5orf60)	mRNA
5-179071805-C-T	A more recent version of the selected reference sequence NM_001142306.1 is available (NM_001142306.2): NM_001142306.2:c.217G>A MUST be fully validated prior to use in reports: select_variants=NM_001142306.2:c.217G>A|RefSeqGene record not available	NR_131066.1:n.243G>A						null	NC_000005.9:g.179071805C>T	5	179071805	.	C	T	NC_000005.10:g.179644804C>T	5	179644804	.	C	T	C5orf60	HGNC:27753	Homo sapiens chromosome 5 open reading frame 60 (C5orf60)	transcript variant 3
9-97522314-C-T	RefSeqGene record not available	NM_001193331.2:c.249C>T						NP_001180260.1:p.(Pro83=)	NC_000009.11:g.97522314C>T	9	97522314	.	C	T	NC_000009.12:g.94760032C>T	9	94760032	.	C	T	AOPEP	HGNC:1361	Homo sapiens aminopeptidase O (putative) (AOPEP)	transcript variant 4
9-97522314-C-T	RefSeqGene record not available	NM_032823.5:c.249C>T			NG_027833.1:g.38364C>T			NP_116212.3:p.(Pro83=)	NC_000009.11:g.97522314C>T	9	97522314	.	C	T	NC_000009.12:g.94760032C>T	9	94760032	.	C	T	AOPEP	HGNC:1361	Homo sapiens aminopeptidase O (putative) (AOPEP)	transcript variant 2
9-97522314-C-T	RefSeqGene record not available	NM_001193329.1:c.249C>T						NP_001180258.1:p.(Pro83=)	NC_000009.11:g.97522314C>T	9	97522314	.	C	T	NC_000009.12:g.94760032C>T	9	94760032	.	C	T	AOPEP	HGNC:1361	Homo sapiens aminopeptidase O (putative) (AOPEP)	transcript variant 1
8-86180713-C-T	RefSeqGene record not available	NM_198584.2:c.526C>T						NP_940986.1:p.(Arg176Ter)	NC_000008.10:g.86180713C>T	8	86180713	.	C	T	NC_000008.11:g.85268484C>T	8	85268484	.	C	T	CA13	HGNC:14914	Homo sapiens carbonic anhydrase 13 (CA13)	mRNA
8-86358419-G-T	RefSeqGene record not available	NR_121632.1:n.190-3953C>A	NC_000008.10(NR_121632.1):c.190-3953C>A					null	NC_000008.10:g.86358419G>T	8	86358419	.	G	T	NC_000008.11:g.85446190G>T	8	85446190	.	G	T	CA3-AS1	HGNC:51657	Homo sapiens CA3 antisense RNA 1 (CA3-AS1)	transcript variant 3
8-86358419-G-T	RefSeqGene record not available	NR_121630.1:n.401-3953C>A	NC_000008.10(NR_121630.1):c.401-3953C>A					null	NC_000008.10:g.86358419G>T	8	86358419	.	G	T	NC_000008.11:g.85446190G>T	8	85446190	.	G	T	CA3-AS1	HGNC:51657	Homo sapiens CA3 antisense RNA 1 (CA3-AS1)	transcript variant 1
8-86358419-G-T	RefSeqGene record not available	NM_005181.3:c.556G>T						NP_005172.1:p.(Ala186Ser)	NC_000008.10:g.86358419G>T	8	86358419	.	G	T	NC_000008.11:g.85446190G>T	8	85446190	.	G	T	CA3	HGNC:1374	Homo sapiens carbonic anhydrase 3 (CA3)	mRNA
8-86358419-G-T	RefSeqGene record not available	NR_121631.1:n.173-3953C>A	NC_000008.10(NR_121631.1):c.173-3953C>A					null	NC_000008.10:g.86358419G>T	8	86358419	.	G	T	NC_000008.11:g.85446190G>T	8	85446190	.	G	T	CA3-AS1	HGNC:51657	Homo sapiens CA3 antisense RNA 1 (CA3-AS1)	transcript variant 2
16-66885435-C-T	RefSeqGene record not available	NM_005182.2:c.427C>T						NP_005173.1:p.(Leu143=)	NC_000016.9:g.66885435C>T	16	66885435	.	C	T	NC_000016.10:g.66851532C>T	16	66851532	.	C	T	CA7	HGNC:1381	Homo sapiens carbonic anhydrase 7 (CA7)	transcript variant 1
22-24562683-G-T	RefSeqGene record not available	NM_001201429.1:c.4934G>T						NP_001188358.1:p.(Ser1645Ile)	NC_000022.10:g.24562683G>T	22	24562683	.	G	T	NC_000022.11:g.24166715G>T	22	24166715	.	G	T	CABIN1	HGNC:24187	Homo sapiens calcineurin binding protein 1 (CABIN1)	transcript variant 3
22-24562683-G-T	RefSeqGene record not available	NM_001199281.1:c.5084G>T						NP_001186210.1:p.(Ser1695Ile)	NC_000022.10:g.24562683G>T	22	24562683	.	G	T	NC_000022.11:g.24166715G>T	22	24166715	.	G	T	CABIN1	HGNC:24187	Homo sapiens calcineurin binding protein 1 (CABIN1)	transcript variant 1
22-24562683-G-T	RefSeqGene record not available	NM_012295.3:c.5084G>T						NP_036427.1:p.(Ser1695Ile)	NC_000022.10:g.24562683G>T	22	24562683	.	G	T	NC_000022.11:g.24166715G>T	22	24166715	.	G	T	CABIN1	HGNC:24187	Homo sapiens calcineurin binding protein 1 (CABIN1)	transcript variant 2
12-2794976-C-T	A more recent version of the selected reference sequence NM_001129830.1 is available (NM_001129830.2): NM_001129830.2:c.5753C>T MUST be fully validated prior to use in reports: select_variants=NM_001129830.2:c.5753C>T|A more recent version of the selected reference sequence NM_199460.2 is available (NM_199460.3): NM_199460.3:c.5897C>T MUST be fully validated prior to use in reports: select_varian…	NM_001129827.1:c.5792C>T			NG_008801.2:g.720025C>T	LRG_334:g.720025C>T	LRG_334t2:c.5792C>T	NP_001123299.1(LRG_334p2):p.(Pro1931Leu)	NC_000012.11:g.2794976C>T	12	2794976	.	C	T	NC_000012.12:g.2685810C>T	12	2685810	.	C	T	CACNA1C	HGNC:1390	Homo sapiens calcium voltage-gated channel subunit alpha1 C (CACNA1C)	transcript variant 2
12-2794976-C-T	A more recent version of the selected reference sequence NM_001129830.1 is available (NM_001129830.2): NM_001129830.2:c.5753C>T MUST be fully validated prior to use in reports: select_variants=NM_001129830.2:c.5753C>T|A more recent version of the selected reference sequence NM_199460.2 is available (NM_199460.3): NM_199460.3:c.5897C>T MUST be fully validated prior to use in reports: select_varian…	NM_001129844.1:c.5639C>T						NP_001123316.1:p.(Pro1880Leu)	NC_000012.11:g.2794976C>T	12	2794976	.	C	T	NC_000012.12:g.2685810C>T	12	2685810	.	C	T	CACNA1C	HGNC:1390	Homo sapiens calcium voltage-gated channel subunit alpha1 C (CACNA1C)	transcript variant 19
12-2794976-C-T	A more recent version of the selected reference sequence NM_001129830.1 is available (NM_001129830.2): NM_001129830.2:c.5753C>T MUST be fully validated prior to use in reports: select_variants=NM_001129830.2:c.5753C>T|A more recent version of the selected reference sequence NM_199460.2 is available (NM_199460.3): NM_199460.3:c.5897C>T MUST be fully validated prior to use in reports: select_varian…	NM_001129829.1:c.5771C>T						NP_001123301.1:p.(Pro1924Leu)	NC_000012.11:g.2794976C>T	12	2794976	.	C	T	NC_000012.12:g.2685810C>T	12	2685810	.	C	T	CACNA1C	HGNC:1390	Homo sapiens calcium voltage-gated channel subunit alpha1 C (CACNA1C)	transcript variant 3
12-2794976-C-T	A more recent version of the selected reference sequence NM_001129830.1 is available (NM_001129830.2): NM_001129830.2:c.5753C>T MUST be fully validated prior to use in reports: select_variants=NM_001129830.2:c.5753C>T|A more recent version of the selected reference sequence NM_199460.2 is available (NM_199460.3): NM_199460.3:c.5897C>T MUST be fully validated prior to use in reports: select_varian…	NM_001167625.1:c.5828C>T						NP_001161097.1:p.(Pro1943Leu)	NC_000012.11:g.2794976C>T	12	2794976	.	C	T	NC_000012.12:g.2685810C>T	12	2685810	.	C	T	CACNA1C	HGNC:1390	Homo sapiens calcium voltage-gated channel subunit alpha1 C (CACNA1C)	transcript variant 23
12-2794976-C-T	A more recent version of the selected reference sequence NM_001129830.1 is available (NM_001129830.2): NM_001129830.2:c.5753C>T MUST be fully validated prior to use in reports: select_variants=NM_001129830.2:c.5753C>T|A more recent version of the selected reference sequence NM_199460.2 is available (NM_199460.3): NM_199460.3:c.5897C>T MUST be fully validated prior to use in reports: select_varian…	NM_000719.6:c.5648C>T			NG_008801.2:g.720025C>T	LRG_334:g.720025C>T	LRG_334t1:c.5648C>T	NP_000710.5(LRG_334p1):p.(Pro1883Leu)	NC_000012.11:g.2794976C>T	12	2794976	.	C	T	NC_000012.12:g.2685810C>T	12	2685810	.	C	T	CACNA1C	HGNC:1390	Homo sapiens calcium voltage-gated channel subunit alpha1 C (CACNA1C)	transcript variant 18
12-2794976-C-T	A more recent version of the selected reference sequence NM_001129830.1 is available (NM_001129830.2): NM_001129830.2:c.5753C>T MUST be fully validated prior to use in reports: select_variants=NM_001129830.2:c.5753C>T|A more recent version of the selected reference sequence NM_199460.2 is available (NM_199460.3): NM_199460.3:c.5897C>T MUST be fully validated prior to use in reports: select_varian…	NM_001129830.1:c.5753C>T			NG_008801.2:g.720025C>T	LRG_334:g.720025C>T	LRG_334t3:c.5753C>T	NP_001123302.1(LRG_334p3):p.(Pro1918Leu)	NC_000012.11:g.2794976C>T	12	2794976	.	C	T	NC_000012.12:g.2685810C>T	12	2685810	.	C	T	CACNA1C	HGNC:1390	Homo sapiens calcium channel	voltage-dependent	alpha 1C subunit (CACNA1C)	transcript variant 4	mRNA
12-2794976-C-T	A more recent version of the selected reference sequence NM_001129830.1 is available (NM_001129830.2): NM_001129830.2:c.5753C>T MUST be fully validated prior to use in reports: select_variants=NM_001129830.2:c.5753C>T|A more recent version of the selected reference sequence NM_199460.2 is available (NM_199460.3): NM_199460.3:c.5897C>T MUST be fully validated prior to use in reports: select_varian…	NM_001129840.1:c.5648C>T			NG_008801.2:g.720025C>T	LRG_334:g.720025C>T	LRG_334t4:c.5648C>T	NP_001123312.1(LRG_334p4):p.(Pro1883Leu)	NC_000012.11:g.2794976C>T	12	2794976	.	C	T	NC_000012.12:g.2685810C>T	12	2685810	.	C	T	CACNA1C	HGNC:1390	Homo sapiens calcium voltage-gated channel subunit alpha1 C (CACNA1C)	transcript variant 14
12-2794976-C-T	A more recent version of the selected reference sequence NM_001129830.1 is available (NM_001129830.2): NM_001129830.2:c.5753C>T MUST be fully validated prior to use in reports: select_variants=NM_001129830.2:c.5753C>T|A more recent version of the selected reference sequence NM_199460.2 is available (NM_199460.3): NM_199460.3:c.5897C>T MUST be fully validated prior to use in reports: select_varian…	NM_001129837.1:c.5672C>T						NP_001123309.1:p.(Pro1891Leu)	NC_000012.11:g.2794976C>T	12	2794976	.	C	T	NC_000012.12:g.2685810C>T	12	2685810	.	C	T	CACNA1C	HGNC:1390	Homo sapiens calcium voltage-gated channel subunit alpha1 C (CACNA1C)	transcript variant 11
12-2794976-C-T	A more recent version of the selected reference sequence NM_001129830.1 is available (NM_001129830.2): NM_001129830.2:c.5753C>T MUST be fully validated prior to use in reports: select_variants=NM_001129830.2:c.5753C>T|A more recent version of the selected reference sequence NM_199460.2 is available (NM_199460.3): NM_199460.3:c.5897C>T MUST be fully validated prior to use in reports: select_varian…	NM_001129836.1:c.5699C>T						NP_001123308.1:p.(Pro1900Leu)	NC_000012.11:g.2794976C>T	12	2794976	.	C	T	NC_000012.12:g.2685810C>T	12	2685810	.	C	T	CACNA1C	HGNC:1390	Homo sapiens calcium voltage-gated channel subunit alpha1 C (CACNA1C)	transcript variant 10
12-2794976-C-T	A more recent version of the selected reference sequence NM_001129830.1 is available (NM_001129830.2): NM_001129830.2:c.5753C>T MUST be fully validated prior to use in reports: select_variants=NM_001129830.2:c.5753C>T|A more recent version of the selected reference sequence NM_199460.2 is available (NM_199460.3): NM_199460.3:c.5897C>T MUST be fully validated prior to use in reports: select_varian…	NM_001129842.1:c.5648C>T						NP_001123314.1:p.(Pro1883Leu)	NC_000012.11:g.2794976C>T	12	2794976	.	C	T	NC_000012.12:g.2685810C>T	12	2685810	.	C	T	CACNA1C	HGNC:1390	Homo sapiens calcium voltage-gated channel subunit alpha1 C (CACNA1C)	transcript variant 16
12-2794976-C-T	A more recent version of the selected reference sequence NM_001129830.1 is available (NM_001129830.2): NM_001129830.2:c.5753C>T MUST be fully validated prior to use in reports: select_variants=NM_001129830.2:c.5753C>T|A more recent version of the selected reference sequence NM_199460.2 is available (NM_199460.3): NM_199460.3:c.5897C>T MUST be fully validated prior to use in reports: select_varian…	NM_001129831.1:c.5732C>T						NP_001123303.1:p.(Pro1911Leu)	NC_000012.11:g.2794976C>T	12	2794976	.	C	T	NC_000012.12:g.2685810C>T	12	2685810	.	C	T	CACNA1C	HGNC:1390	Homo sapiens calcium voltage-gated channel subunit alpha1 C (CACNA1C)	transcript variant 5
12-2794976-C-T	A more recent version of the selected reference sequence NM_001129830.1 is available (NM_001129830.2): NM_001129830.2:c.5753C>T MUST be fully validated prior to use in reports: select_variants=NM_001129830.2:c.5753C>T|A more recent version of the selected reference sequence NM_199460.2 is available (NM_199460.3): NM_199460.3:c.5897C>T MUST be fully validated prior to use in reports: select_varian…	NM_001129843.1:c.5648C>T						NP_001123315.1:p.(Pro1883Leu)	NC_000012.11:g.2794976C>T	12	2794976	.	C	T	NC_000012.12:g.2685810C>T	12	2685810	.	C	T	CACNA1C	HGNC:1390	Homo sapiens calcium voltage-gated channel subunit alpha1 C (CACNA1C)	transcript variant 17
12-2794976-C-T	A more recent version of the selected reference sequence NM_001129830.1 is available (NM_001129830.2): NM_001129830.2:c.5753C>T MUST be fully validated prior to use in reports: select_variants=NM_001129830.2:c.5753C>T|A more recent version of the selected reference sequence NM_199460.2 is available (NM_199460.3): NM_199460.3:c.5897C>T MUST be fully validated prior to use in reports: select_varian…	NR_045725.1:n.333+4330G>A	NC_000012.11(NR_045725.1):c.333+4330G>A					null	NC_000012.11:g.2794976C>T	12	2794976	.	C	T	NC_000012.12:g.2685810C>T	12	2685810	.	C	T	CACNA1C-AS1	HGNC:40119	Homo sapiens CACNA1C antisense RNA 1 (CACNA1C-AS1)	long non-coding RNA
12-2794976-C-T	A more recent version of the selected reference sequence NM_001129830.1 is available (NM_001129830.2): NM_001129830.2:c.5753C>T MUST be fully validated prior to use in reports: select_variants=NM_001129830.2:c.5753C>T|A more recent version of the selected reference sequence NM_199460.2 is available (NM_199460.3): NM_199460.3:c.5897C>T MUST be fully validated prior to use in reports: select_varian…	NM_001129830.2:c.5753C>T						NP_001123302.2:p.(Pro1918Leu)	NC_000012.11:g.2794976C>T	12	2794976	.	C	T	NC_000012.12:g.2685810C>T	12	2685810	.	C	T	CACNA1C	HGNC:1390	Homo sapiens calcium voltage-gated channel subunit alpha1 C (CACNA1C)	transcript variant 4
12-2794976-C-T	A more recent version of the selected reference sequence NM_001129830.1 is available (NM_001129830.2): NM_001129830.2:c.5753C>T MUST be fully validated prior to use in reports: select_variants=NM_001129830.2:c.5753C>T|A more recent version of the selected reference sequence NM_199460.2 is available (NM_199460.3): NM_199460.3:c.5897C>T MUST be fully validated prior to use in reports: select_varian…	NM_001129841.1:c.5648C>T						NP_001123313.1:p.(Pro1883Leu)	NC_000012.11:g.2794976C>T	12	2794976	.	C	T	NC_000012.12:g.2685810C>T	12	2685810	.	C	T	CACNA1C	HGNC:1390	Homo sapiens calcium voltage-gated channel subunit alpha1 C (CACNA1C)	transcript variant 15
12-2794976-C-T	A more recent version of the selected reference sequence NM_001129830.1 is available (NM_001129830.2): NM_001129830.2:c.5753C>T MUST be fully validated prior to use in reports: select_variants=NM_001129830.2:c.5753C>T|A more recent version of the selected reference sequence NM_199460.2 is available (NM_199460.3): NM_199460.3:c.5897C>T MUST be fully validated prior to use in reports: select_varian…	NM_001167623.1:c.5648C>T						NP_001161095.1:p.(Pro1883Leu)	NC_000012.11:g.2794976C>T	12	2794976	.	C	T	NC_000012.12:g.2685810C>T	12	2685810	.	C	T	CACNA1C	HGNC:1390	Homo sapiens calcium voltage-gated channel subunit alpha1 C (CACNA1C)	transcript variant 21
12-2794976-C-T	A more recent version of the selected reference sequence NM_001129830.1 is available (NM_001129830.2): NM_001129830.2:c.5753C>T MUST be fully validated prior to use in reports: select_variants=NM_001129830.2:c.5753C>T|A more recent version of the selected reference sequence NM_199460.2 is available (NM_199460.3): NM_199460.3:c.5897C>T MUST be fully validated prior to use in reports: select_varian…	NM_001167624.2:c.5753C>T						NP_001161096.2:p.(Pro1918Leu)	NC_000012.11:g.2794976C>T	12	2794976	.	C	T	NC_000012.12:g.2685810C>T	12	2685810	.	C	T	CACNA1C	HGNC:1390	Homo sapiens calcium voltage-gated channel subunit alpha1 C (CACNA1C)	transcript variant 22
12-2794976-C-T	A more recent version of the selected reference sequence NM_001129830.1 is available (NM_001129830.2): NM_001129830.2:c.5753C>T MUST be fully validated prior to use in reports: select_variants=NM_001129830.2:c.5753C>T|A more recent version of the selected reference sequence NM_199460.2 is available (NM_199460.3): NM_199460.3:c.5897C>T MUST be fully validated prior to use in reports: select_varian…	NM_001129834.1:c.5705C>T						NP_001123306.1:p.(Pro1902Leu)	NC_000012.11:g.2794976C>T	12	2794976	.	C	T	NC_000012.12:g.2685810C>T	12	2685810	.	C	T	CACNA1C	HGNC:1390	Homo sapiens calcium voltage-gated channel subunit alpha1 C (CACNA1C)	transcript variant 8
12-2794976-C-T	A more recent version of the selected reference sequence NM_001129830.1 is available (NM_001129830.2): NM_001129830.2:c.5753C>T MUST be fully validated prior to use in reports: select_variants=NM_001129830.2:c.5753C>T|A more recent version of the selected reference sequence NM_199460.2 is available (NM_199460.3): NM_199460.3:c.5897C>T MUST be fully validated prior to use in reports: select_varian…	NM_001129832.1:c.5708C>T						NP_001123304.1:p.(Pro1903Leu)	NC_000012.11:g.2794976C>T	12	2794976	.	C	T	NC_000012.12:g.2685810C>T	12	2685810	.	C	T	CACNA1C	HGNC:1390	Homo sapiens calcium voltage-gated channel subunit alpha1 C (CACNA1C)	transcript variant 6
12-2794976-C-T	A more recent version of the selected reference sequence NM_001129830.1 is available (NM_001129830.2): NM_001129830.2:c.5753C>T MUST be fully validated prior to use in reports: select_variants=NM_001129830.2:c.5753C>T|A more recent version of the selected reference sequence NM_199460.2 is available (NM_199460.3): NM_199460.3:c.5897C>T MUST be fully validated prior to use in reports: select_varian…	NM_001129846.1:c.5615C>T						NP_001123318.1:p.(Pro1872Leu)	NC_000012.11:g.2794976C>T	12	2794976	.	C	T	NC_000012.12:g.2685810C>T	12	2685810	.	C	T	CACNA1C	HGNC:1390	Homo sapiens calcium voltage-gated channel subunit alpha1 C (CACNA1C)	transcript variant 20
12-2794976-C-T	A more recent version of the selected reference sequence NM_001129830.1 is available (NM_001129830.2): NM_001129830.2:c.5753C>T MUST be fully validated prior to use in reports: select_variants=NM_001129830.2:c.5753C>T|A more recent version of the selected reference sequence NM_199460.2 is available (NM_199460.3): NM_199460.3:c.5897C>T MUST be fully validated prior to use in reports: select_varian…	NM_001129835.1:c.5705C>T						NP_001123307.1:p.(Pro1902Leu)	NC_000012.11:g.2794976C>T	12	2794976	.	C	T	NC_000012.12:g.2685810C>T	12	2685810	.	C	T	CACNA1C	HGNC:1390	Homo sapiens calcium voltage-gated channel subunit alpha1 C (CACNA1C)	transcript variant 9
12-2794976-C-T	A more recent version of the selected reference sequence NM_001129830.1 is available (NM_001129830.2): NM_001129830.2:c.5753C>T MUST be fully validated prior to use in reports: select_variants=NM_001129830.2:c.5753C>T|A more recent version of the selected reference sequence NM_199460.2 is available (NM_199460.3): NM_199460.3:c.5897C>T MUST be fully validated prior to use in reports: select_varian…	NM_001129838.1:c.5672C>T						NP_001123310.1:p.(Pro1891Leu)	NC_000012.11:g.2794976C>T	12	2794976	.	C	T	NC_000012.12:g.2685810C>T	12	2685810	.	C	T	CACNA1C	HGNC:1390	Homo sapiens calcium voltage-gated channel subunit alpha1 C (CACNA1C)	transcript variant 12
12-2794976-C-T	A more recent version of the selected reference sequence NM_001129830.1 is available (NM_001129830.2): NM_001129830.2:c.5753C>T MUST be fully validated prior to use in reports: select_variants=NM_001129830.2:c.5753C>T|A more recent version of the selected reference sequence NM_199460.2 is available (NM_199460.3): NM_199460.3:c.5897C>T MUST be fully validated prior to use in reports: select_varian…	NM_001129839.1:c.5666C>T						NP_001123311.1:p.(Pro1889Leu)	NC_000012.11:g.2794976C>T	12	2794976	.	C	T	NC_000012.12:g.2685810C>T	12	2685810	.	C	T	CACNA1C	HGNC:1390	Homo sapiens calcium voltage-gated channel subunit alpha1 C (CACNA1C)	transcript variant 13
12-2794976-C-T	A more recent version of the selected reference sequence NM_001129830.1 is available (NM_001129830.2): NM_001129830.2:c.5753C>T MUST be fully validated prior to use in reports: select_variants=NM_001129830.2:c.5753C>T|A more recent version of the selected reference sequence NM_199460.2 is available (NM_199460.3): NM_199460.3:c.5897C>T MUST be fully validated prior to use in reports: select_varian…	NM_199460.2:c.5897C>T						NP_955630.2:p.(Pro1966Leu)	NC_000012.11:g.2794976C>T	12	2794976	.	C	T	NC_000012.12:g.2685810C>T	12	2685810	.	C	T	CACNA1C	HGNC:1390	Homo sapiens calcium channel	voltage-dependent	alpha 1C subunit (CACNA1C)	transcript variant 1	mRNA
12-2794976-C-T	A more recent version of the selected reference sequence NM_001129830.1 is available (NM_001129830.2): NM_001129830.2:c.5753C>T MUST be fully validated prior to use in reports: select_variants=NM_001129830.2:c.5753C>T|A more recent version of the selected reference sequence NM_199460.2 is available (NM_199460.3): NM_199460.3:c.5897C>T MUST be fully validated prior to use in reports: select_varian…	NM_001129833.1:c.5705C>T						NP_001123305.1:p.(Pro1902Leu)	NC_000012.11:g.2794976C>T	12	2794976	.	C	T	NC_000012.12:g.2685810C>T	12	2685810	.	C	T	CACNA1C	HGNC:1390	Homo sapiens calcium voltage-gated channel subunit alpha1 C (CACNA1C)	transcript variant 7
12-2794976-C-T	A more recent version of the selected reference sequence NM_001129830.1 is available (NM_001129830.2): NM_001129830.2:c.5753C>T MUST be fully validated prior to use in reports: select_variants=NM_001129830.2:c.5753C>T|A more recent version of the selected reference sequence NM_199460.2 is available (NM_199460.3): NM_199460.3:c.5897C>T MUST be fully validated prior to use in reports: select_varian…	NM_001167624.1:c.5753C>T						NP_001161096.1:p.(Pro1918Leu)	NC_000012.11:g.2794976C>T	12	2794976	.	C	T	NC_000012.12:g.2685810C>T	12	2685810	.	C	T	CACNA1C	HGNC:1390	Homo sapiens calcium channel	voltage-dependent	alpha 1C subunit (CACNA1C)	transcript variant 22	mRNA
[truncated: 15,006 more rows]
[truncated: 1 more columns]
