# Supplementary material for: Integrative analysis of genomic variants reveals new associations of candidate haploinsufficient genes with congenital heart disease
Source: PLoS Genet. 2021 Jul 29;17(7):e1009679. doi: 10.1371/journal.pgen.1009679 (PMC8354477; doi:10.1371/journal.pgen.1009679)
Supplement: S15 Table — CNVs bounderies are determinated in genome build hg19. (XLSX) [file pgen.1009679.s020.xlsx]

## Sheet: S15 Table
chr	start	end	width	cnv_type	phenotype	sample_id
chr17	3548	47043	43496	deletion	Control	IID009807
chr2	12772	47694	34923	deletion	Control	IID003371
chr4	6700	56720	50021	deletion	Control	IID010166
chr4	9604	56720	47117	deletion	Control	IID012993
chr4	18908	56720	37813	deletion	Control	IID008573
chr4	12269	59061	46793	deletion	Control	IID002917
chr4	13278	59061	45784	deletion	Control	IID002689
chr4	16700	59073	42374	deletion	Control	IID001528
chr4	12269	62115	49847	deletion	Control	IID002386
chr4	12269	62115	49847	deletion	Control	IID003364
chr4	21335	62115	40781	deletion	CHD	IID018586
chr4	29013	62115	33103	deletion	Control	IID002635
chr4	35822	62115	26294	deletion	CHD	IID017997
chr4	45410	62115	16706	deletion	CHD	IID018210
chr4	12281	62127	49847	deletion	Control	IID019530
chr4	16700	62127	45428	deletion	Control	IID018942
chr4	43109	62127	19019	deletion	Control	IID019253
chr4	35822	65750	29929	deletion	Control	IID002573
chr4	12269	65967	53699	deletion	Control	IID002922
chr4	16700	65979	49280	deletion	Control	IID022369
chr4	37336	66316	28981	deletion	CHD	IID000084
chr4	37336	66316	28981	deletion	CHD	IID000085
chr4	37336	66316	28981	deletion	CHD	IID000089
chr4	37336	66316	28981	deletion	CHD	IID000174
chr4	37336	66316	28981	deletion	CHD	IID000194
chr4	37336	66316	28981	deletion	CHD	IID000244
chr4	37336	66317	28982	deletion	CHD	IID014861
chr4	12269	66708	54440	deletion	Control	IID003336
chr4	12269	66708	54440	deletion	Control	IID003430
chr4	12269	66708	54440	deletion	Control	IID003477
chr4	12269	66708	54440	deletion	Control	IID003752
chr4	29013	66708	37696	deletion	Control	IID002634
chr4	43097	66708	23612	deletion	Control	IID003212
chr4	46448	66708	20261	deletion	Control	IID003468
chr4	12281	66720	54440	deletion	Control	IID000895
chr4	12281	66720	54440	deletion	Control	IID001073
chr4	12281	66720	54440	deletion	CHD	IID017842
chr4	12281	66720	54440	deletion	Control	IID022583
chr4	12281	66720	54440	deletion	Control	IID022944
chr4	12281	66720	54440	deletion	Control	IID023049
chr4	12281	66720	54440	deletion	Control	IID023090
chr4	13290	66720	53431	deletion	Control	IID000951
chr4	16700	66720	50021	deletion	Control	IID001272
chr4	16700	66720	50021	deletion	Control	IID019203
chr4	16700	66720	50021	deletion	Control	IID021519
chr4	16700	66720	50021	deletion	Control	IID023052
chr4	24580	66720	42141	deletion	Control	IID021765
chr4	25188	66720	41533	deletion	Control	IID021170
chr4	28908	66720	37813	deletion	CHD	IID017733
chr4	35359	66720	31362	deletion	Control	IID001639
chr4	43097	68810	25714	deletion	Control	IID002674
chr4	12281	71567	59287	deletion	CHD	IID017644
chr17	43474	78233	34760	deletion	Control	IID007605
chr4	12281	85169	72889	deletion	CHD	IID002198
chr1	61723	85987	24265	deletion	Control	IID014376
chr1	61723	86330	24608	deletion	Control	IID002305
chr1	61723	86330	24608	deletion	Control	IID002339
chr1	61723	86330	24608	deletion	Control	IID002354
chr1	61723	86330	24608	deletion	Control	IID002360
chr1	61723	86330	24608	deletion	Control	IID002361
chr1	61723	86330	24608	deletion	Control	IID002385
chr1	61723	86330	24608	deletion	Control	IID002393
chr1	61723	86330	24608	deletion	Control	IID002411
chr1	61723	86330	24608	deletion	Control	IID002449
chr1	61723	86330	24608	deletion	Control	IID002482
chr1	61723	86330	24608	deletion	Control	IID002541
chr1	61723	86330	24608	deletion	Control	IID002573
chr1	61723	86330	24608	deletion	Control	IID002579
chr1	61723	86330	24608	deletion	Control	IID002581
chr1	61723	86330	24608	deletion	Control	IID002594
chr1	61723	86330	24608	deletion	Control	IID002606
chr1	61723	86330	24608	deletion	Control	IID002608
chr1	61723	86330	24608	deletion	Control	IID002618
chr1	61723	86330	24608	deletion	Control	IID002621
chr1	61723	86330	24608	deletion	Control	IID002650
chr1	61723	86330	24608	deletion	Control	IID002677
chr1	61723	86330	24608	deletion	Control	IID002678
chr1	61723	86330	24608	deletion	Control	IID002684
chr1	61723	86330	24608	deletion	Control	IID002696
chr1	61723	86330	24608	deletion	Control	IID002700
chr1	61723	86330	24608	deletion	Control	IID002702
chr1	61723	86330	24608	deletion	Control	IID002714
chr1	61723	86330	24608	deletion	Control	IID002799
chr1	61723	86330	24608	deletion	Control	IID002808
chr1	61723	86330	24608	deletion	Control	IID002861
chr1	61723	86330	24608	deletion	Control	IID002874
chr1	61723	86330	24608	deletion	Control	IID002883
chr1	61723	86330	24608	deletion	Control	IID002885
chr1	61723	86330	24608	deletion	Control	IID002905
chr1	61723	86330	24608	deletion	Control	IID002912
chr1	61723	86330	24608	deletion	Control	IID002924
chr1	61723	86330	24608	deletion	Control	IID002945
chr1	61723	86330	24608	deletion	Control	IID003213
chr1	61723	86330	24608	deletion	Control	IID003231
chr1	61723	86330	24608	deletion	Control	IID003320
chr1	61723	86330	24608	deletion	Control	IID003332
chr1	61723	86330	24608	deletion	Control	IID003335
chr1	61723	86330	24608	deletion	Control	IID003361
chr1	61723	86330	24608	deletion	Control	IID003437
chr1	61723	86330	24608	deletion	Control	IID003445
chr1	61723	86330	24608	deletion	Control	IID003452
chr1	61723	86330	24608	deletion	Control	IID003453
chr1	61723	86330	24608	deletion	Control	IID003459
chr1	61723	86330	24608	deletion	Control	IID003467
chr1	61723	86330	24608	deletion	Control	IID003482
chr1	61723	86330	24608	deletion	Control	IID003496
chr1	61723	86330	24608	deletion	Control	IID003498
chr1	61723	86330	24608	deletion	Control	IID003500
chr1	61723	86330	24608	deletion	Control	IID003505
chr1	61723	86330	24608	deletion	Control	IID003514
chr1	61723	86330	24608	deletion	Control	IID003533
chr1	61723	86330	24608	deletion	Control	IID003547
chr1	61723	86330	24608	deletion	Control	IID003561
chr1	61723	86330	24608	deletion	Control	IID003563
chr1	61723	86330	24608	deletion	Control	IID003575
chr1	61723	86330	24608	deletion	Control	IID003637
chr1	61723	86330	24608	deletion	Control	IID003642
chr1	61723	86330	24608	deletion	Control	IID003677
chr1	61723	86330	24608	deletion	Control	IID003690
chr1	61723	86330	24608	deletion	Control	IID003695
chr1	61723	86330	24608	deletion	Control	IID003714
chr1	61723	86330	24608	deletion	Control	IID003735
chr1	61723	86330	24608	deletion	Control	IID003769
chr1	61723	86330	24608	deletion	Control	IID003774
chr1	61723	86330	24608	deletion	Control	IID003775
chr1	61723	86330	24608	deletion	Control	IID003777
chr1	61723	86330	24608	deletion	Control	IID003782
chr1	61723	86330	24608	deletion	Control	IID003783
chr1	61723	86330	24608	deletion	Control	IID003784
chr1	61723	86330	24608	deletion	Control	IID003786
chr1	61723	86330	24608	deletion	Control	IID003795
chr1	61723	86330	24608	deletion	Control	IID003796
chr1	61723	86330	24608	deletion	Control	IID003819
chr1	61723	86330	24608	deletion	Control	IID014346
chr1	61723	86330	24608	deletion	Control	IID014368
chr1	61723	86330	24608	deletion	Control	IID014414
chr1	61723	86330	24608	deletion	Control	IID014433
chr1	61723	86330	24608	deletion	Control	IID014441
chr1	61723	86330	24608	deletion	Control	IID014446
chr1	61723	86330	24608	deletion	Control	IID014456
chr1	61723	86330	24608	deletion	Control	IID014485
chr1	61723	86330	24608	deletion	Control	IID014486
chr1	61723	86330	24608	deletion	Control	IID014972
chr1	61723	86330	24608	deletion	Control	IID014976
chr1	61723	86330	24608	deletion	Control	IID014980
chr1	61723	86330	24608	deletion	Control	IID014991
chr1	61723	86330	24608	deletion	Control	IID015000
chr1	61723	86330	24608	deletion	Control	IID015002
chr1	61723	86330	24608	deletion	Control	IID015027
chr1	61723	86330	24608	deletion	Control	IID015043
chr1	61723	86330	24608	deletion	Control	IID015050
chr1	61723	86330	24608	deletion	Control	IID015051
chr1	61723	86330	24608	deletion	CHD	IID017971
chr1	61723	86330	24608	deletion	CHD	IID017975
chr1	61723	86330	24608	deletion	CHD	IID017989
chr1	61723	86330	24608	deletion	CHD	IID017997
chr1	61723	86330	24608	deletion	CHD	IID018009
chr1	61723	86330	24608	deletion	CHD	IID018036
chr1	61723	86330	24608	deletion	CHD	IID018053
chr1	61723	86330	24608	deletion	CHD	IID018062
chr1	61723	86330	24608	deletion	CHD	IID018067
chr1	61723	86330	24608	deletion	CHD	IID018076
chr1	61723	86330	24608	deletion	CHD	IID018096
chr1	61723	86330	24608	deletion	CHD	IID018097
chr1	61723	86330	24608	deletion	CHD	IID018147
chr1	61723	86330	24608	deletion	CHD	IID018151
chr1	61723	86330	24608	deletion	CHD	IID018199
chr1	61723	86330	24608	deletion	CHD	IID018204
chr1	61723	86330	24608	deletion	CHD	IID018223
chr1	61723	86330	24608	deletion	CHD	IID018303
chr1	61723	86330	24608	deletion	CHD	IID018324
chr1	61723	86330	24608	deletion	CHD	IID018326
chr1	61723	86330	24608	deletion	CHD	IID018349
chr1	61723	86330	24608	deletion	CHD	IID018360
chr1	61723	86330	24608	deletion	CHD	IID018387
chr1	61723	86330	24608	deletion	CHD	IID018395
chr1	61723	86330	24608	deletion	CHD	IID018396
chr1	61723	86330	24608	deletion	CHD	IID018448
chr1	61723	86330	24608	deletion	CHD	IID018453
chr1	61723	86330	24608	deletion	CHD	IID018465
chr1	61723	86330	24608	deletion	CHD	IID018505
chr1	61723	86330	24608	deletion	CHD	IID018525
chr1	61723	86330	24608	deletion	CHD	IID018527
chr1	61723	86330	24608	deletion	CHD	IID018594
chr1	61723	86330	24608	deletion	CHD	IID018626
chr1	61723	86330	24608	deletion	CHD	IID018686
chr1	61723	86330	24608	deletion	CHD	IID018688
chr1	61723	98591	36869	deletion	Control	IID002351
chr1	61723	98591	36869	deletion	Control	IID002353
chr1	61723	98591	36869	deletion	Control	IID002365
chr1	61723	98591	36869	deletion	Control	IID002371
chr1	61723	98591	36869	deletion	Control	IID002394
chr1	61723	98591	36869	deletion	Control	IID002413
chr1	61723	98591	36869	deletion	Control	IID002420
chr1	61723	98591	36869	deletion	Control	IID002462
chr1	61723	98591	36869	deletion	Control	IID002523
chr1	61723	98591	36869	deletion	Control	IID002530
chr1	61723	98591	36869	deletion	Control	IID002531
chr1	61723	98591	36869	deletion	Control	IID002552
chr1	61723	98591	36869	deletion	Control	IID002567
chr1	61723	98591	36869	deletion	Control	IID002570
chr1	61723	98591	36869	deletion	Control	IID002572
chr1	61723	98591	36869	deletion	Control	IID002590
chr1	61723	98591	36869	deletion	Control	IID002635
chr1	61723	98591	36869	deletion	Control	IID002636
chr1	61723	98591	36869	deletion	Control	IID002664
chr1	61723	98591	36869	deletion	Control	IID002670
chr1	61723	98591	36869	deletion	Control	IID002715
chr1	61723	98591	36869	deletion	Control	IID002730
chr1	61723	98591	36869	deletion	Control	IID002740
chr1	61723	98591	36869	deletion	Control	IID002760
chr1	61723	98591	36869	deletion	Control	IID002778
chr1	61723	98591	36869	deletion	Control	IID002784
chr1	61723	98591	36869	deletion	Control	IID002816
chr1	61723	98591	36869	deletion	Control	IID002921
chr1	61723	98591	36869	deletion	Control	IID002925
chr1	61723	98591	36869	deletion	Control	IID002934
chr1	61723	98591	36869	deletion	Control	IID002966
chr1	61723	98591	36869	deletion	Control	IID002967
chr1	61723	98591	36869	deletion	Control	IID003211
chr1	61723	98591	36869	deletion	Control	IID003212
chr1	61723	98591	36869	deletion	Control	IID003223
chr1	61723	98591	36869	deletion	Control	IID003229
chr1	61723	98591	36869	deletion	Control	IID003245
chr1	61723	98591	36869	deletion	Control	IID003249
chr1	61723	98591	36869	deletion	Control	IID003257
chr1	61723	98591	36869	deletion	Control	IID003263
chr1	61723	98591	36869	deletion	Control	IID003337
chr1	61723	98591	36869	deletion	Control	IID003376
chr1	61723	98591	36869	deletion	Control	IID003440
chr1	61723	98591	36869	deletion	Control	IID003454
chr1	61723	98591	36869	deletion	Control	IID003460
chr1	61723	98591	36869	deletion	Control	IID003466
chr1	61723	98591	36869	deletion	Control	IID003472
chr1	61723	98591	36869	deletion	Control	IID003473
chr1	61723	98591	36869	deletion	Control	IID003491
chr1	61723	98591	36869	deletion	Control	IID003507
chr1	61723	98591	36869	deletion	Control	IID003508
chr1	61723	98591	36869	deletion	Control	IID003513
chr1	61723	98591	36869	deletion	Control	IID003517
chr1	61723	98591	36869	deletion	Control	IID003519
chr1	61723	98591	36869	deletion	Control	IID003536
chr1	61723	98591	36869	deletion	Control	IID003569
chr1	61723	98591	36869	deletion	Control	IID003624
chr1	61723	98591	36869	deletion	Control	IID003628
chr1	61723	98591	36869	deletion	Control	IID003633
chr1	61723	98591	36869	deletion	Control	IID003639
chr1	61723	98591	36869	deletion	Control	IID003648
chr1	61723	98591	36869	deletion	Control	IID003656
chr1	61723	98591	36869	deletion	Control	IID003661
chr1	61723	98591	36869	deletion	Control	IID003686
chr1	61723	98591	36869	deletion	Control	IID003759
chr1	61723	98591	36869	deletion	Control	IID003762
chr1	61723	98591	36869	deletion	Control	IID003770
chr1	61723	98591	36869	deletion	Control	IID003771
chr1	61723	98591	36869	deletion	Control	IID003778
chr1	61723	98591	36869	deletion	Control	IID003806
chr1	61723	98591	36869	deletion	Control	IID003810
chr1	61723	98591	36869	deletion	Control	IID003814
chr1	61723	98591	36869	deletion	Control	IID003827
chr1	61723	98591	36869	deletion	Control	IID003834
chr1	61723	98591	36869	deletion	Control	IID003835
chr1	61723	98591	36869	deletion	Control	IID014348
chr1	61723	98591	36869	deletion	Control	IID014355
chr1	61723	98591	36869	deletion	Control	IID014392
chr1	61723	98591	36869	deletion	Control	IID014436
chr1	61723	98591	36869	deletion	Control	IID014451
chr1	61723	98591	36869	deletion	Control	IID014459
chr1	61723	98591	36869	deletion	Control	IID014464
chr1	61723	98591	36869	deletion	Control	IID014475
chr1	61723	98591	36869	deletion	Control	IID014483
chr1	61723	98591	36869	deletion	Control	IID014985
chr1	61723	98591	36869	deletion	Control	IID014990
chr1	61723	98591	36869	deletion	Control	IID015006
chr1	61723	98591	36869	deletion	Control	IID015025
chr1	61723	98591	36869	deletion	Control	IID015059
chr1	61723	98591	36869	deletion	Control	IID015074
chr1	61723	98591	36869	deletion	CHD	IID018066
chr1	61723	98591	36869	deletion	CHD	IID018102
chr1	61723	98591	36869	deletion	CHD	IID018159
chr1	61723	98591	36869	deletion	CHD	IID018502
chr1	61723	98591	36869	deletion	CHD	IID018586
chr1	61723	98591	36869	deletion	CHD	IID018687
chr17	59761	102210	42450	deletion	Control	IID019477
chr17	92146	103470	11325	deletion	TAA	IID013478
chr20	69795	130099	60305	deletion	Control	IID011413
chr17	113390	141358	27969	deletion	Control	IID012333
chr4	121107	144577	23471	deletion	Control	IID001251
chr4	101821	147014	45194	deletion	Control	IID023186
chr9	40910	149481	108572	deletion	Control	IID021426
chr18	40000	160001	120002	deletion	CHD	IID014906
chr8	46386	161223	114838	deletion	Control	IID002842
chr8	46386	161223	114838	deletion	Control	IID002852
chr8	46386	161223	114838	deletion	Control	IID003466
chr8	46386	161223	114838	deletion	Control	IID014385
chr8	46386	161223	114838	deletion	Control	IID014966
chr5	68675	161383	92709	deletion	CHD	IID014226
chr5	15532	161395	145864	deletion	CHD	IID017942
chr8	46386	162661	116276	deletion	Control	IID003205
chr8	46386	162661	116276	deletion	Control	IID003440
chr5	68675	164092	95418	deletion	CHD	IID014251
chr4	132059	166522	34464	deletion	Control	IID012518
chr4	132059	173530	41472	deletion	Control	IID007188
chr4	132059	173530	41472	deletion	Control	IID007730
chr4	132059	173530	41472	deletion	Control	IID009724
chr4	132059	173530	41472	deletion	Control	IID010002
chr4	132059	173530	41472	deletion	Control	IID010567
chr4	132059	173530	41472	deletion	Control	IID012262
chr12	150430	180686	30257	deletion	Control	IID002413
chr12	150430	180686	30257	deletion	Control	IID002433
chr12	150430	180686	30257	deletion	Control	IID002473
chr12	150430	180686	30257	deletion	Control	IID002511
chr12	150430	180686	30257	deletion	Control	IID002624
chr12	150430	180686	30257	deletion	Control	IID002626
chr12	150430	180686	30257	deletion	Control	IID002627
chr12	150430	180686	30257	deletion	Control	IID002633
chr12	150430	180686	30257	deletion	Control	IID002837
chr12	150430	180686	30257	deletion	Control	IID002884
chr12	150430	180686	30257	deletion	Control	IID002907
chr12	150430	180686	30257	deletion	Control	IID002933
chr12	150430	180686	30257	deletion	Control	IID002936
chr12	150430	180686	30257	deletion	Control	IID003216
chr12	150430	180686	30257	deletion	Control	IID003362
chr12	150430	180686	30257	deletion	Control	IID003369
chr12	150430	180686	30257	deletion	Control	IID003524
chr12	150430	180686	30257	deletion	Control	IID003538
chr12	150430	180686	30257	deletion	Control	IID003671
chr12	150430	180686	30257	deletion	Control	IID003698
chr12	150430	180686	30257	deletion	Control	IID003713
chr12	150430	180686	30257	deletion	Control	IID003783
chr12	150430	180686	30257	deletion	Control	IID003842
chr12	150430	180686	30257	deletion	Control	IID014344
chr12	150430	180686	30257	deletion	Control	IID014456
chr12	150430	180686	30257	deletion	Control	IID015001
chr20	153016	182087	29072	deletion	CHD	IID018247
chr20	147391	182099	34709	deletion	Control	IID022466
chr4	142047	183518	41472	deletion	Control	IID003620
chr4	142047	183518	41472	deletion	CHD	IID018149
chr4	142059	183530	41472	deletion	Control	IID000955
chr4	142059	183530	41472	deletion	Control	IID001026
chr4	142059	183530	41472	deletion	CHD	IID002180
chr4	142059	183530	41472	deletion	Control	IID018892
chr4	142059	183530	41472	deletion	Control	IID018910
chr4	142059	183530	41472	deletion	Control	IID020381
chr4	142059	183530	41472	deletion	Control	IID021250
chr4	142059	183530	41472	deletion	Control	IID022174
chr4	142059	183530	41472	deletion	Control	IID022178
chr4	142059	183530	41472	deletion	Control	IID022544
chr4	142059	183530	41472	deletion	Control	IID022641
chr4	142550	183530	40981	deletion	Control	IID021750
chr4	143084	185308	42225	deletion	CHD	IID004862
chr4	136942	190864	53923	deletion	Control	IID001981
chr20	61548	193322	131775	deletion	Control	IID001476
chr4	111107	193638	82532	deletion	Control	IID011226
chr8	151222	198835	47614	deletion	Control	IID006661
chr7	181005	199504	18500	deletion	Control	IID020500
chr12	150430	203641	53212	deletion	Control	IID003368
chr12	150430	207858	57429	deletion	Control	IID014337
chr4	46772	211649	164878	deletion	CHD	IID005202
chr5	68532	214395	145864	deletion	Control	IID011300
chr9	14707	215496	200790	deletion	CHD	IID003058
chr9	149481	216125	66645	deletion	CHD	IID017680
chr4	56772	221649	164878	deletion	CHD	IID004234
chr7	178000	223000	45001	deletion	CHD	IID013981
chr12	150430	223423	72994	deletion	Control	IID014333
chr20	63799	224129	160331	deletion	TAA	IID013866
chr5	15520	225937	210418	deletion	Control	IID002367
chr16	203254	228307	25054	deletion	TAA	IID013198
chr1	61723	228695	166973	deletion	Control	IID002443
chr1	61723	228695	166973	deletion	Control	IID014389
chr1	61723	229064	167342	deletion	Control	IID003210
chr1	61723	229162	167440	deletion	Control	IID003538
chr1	61723	229162	167440	deletion	Control	IID003638
chr1	61723	229162	167440	deletion	Control	IID014969
chr1	61723	229608	167886	deletion	Control	IID002306
chr1	61723	229608	167886	deletion	Control	IID002333
chr1	61723	229608	167886	deletion	Control	IID002407
chr1	61723	229608	167886	deletion	Control	IID002504
chr1	61723	229608	167886	deletion	Control	IID002521
chr1	61723	229608	167886	deletion	Control	IID002553
chr1	61723	229608	167886	deletion	Control	IID002791
chr1	61723	229608	167886	deletion	Control	IID002923
chr1	61723	229608	167886	deletion	Control	IID002947
chr1	61723	229608	167886	deletion	Control	IID002949
chr1	61723	229608	167886	deletion	Control	IID002959
chr1	61723	229608	167886	deletion	Control	IID003219
chr1	61723	229608	167886	deletion	Control	IID003401
chr1	61723	229608	167886	deletion	Control	IID003516
chr1	61723	229608	167886	deletion	Control	IID003812
chr1	61723	229608	167886	deletion	Control	IID003842
chr2	65357	233877	168521	deletion	Control	IID012077
chr2	194224	234057	39834	deletion	CHD	IID017133
chr5	206016	234990	28975	deletion	CHD	IID017663
chr1	61723	235717	173995	deletion	Control	IID002309
chr1	61723	235717	173995	deletion	Control	IID002527
chr1	61723	235717	173995	deletion	Control	IID002641
chr1	61723	235717	173995	deletion	Control	IID002751
chr1	61723	235717	173995	deletion	Control	IID003202
chr1	61723	235717	173995	deletion	Control	IID003446
chr1	61723	235717	173995	deletion	Control	IID003470
chr1	61723	235717	173995	deletion	Control	IID014356
chr1	61723	235717	173995	deletion	Control	IID015005
chr2	65357	236302	170946	deletion	Control	IID009092
chr2	65357	236302	170946	deletion	Control	IID009881
chr2	65357	236302	170946	deletion	Control	IID012836
chr11	211584	237330	25747	deletion	Control	IID007417
chr2	65357	237504	172148	deletion	Control	IID008748
chr2	72820	237504	164685	deletion	Control	IID011886
chr8	102796	237842	135047	deletion	Control	IID010726
chr20	216811	244093	27283	deletion	Control	IID021768
chr8	158062	247842	89781	deletion	Control	IID019017
chr3	127472	249785	122314	deletion	CHD	IID000264
chr9	139481	264607	125127	deletion	Control	IID007661
chr9	139481	264607	125127	deletion	Control	IID008552
chr9	139481	264607	125127	deletion	Control	IID009250
chr9	139481	264607	125127	deletion	Control	IID012221
chr3	236787	274587	37801	deletion	CHD	IID017158
chr9	149481	274607	125127	deletion	Control	IID021085
chr9	149481	274607	125127	deletion	Control	IID022907
chr6	259528	293494	33967	deletion	CHD	IID014682
chr6	259528	293494	33967	deletion	CHD	IID014890
chr6	259531	293497	33967	deletion	CHD	IID000043
chr6	259531	293497	33967	deletion	CHD	IID000082
chr6	259531	293497	33967	deletion	CHD	IID000120
chr6	259531	293497	33967	deletion	CHD	IID000150
chr6	259531	293497	33967	deletion	CHD	IID000157
chr6	259531	293497	33967	deletion	CHD	IID000167
chr6	259531	293497	33967	deletion	CHD	IID000181
chr6	259531	293497	33967	deletion	CHD	IID000202
chr6	259531	293497	33967	deletion	CHD	IID000214
chr6	259531	293497	33967	deletion	CHD	IID000231
chr6	259531	293497	33967	deletion	CHD	IID000232
chr6	259531	293497	33967	deletion	CHD	IID000240
chr6	259531	293497	33967	deletion	CHD	IID000246
chr6	259531	293497	33967	deletion	CHD	IID000247
chr6	259531	293497	33967	deletion	CHD	IID000269
chr6	259531	293497	33967	deletion	CHD	IID000272
chr6	254255	294463	40209	deletion	Control	IID003777
chr6	257341	294463	37123	deletion	Control	IID002494
chr6	257341	294463	37123	deletion	Control	IID002862
chr6	257341	294463	37123	deletion	Control	IID002957
chr6	257341	294463	37123	deletion	Control	IID003461
chr6	257341	294463	37123	deletion	Control	IID003500
chr6	257341	294463	37123	deletion	Control	IID003539
chr6	257341	294714	37374	deletion	Control	IID014364
chr6	260376	294726	34351	deletion	CHD	IID017760
chr6	254255	294826	40572	deletion	Control	IID002880
chr6	254255	294826	40572	deletion	Control	IID002901
chr6	257341	294826	37486	deletion	Control	IID002277
chr6	257341	294826	37486	deletion	Control	IID002317
chr6	257341	294826	37486	deletion	Control	IID002349
chr6	257341	294826	37486	deletion	Control	IID002562
chr6	257341	294826	37486	deletion	Control	IID002662
chr6	257341	294826	37486	deletion	Control	IID002678
chr6	257341	294826	37486	deletion	Control	IID002771
chr6	257341	294826	37486	deletion	Control	IID002819
chr6	257341	294826	37486	deletion	Control	IID002842
chr6	257341	294826	37486	deletion	Control	IID002931
chr6	257341	294826	37486	deletion	Control	IID002947
chr6	257341	294826	37486	deletion	Control	IID002968
chr6	257341	294826	37486	deletion	Control	IID003223
chr6	257341	294826	37486	deletion	Control	IID003241
chr6	257341	294826	37486	deletion	Control	IID003265
chr6	257341	294826	37486	deletion	Control	IID003266
chr6	257341	294826	37486	deletion	Control	IID003498
chr6	257341	294826	37486	deletion	Control	IID003517
chr6	257341	294826	37486	deletion	Control	IID003518
chr6	257341	294826	37486	deletion	Control	IID003521
chr6	257341	294826	37486	deletion	Control	IID003542
chr6	257341	294826	37486	deletion	Control	IID003548
chr6	257341	294826	37486	deletion	Control	IID003677
chr6	257341	294826	37486	deletion	Control	IID014442
chr6	257341	294826	37486	deletion	Control	IID014450
chr6	257341	294826	37486	deletion	Control	IID014988
chr6	257341	294826	37486	deletion	Control	IID015057
chr6	257341	294826	37486	deletion	Control	IID015073
chr6	257341	294826	37486	deletion	CHD	IID017961
chr6	257341	294826	37486	deletion	CHD	IID017963
chr6	257341	294826	37486	deletion	CHD	IID017980
chr6	257341	294826	37486	deletion	CHD	IID018003
chr6	257341	294826	37486	deletion	CHD	IID018006
chr6	257341	294826	37486	deletion	CHD	IID018009
chr6	257341	294826	37486	deletion	CHD	IID018014
chr6	257341	294826	37486	deletion	CHD	IID018035
chr6	257341	294826	37486	deletion	CHD	IID018066
chr6	257341	294826	37486	deletion	CHD	IID018070
chr6	257341	294826	37486	deletion	CHD	IID018083
chr6	257341	294826	37486	deletion	CHD	IID018089
chr6	257341	294826	37486	deletion	CHD	IID018102
chr6	257341	294826	37486	deletion	CHD	IID018122
chr6	257341	294826	37486	deletion	CHD	IID018127
chr6	257341	294826	37486	deletion	CHD	IID018135
chr6	257341	294826	37486	deletion	CHD	IID018137
chr6	257341	294826	37486	deletion	CHD	IID018158
chr6	257341	294826	37486	deletion	CHD	IID018166
chr6	257341	294826	37486	deletion	CHD	IID018171
chr6	257341	294826	37486	deletion	CHD	IID018193
chr6	257341	294826	37486	deletion	CHD	IID018208
chr6	257341	294826	37486	deletion	CHD	IID018224
chr6	257341	294826	37486	deletion	CHD	IID018233
chr6	257341	294826	37486	deletion	CHD	IID018251
chr6	257341	294826	37486	deletion	CHD	IID018253
chr6	257341	294826	37486	deletion	CHD	IID018274
chr6	257341	294826	37486	deletion	CHD	IID018279
chr6	257341	294826	37486	deletion	CHD	IID018282
chr6	257341	294826	37486	deletion	CHD	IID018284
chr6	257341	294826	37486	deletion	CHD	IID018291
chr6	257341	294826	37486	deletion	CHD	IID018299
chr6	257341	294826	37486	deletion	CHD	IID018309
chr6	257341	294826	37486	deletion	CHD	IID018316
chr6	257341	294826	37486	deletion	CHD	IID018322
chr6	257341	294826	37486	deletion	CHD	IID018323
chr6	257341	294826	37486	deletion	CHD	IID018328
chr6	257341	294826	37486	deletion	CHD	IID018349
chr6	257341	294826	37486	deletion	CHD	IID018386
chr6	257341	294826	37486	deletion	CHD	IID018403
chr6	257341	294826	37486	deletion	CHD	IID018420
chr6	257341	294826	37486	deletion	CHD	IID018428
chr6	257341	294826	37486	deletion	CHD	IID018436
chr6	257341	294826	37486	deletion	CHD	IID018437
chr6	257341	294826	37486	deletion	CHD	IID018453
chr6	257341	294826	37486	deletion	CHD	IID018473
chr6	257341	294826	37486	deletion	CHD	IID018474
chr6	257341	294826	37486	deletion	CHD	IID018476
chr6	257341	294826	37486	deletion	CHD	IID018494
chr6	257341	294826	37486	deletion	CHD	IID018495
chr6	257341	294826	37486	deletion	CHD	IID018497
chr6	257341	294826	37486	deletion	CHD	IID018514
chr6	257341	294826	37486	deletion	CHD	IID018528
chr6	257341	294826	37486	deletion	CHD	IID018532
chr6	257341	294826	37486	deletion	CHD	IID018535
chr6	257341	294826	37486	deletion	CHD	IID018537
chr6	257341	294826	37486	deletion	CHD	IID018549
chr6	257341	294826	37486	deletion	CHD	IID018553
chr6	257341	294826	37486	deletion	CHD	IID018562
chr6	257341	294826	37486	deletion	CHD	IID018567
chr6	257341	294826	37486	deletion	CHD	IID018578
chr6	257341	294826	37486	deletion	CHD	IID018592
chr6	257341	294826	37486	deletion	CHD	IID018597
chr6	257341	294826	37486	deletion	CHD	IID018605
chr6	257341	294826	37486	deletion	CHD	IID018616
chr6	257341	294826	37486	deletion	CHD	IID018620
chr6	257341	294826	37486	deletion	CHD	IID018626
chr6	257341	294826	37486	deletion	CHD	IID018631
chr6	257341	294826	37486	deletion	CHD	IID018635
chr6	257341	294826	37486	deletion	CHD	IID018636
chr6	257341	294826	37486	deletion	CHD	IID018657
chr6	257341	294826	37486	deletion	CHD	IID018662
chr6	257341	294826	37486	deletion	CHD	IID018665
chr6	257341	294826	37486	deletion	CHD	IID018669
chr6	257341	294826	37486	deletion	CHD	IID018683
chr6	257341	294826	37486	deletion	CHD	IID018697
chr6	258253	294826	36574	deletion	Control	IID003211
chr6	260364	294826	34463	deletion	Control	IID002765
chr6	260364	294826	34463	deletion	Control	IID003212
chr6	260364	294826	34463	deletion	Control	IID014368
chr6	260364	294826	34463	deletion	CHD	IID018045
chr6	264744	294826	30083	deletion	CHD	IID017958
chr6	264744	294826	30083	deletion	CHD	IID018123
chr6	264744	294826	30083	deletion	CHD	IID018200
chr6	264744	294826	30083	deletion	CHD	IID018216
chr6	264744	294826	30083	deletion	CHD	IID018277
chr6	264744	294826	30083	deletion	CHD	IID018421
chr6	264744	294826	30083	deletion	CHD	IID018430
chr6	264744	294826	30083	deletion	CHD	IID018488
chr6	264744	294826	30083	deletion	CHD	IID018555
chr6	264744	294826	30083	deletion	CHD	IID018583
chr6	264744	294826	30083	deletion	CHD	IID018594
chr6	264744	294826	30083	deletion	CHD	IID018651
chr6	264744	294826	30083	deletion	CHD	IID018688
chr6	265101	294826	29726	deletion	Control	IID002523
chr6	267610	294826	27217	deletion	Control	IID002331
chr6	267610	294826	27217	deletion	Control	IID003505
chr6	267610	294826	27217	deletion	CHD	IID018013
chr6	267610	294826	27217	deletion	CHD	IID018099
chr6	253272	294838	41567	deletion	CHD	IID017724
chr6	257353	294838	37486	deletion	CHD	IID017634
chr6	257353	294838	37486	deletion	CHD	IID017687
chr6	257353	294838	37486	deletion	CHD	IID017727
chr6	257353	294838	37486	deletion	CHD	IID017787
chr6	257353	294838	37486	deletion	CHD	IID017808
chr6	257353	294838	37486	deletion	CHD	IID017810
chr6	257353	294838	37486	deletion	CHD	IID017816
chr6	257353	294838	37486	deletion	CHD	IID017838
chr6	257353	294838	37486	deletion	CHD	IID017889
chr6	257353	294838	37486	deletion	CHD	IID017917
chr6	266079	295179	29101	deletion	CHD	IID017105
chr6	266079	295179	29101	deletion	CHD	IID017181
chr6	266079	295179	29101	deletion	CHD	IID017207
chr6	266079	295179	29101	deletion	CHD	IID017213
chr6	266079	295179	29101	deletion	CHD	IID017261
chr6	266079	295179	29101	deletion	CHD	IID017286
chr6	266079	295179	29101	deletion	CHD	IID017293
chr6	266079	295179	29101	deletion	CHD	IID017304
chr6	266079	295179	29101	deletion	CHD	IID017349
chr6	266079	295179	29101	deletion	CHD	IID017415
chr6	266079	295179	29101	deletion	CHD	IID017456
chr6	266079	295179	29101	deletion	CHD	IID017480
chr6	266139	295179	29041	deletion	CHD	IID017156
chr6	183203	295223	112021	deletion	CHD	IID016758
chr6	256077	295223	39147	deletion	CHD	IID016213
chr6	266046	295223	29178	deletion	CHD	IID016709
chr6	259531	296605	37075	deletion	CHD	IID000126
chr6	259531	296605	37075	deletion	CHD	IID000161
chr6	259531	296605	37075	deletion	CHD	IID000219
chr10	60000	301135	241136	deletion	CHD	IID015307
chr6	202353	301262	98910	deletion	Control	IID009554
chr6	259531	301899	42369	deletion	CHD	IID000147
chr6	259531	301900	42370	deletion	CHD	IID014857
chr6	257341	302295	44955	deletion	Control	IID003251
chr6	257341	303122	45782	deletion	Control	IID003417
chr6	257341	303122	45782	deletion	Control	IID003419
chr6	257341	303122	45782	deletion	Control	IID003421
chr6	257341	303122	45782	deletion	Control	IID003431
chr6	257341	303122	45782	deletion	Control	IID003459
chr6	257341	303122	45782	deletion	Control	IID003467
chr6	257341	303122	45782	deletion	Control	IID003475
chr6	257341	303122	45782	deletion	Control	IID003488
chr6	257341	303122	45782	deletion	CHD	IID017998
chr6	257341	303122	45782	deletion	CHD	IID018004
chr6	257341	303122	45782	deletion	CHD	IID018157
chr6	257341	303122	45782	deletion	CHD	IID018220
chr6	257341	303122	45782	deletion	CHD	IID018417
chr6	257341	303122	45782	deletion	CHD	IID018475
chr6	257341	303122	45782	deletion	CHD	IID018551
chr6	257341	303122	45782	deletion	CHD	IID018630
chr6	258253	303122	44870	deletion	Control	IID003405
chr6	259531	307995	48465	deletion	CHD	IID000089
chr6	259531	307995	48465	deletion	CHD	IID000122
chr6	259531	307995	48465	deletion	CHD	IID000228
chr2	17153	310189	293037	deletion	CHD	IID005092
chr10	158945	313504	154560	deletion	CHD	IID004040
chr6	257341	315198	57858	deletion	Control	IID003418
chr6	257341	315198	57858	deletion	Control	IID003420
chr6	257341	315198	57858	deletion	Control	IID003438
chr6	257341	315198	57858	deletion	Control	IID003477
chr6	257341	315198	57858	deletion	Control	IID003485
chr6	257341	315198	57858	deletion	Control	IID003701
chr6	257341	315198	57858	deletion	CHD	IID018077
chr6	257341	316402	59062	deletion	CHD	IID018581
chr6	264744	316402	51659	deletion	Control	IID003486
chr6	257341	318793	61453	deletion	Control	IID014985
chr6	266079	319568	53490	deletion	CHD	IID017364
chr4	68821	320590	251770	deletion	Control	IID021564
chr6	202353	324016	121664	deletion	Control	IID010834
chr6	202353	326150	123798	deletion	Control	IID006903
chr6	202353	326150	123798	deletion	Control	IID006942
chr6	202353	326150	123798	deletion	Control	IID007314
chr6	202353	326150	123798	deletion	Control	IID007574
chr6	202353	326150	123798	deletion	Control	IID007771
chr6	202353	326150	123798	deletion	Control	IID009142
chr6	202353	326150	123798	deletion	Control	IID009228
chr6	202353	326150	123798	deletion	Control	IID009518
chr6	202353	326150	123798	deletion	Control	IID009587
chr6	202353	326150	123798	deletion	Control	IID009789
chr6	202353	326150	123798	deletion	Control	IID012874
chr6	202353	326150	123798	deletion	Control	IID012911
chr9	287878	327423	39546	deletion	Control	IID009228
chr4	68821	329687	260867	deletion	Control	IID020072
chr6	299481	335502	36022	deletion	CHD	IID000255
chr6	299481	335502	36022	deletion	CHD	IID000263
chr6	259531	339797	80267	deletion	CHD	IID000162
chr6	259531	339797	80267	deletion	CHD	IID000173
chr6	259531	339797	80267	deletion	CHD	IID000221
chr6	259531	339798	80268	deletion	CHD	IID014517
chr6	259528	339803	80276	deletion	CHD	IID014524
chr6	259528	339803	80276	deletion	CHD	IID014577
chr6	259528	339803	80276	deletion	CHD	IID014582
chr6	259528	339803	80276	deletion	CHD	IID014679
chr6	259528	339803	80276	deletion	CHD	IID014887
chr9	220253	340142	119890	deletion	CHD	IID004685
chr9	274607	341092	66486	deletion	Control	IID022907
chr9	297878	341092	43215	deletion	Control	IID019241
chr9	334508	345300	10793	deletion	Control	IID009707
chr9	324524	348397	23874	deletion	Control	IID009392
chr3	309363	354291	44929	deletion	TAA	IID013381
chr6	279695	354490	74796	deletion	CHD	IID017633
chr6	279695	354490	74796	deletion	CHD	IID017734
chr6	279695	354490	74796	deletion	CHD	IID017911
chr9	216124	354914	138791	deletion	CHD	IID018555
chr9	346739	355300	8562	deletion	Control	IID018740
chr6	266079	360295	94217	deletion	CHD	IID017042
chr9	36587	360439	323853	deletion	CHD	IID014491
chr6	283468	361548	78081	deletion	TAA	IID013251
chr6	283468	361548	78081	deletion	TAA	IID013333
chr6	283468	361548	78081	deletion	TAA	IID013528
chr6	283468	361548	78081	deletion	TAA	IID013857
chr6	322474	361548	39075	deletion	TAA	IID013951
chr6	334923	361548	26626	deletion	TAA	IID013197
chr6	334923	361548	26626	deletion	TAA	IID013235
chr6	334923	361548	26626	deletion	TAA	IID013287
chr6	334923	361548	26626	deletion	TAA	IID013339
chr6	334923	361548	26626	deletion	TAA	IID013419
chr6	334923	361548	26626	deletion	TAA	IID013622
chr6	334923	361548	26626	deletion	TAA	IID013638
chr6	334923	361548	26626	deletion	TAA	IID013646
chr6	334923	361548	26626	deletion	TAA	IID013667
chr6	334923	361548	26626	deletion	TAA	IID013816
chr6	334923	361548	26626	deletion	TAA	IID013828
chr6	334923	361548	26626	deletion	TAA	IID013839
chr6	334923	361548	26626	deletion	TAA	IID013925
chr6	334923	361548	26626	deletion	TAA	IID013946
chr9	317195	362210	45016	deletion	Control	IID002647
chr12	295525	362523	66999	deletion	Control	IID021688
chr6	290598	364588	73991	deletion	CHD	IID017902
chr20	341629	364748	23120	deletion	Control	IID022027
chr20	349306	364748	15443	deletion	Control	IID022134
chr6	257341	365709	108369	deletion	Control	IID003391
chr6	257341	366334	108994	deletion	Control	IID002503
chr6	257341	366334	108994	deletion	Control	IID002545
chr6	257341	366334	108994	deletion	Control	IID003449
chr6	257341	366334	108994	deletion	Control	IID003715
chr6	294274	366334	72061	deletion	CHD	IID018236
chr6	259531	366419	106889	deletion	CHD	IID000107
chr6	259531	366419	106889	deletion	CHD	IID000128
chr6	259531	366419	106889	deletion	CHD	IID000190
chr6	259531	366419	106889	deletion	CHD	IID000194
chr6	296546	366419	69874	deletion	CHD	IID000153
chr6	296546	366419	69874	deletion	CHD	IID000180
chr6	296546	366419	69874	deletion	CHD	IID000182
chr6	296546	366419	69874	deletion	CHD	IID000235
chr6	266079	370362	104284	deletion	CHD	IID017197
chr6	266046	370410	104365	deletion	CHD	IID016525
chr6	266046	370410	104365	deletion	CHD	IID016550
chr6	266106	370410	104305	deletion	CHD	IID016788
chr6	256077	370470	114394	deletion	CHD	IID016121
chr6	266046	370470	104425	deletion	CHD	IID016089
chr6	266046	370470	104425	deletion	CHD	IID016111
chr6	266046	370470	104425	deletion	CHD	IID016136
chr6	266046	370470	104425	deletion	CHD	IID016137
chr6	266046	370470	104425	deletion	CHD	IID016140
chr6	266046	370470	104425	deletion	CHD	IID016179
chr6	266046	370470	104425	deletion	CHD	IID016218
chr6	266046	370470	104425	deletion	CHD	IID016220
chr6	266046	370470	104425	deletion	CHD	IID016223
chr6	266046	370470	104425	deletion	CHD	IID016226
chr6	266046	370470	104425	deletion	CHD	IID016273
chr6	266106	370470	104365	deletion	CHD	IID016530
chr6	275111	370470	95360	deletion	CHD	IID016183
chr6	275111	370470	95360	deletion	CHD	IID016227
chr6	290498	370470	79973	deletion	CHD	IID016171
chr6	290498	370470	79973	deletion	CHD	IID016229
chr6	290498	370470	79973	deletion	CHD	IID016268
chr6	290498	370470	79973	deletion	CHD	IID016919
chr6	295163	370470	75308	deletion	CHD	IID016209
chr6	303197	370470	67274	deletion	CHD	IID015911
chr6	303197	370470	67274	deletion	CHD	IID015939
chr6	303197	370470	67274	deletion	CHD	IID015943
chr6	303197	370470	67274	deletion	CHD	IID015956
chr6	303197	370470	67274	deletion	CHD	IID015965
chr6	303197	370470	67274	deletion	CHD	IID015993
chr6	303197	370470	67274	deletion	CHD	IID016000
chr6	303197	370470	67274	deletion	CHD	IID016008
chr6	303197	370470	67274	deletion	CHD	IID016016
chr6	303197	370470	67274	deletion	CHD	IID016018
chr6	303197	370470	67274	deletion	CHD	IID016049
chr6	303197	370470	67274	deletion	CHD	IID016054
chr6	303197	370470	67274	deletion	CHD	IID016056
chr6	303197	370470	67274	deletion	CHD	IID016070
chr6	303197	370470	67274	deletion	CHD	IID016074
chr6	303197	370470	67274	deletion	CHD	IID016086
chr6	303197	370470	67274	deletion	CHD	IID016101
chr6	303197	370470	67274	deletion	CHD	IID016106
chr6	303197	370470	67274	deletion	CHD	IID016108
chr6	303197	370470	67274	deletion	CHD	IID016115
chr6	303197	370470	67274	deletion	CHD	IID016118
chr6	303197	370470	67274	deletion	CHD	IID016150
chr6	303197	370470	67274	deletion	CHD	IID016160
chr6	303197	370470	67274	deletion	CHD	IID016167
chr6	303197	370470	67274	deletion	CHD	IID016189
chr6	303197	370470	67274	deletion	CHD	IID016215
chr6	303197	370470	67274	deletion	CHD	IID016293
chr6	303197	370470	67274	deletion	CHD	IID016857
chr11	314880	372008	57129	deletion	Control	IID013036
chr6	254255	373442	119188	deletion	Control	IID002670
chr6	258253	373442	115190	deletion	Control	IID003674
chr6	267610	373442	105833	deletion	Control	IID015033
chr6	334167	373442	39276	deletion	Control	IID002594
chr6	259527	375950	116424	deletion	CHD	IID000287
chr6	259527	375950	116424	deletion	CHD	IID000293
chr6	259527	375950	116424	deletion	CHD	IID000297
chr6	266079	375950	109872	deletion	CHD	IID017052
chr6	266079	375950	109872	deletion	CHD	IID017056
chr6	266079	375950	109872	deletion	CHD	IID017103
chr6	266079	375950	109872	deletion	CHD	IID017208
chr6	266079	375950	109872	deletion	CHD	IID017327
chr6	266079	375950	109872	deletion	CHD	IID017328
chr6	266079	375950	109872	deletion	CHD	IID017342
chr6	266079	375950	109872	deletion	CHD	IID017391
chr6	266079	375950	109872	deletion	CHD	IID017398
chr6	266079	375950	109872	deletion	CHD	IID017401
chr6	266079	375950	109872	deletion	CHD	IID017418
chr6	266079	375950	109872	deletion	CHD	IID017450
chr6	266079	375950	109872	deletion	CHD	IID017479
chr6	266079	375950	109872	deletion	CHD	IID017496
chr6	266046	376106	110061	deletion	CHD	IID016088
chr6	266046	376106	110061	deletion	CHD	IID016094
chr6	266046	376106	110061	deletion	CHD	IID016098
chr6	266046	376106	110061	deletion	CHD	IID016132
chr6	266046	376106	110061	deletion	CHD	IID016144
chr6	266046	376106	110061	deletion	CHD	IID016165
chr6	266046	376106	110061	deletion	CHD	IID016186
chr6	266046	376106	110061	deletion	CHD	IID016200
chr6	266046	376106	110061	deletion	CHD	IID016214
chr6	266046	376106	110061	deletion	CHD	IID016238
chr6	266046	376106	110061	deletion	CHD	IID016283
chr6	266046	376106	110061	deletion	CHD	IID016313
chr6	266046	376106	110061	deletion	CHD	IID016326
chr6	266046	376106	110061	deletion	CHD	IID016367
chr6	266046	376106	110061	deletion	CHD	IID016382
chr6	266046	376106	110061	deletion	CHD	IID016412
chr6	266046	376106	110061	deletion	CHD	IID016482
chr6	266046	376106	110061	deletion	CHD	IID016504
chr6	266046	376106	110061	deletion	CHD	IID016508
chr6	266046	376106	110061	deletion	CHD	IID016518
chr6	266046	376106	110061	deletion	CHD	IID016534
chr6	266046	376106	110061	deletion	CHD	IID016542
chr6	266046	376106	110061	deletion	CHD	IID016568
chr6	266046	376106	110061	deletion	CHD	IID016587
chr6	266046	376106	110061	deletion	CHD	IID016618
chr6	266046	376106	110061	deletion	CHD	IID016621
chr6	266046	376106	110061	deletion	CHD	IID016640
chr6	266046	376106	110061	deletion	CHD	IID016646
chr6	266046	376106	110061	deletion	CHD	IID016659
chr6	266046	376106	110061	deletion	CHD	IID016677
chr6	266046	376106	110061	deletion	CHD	IID016698
chr6	266046	376106	110061	deletion	CHD	IID016720
chr6	266046	376106	110061	deletion	CHD	IID016737
chr6	266046	376106	110061	deletion	CHD	IID016739
chr6	266046	376106	110061	deletion	CHD	IID016740
chr6	266046	376106	110061	deletion	CHD	IID016753
chr6	266046	376106	110061	deletion	CHD	IID016782
chr6	266046	376106	110061	deletion	CHD	IID016809
chr6	266046	376106	110061	deletion	CHD	IID016813
chr6	266046	376106	110061	deletion	CHD	IID016866
chr6	266046	376106	110061	deletion	CHD	IID016891
chr6	266046	376106	110061	deletion	CHD	IID016916
chr6	266046	376106	110061	deletion	CHD	IID016938
chr6	266046	376106	110061	deletion	CHD	IID016975
chr6	266046	376106	110061	deletion	CHD	IID016978
chr6	275111	376106	100996	deletion	CHD	IID016304
chr6	275111	376106	100996	deletion	CHD	IID016309
chr6	275111	376106	100996	deletion	CHD	IID016807
chr6	275111	376106	100996	deletion	CHD	IID016834
chr6	275111	376106	100996	deletion	CHD	IID016893
chr6	275111	376106	100996	deletion	CHD	IID016904
chr6	275111	376106	100996	deletion	CHD	IID017006
chr6	290498	376106	85609	deletion	CHD	IID016174
chr6	290498	376106	85609	deletion	CHD	IID016573
chr6	303197	376106	72910	deletion	CHD	IID015920
chr6	303197	376106	72910	deletion	CHD	IID015934
chr6	303197	376106	72910	deletion	CHD	IID015954
chr6	303197	376106	72910	deletion	CHD	IID015995
chr6	303197	376106	72910	deletion	CHD	IID016020
chr6	303197	376106	72910	deletion	CHD	IID016031
chr6	303197	376106	72910	deletion	CHD	IID016034
chr6	303197	376106	72910	deletion	CHD	IID016041
chr6	303197	376106	72910	deletion	CHD	IID016057
chr6	303197	376106	72910	deletion	CHD	IID016090
chr6	303197	376106	72910	deletion	CHD	IID016095
chr6	303197	376106	72910	deletion	CHD	IID016138
chr6	303197	376106	72910	deletion	CHD	IID016233
chr6	303197	376106	72910	deletion	CHD	IID016340
chr6	303197	376106	72910	deletion	CHD	IID016354
chr6	303197	376106	72910	deletion	CHD	IID016413
chr6	303197	376106	72910	deletion	CHD	IID016438
chr6	303197	376106	72910	deletion	CHD	IID016710
chr6	303197	376106	72910	deletion	CHD	IID016878
chr6	303197	376106	72910	deletion	CHD	IID017026
chr6	294713	376926	82214	deletion	Control	IID002616
chr9	353621	378367	24747	deletion	Control	IID009392
chr6	267610	378704	111095	deletion	Control	IID003796
chr6	253272	378971	125700	deletion	CHD	IID017623
chr6	253272	378971	125700	deletion	CHD	IID017632
chr6	253272	378971	125700	deletion	CHD	IID017696
chr6	253272	378971	125700	deletion	CHD	IID017698
chr6	257341	379004	121664	deletion	Control	IID002311
chr6	257341	379004	121664	deletion	Control	IID002501
chr6	257341	379004	121664	deletion	Control	IID002817
chr6	257341	379004	121664	deletion	Control	IID002829
chr6	257341	379004	121664	deletion	Control	IID002888
chr6	257341	379004	121664	deletion	Control	IID003207
chr6	257341	379004	121664	deletion	Control	IID003414
chr6	257341	379004	121664	deletion	Control	IID003435
chr6	257341	379004	121664	deletion	Control	IID003437
chr6	257341	379004	121664	deletion	Control	IID003492
chr6	257341	379004	121664	deletion	Control	IID014395
chr6	257341	379004	121664	deletion	CHD	IID018038
chr6	257341	379004	121664	deletion	CHD	IID018079
chr6	257341	379004	121664	deletion	CHD	IID018129
chr6	257341	379004	121664	deletion	CHD	IID018149
chr6	257341	379004	121664	deletion	CHD	IID018250
chr6	257341	379004	121664	deletion	CHD	IID018275
chr6	257341	379004	121664	deletion	CHD	IID018297
chr6	257341	379004	121664	deletion	CHD	IID018389
chr6	257341	379004	121664	deletion	CHD	IID018448
chr6	257341	379004	121664	deletion	CHD	IID018451
chr6	257341	379004	121664	deletion	CHD	IID018459
chr6	257341	379004	121664	deletion	CHD	IID018520
chr6	257341	379004	121664	deletion	CHD	IID018547
chr6	257341	379004	121664	deletion	CHD	IID018653
chr6	257341	379004	121664	deletion	CHD	IID018668
chr6	258253	379004	120752	deletion	Control	IID002483
chr6	258253	379004	120752	deletion	Control	IID014369
chr6	260364	379004	118641	deletion	Control	IID002332
chr6	260364	379004	118641	deletion	Control	IID002389
chr6	260364	379004	118641	deletion	Control	IID002440
chr6	264744	379004	114261	deletion	Control	IID003588
chr6	264744	379004	114261	deletion	Control	IID003826
chr6	264744	379004	114261	deletion	CHD	IID018618
chr6	267610	379004	111395	deletion	Control	IID015050
chr6	269735	379004	109270	deletion	Control	IID002898
chr6	277348	379004	101657	deletion	Control	IID002409
chr6	290586	379004	88419	deletion	Control	IID015027
chr6	290586	379004	88419	deletion	Control	IID015052
chr6	291070	379004	87935	deletion	Control	IID015051
chr6	294825	379004	84180	deletion	Control	IID002310
chr6	302294	379004	76711	deletion	Control	IID002418
chr6	302294	379004	76711	deletion	Control	IID002445
chr6	302294	379004	76711	deletion	Control	IID003663
chr6	314950	379004	64055	deletion	Control	IID003581
chr6	327519	379004	51486	deletion	Control	IID003271
chr6	258265	379016	120752	deletion	CHD	IID017857
chr18	303389	379750	76362	deletion	Control	IID003351
chr6	257353	380822	123470	deletion	CHD	IID017659
chr6	257353	380822	123470	deletion	CHD	IID017886
chr6	257341	381138	123798	deletion	Control	IID002301
chr6	257341	381138	123798	deletion	Control	IID002325
chr6	257341	381138	123798	deletion	Control	IID002330
chr6	257341	381138	123798	deletion	Control	IID002478
chr6	257341	381138	123798	deletion	Control	IID002567
chr6	257341	381138	123798	deletion	Control	IID002660
chr6	257341	381138	123798	deletion	Control	IID002699
chr6	257341	381138	123798	deletion	Control	IID003219
chr6	257341	381138	123798	deletion	Control	IID003262
chr6	257341	381138	123798	deletion	Control	IID003415
chr6	257341	381138	123798	deletion	Control	IID003424
chr6	257341	381138	123798	deletion	Control	IID003507
chr6	257341	381138	123798	deletion	Control	IID003541
chr6	257341	381138	123798	deletion	Control	IID003692
chr6	257341	381138	123798	deletion	Control	IID003694
chr6	257341	381138	123798	deletion	Control	IID003757
chr6	257341	381138	123798	deletion	Control	IID003766
chr6	257341	381138	123798	deletion	Control	IID003788
chr6	257341	381138	123798	deletion	Control	IID003815
chr6	257341	381138	123798	deletion	Control	IID014358
chr6	257341	381138	123798	deletion	Control	IID014366
chr6	257341	381138	123798	deletion	Control	IID014431
chr6	257341	381138	123798	deletion	Control	IID014995
chr6	257341	381138	123798	deletion	Control	IID015048
chr6	257341	381138	123798	deletion	Control	IID015071
chr6	257341	381138	123798	deletion	CHD	IID017965
chr6	257341	381138	123798	deletion	CHD	IID018189
chr6	257341	381138	123798	deletion	CHD	IID018348
chr6	257341	381138	123798	deletion	CHD	IID018546
chr6	257341	381138	123798	deletion	CHD	IID018655
chr6	258253	381138	122886	deletion	Control	IID002497
chr6	258253	381138	122886	deletion	Control	IID014400
chr6	260364	381138	120775	deletion	Control	IID002326
chr6	264744	381138	116395	deletion	Control	IID002364
chr6	264744	381138	116395	deletion	Control	IID002439
chr6	267610	381138	113529	deletion	Control	IID003761
chr6	267610	381138	113529	deletion	Control	IID014419
chr6	271761	381138	109378	deletion	Control	IID003549
chr6	290586	381138	90553	deletion	Control	IID002637
chr6	290586	381138	90553	deletion	Control	IID003632
chr6	294274	381138	86865	deletion	Control	IID014454
chr6	294713	381138	86426	deletion	Control	IID002632
chr6	294713	381138	86426	deletion	Control	IID003624
chr6	323564	381138	57575	deletion	Control	IID002568
chr6	252772	381150	128379	deletion	CHD	IID017815
chr6	252772	381150	128379	deletion	CHD	IID017845
chr6	252772	381150	128379	deletion	CHD	IID017876
chr6	253272	381150	127879	deletion	CHD	IID017728
chr6	257353	381150	123798	deletion	CHD	IID017621
chr6	257353	381150	123798	deletion	CHD	IID017631
chr6	257353	381150	123798	deletion	CHD	IID017649
chr6	257353	381150	123798	deletion	CHD	IID017653
chr6	257353	381150	123798	deletion	CHD	IID017654
chr6	257353	381150	123798	deletion	CHD	IID017660
chr6	257353	381150	123798	deletion	CHD	IID017670
chr6	257353	381150	123798	deletion	CHD	IID017678
chr6	257353	381150	123798	deletion	CHD	IID017710
chr6	257353	381150	123798	deletion	CHD	IID017720
chr6	257353	381150	123798	deletion	CHD	IID017723
chr6	257353	381150	123798	deletion	CHD	IID017735
chr6	257353	381150	123798	deletion	CHD	IID017747
chr6	257353	381150	123798	deletion	CHD	IID017756
chr6	257353	381150	123798	deletion	CHD	IID017780
chr6	257353	381150	123798	deletion	CHD	IID017786
chr6	257353	381150	123798	deletion	CHD	IID017789
chr6	257353	381150	123798	deletion	CHD	IID017790
chr6	257353	381150	123798	deletion	CHD	IID017791
chr6	257353	381150	123798	deletion	CHD	IID017792
chr6	257353	381150	123798	deletion	CHD	IID017798
chr6	257353	381150	123798	deletion	CHD	IID017799
chr6	257353	381150	123798	deletion	CHD	IID017801
chr6	257353	381150	123798	deletion	CHD	IID017803
chr6	257353	381150	123798	deletion	CHD	IID017805
chr6	257353	381150	123798	deletion	CHD	IID017806
chr6	257353	381150	123798	deletion	CHD	IID017814
chr6	257353	381150	123798	deletion	CHD	IID017819
chr6	257353	381150	123798	deletion	CHD	IID017821
chr6	257353	381150	123798	deletion	CHD	IID017823
chr6	257353	381150	123798	deletion	CHD	IID017824
chr6	257353	381150	123798	deletion	CHD	IID017825
chr6	257353	381150	123798	deletion	CHD	IID017828
chr6	257353	381150	123798	deletion	CHD	IID017830
chr6	257353	381150	123798	deletion	CHD	IID017835
chr6	257353	381150	123798	deletion	CHD	IID017839
chr6	257353	381150	123798	deletion	CHD	IID017842
chr6	257353	381150	123798	deletion	CHD	IID017843
chr6	257353	381150	123798	deletion	CHD	IID017844
chr6	257353	381150	123798	deletion	CHD	IID017849
chr6	257353	381150	123798	deletion	CHD	IID017850
chr6	257353	381150	123798	deletion	CHD	IID017851
chr6	257353	381150	123798	deletion	CHD	IID017858
chr6	257353	381150	123798	deletion	CHD	IID017859
chr6	257353	381150	123798	deletion	CHD	IID017883
chr6	257353	381150	123798	deletion	CHD	IID017888
chr6	257353	381150	123798	deletion	CHD	IID017891
chr6	257353	381150	123798	deletion	CHD	IID017912
chr6	257353	381150	123798	deletion	CHD	IID017919
chr6	257353	381150	123798	deletion	CHD	IID017928
chr6	257353	381150	123798	deletion	CHD	IID017930
chr6	257353	381150	123798	deletion	CHD	IID017938
chr6	257353	381150	123798	deletion	CHD	IID017942
chr6	257353	381150	123798	deletion	CHD	IID017949
chr6	257353	381150	123798	deletion	Control	IID022744
chr6	334923	381919	46997	deletion	TAA	IID013928
chr6	344991	381919	36929	deletion	TAA	IID013649
chr6	344991	381919	36929	deletion	TAA	IID013940
chr6	290586	382898	92313	deletion	Control	IID014970
chr6	294713	382898	88186	deletion	Control	IID003619
chr6	302294	382898	80605	deletion	Control	IID002603
chr6	252772	384522	131751	deletion	CHD	IID017684
chr6	252772	384522	131751	deletion	CHD	IID017788
chr6	252772	384522	131751	deletion	CHD	IID017833
chr6	257353	384522	127170	deletion	CHD	IID017929
chr6	264744	385773	121030	deletion	Control	IID014474
chr6	253272	385785	132514	deletion	CHD	IID017871
chr5	371958	387877	15920	deletion	TAA	IID013310
chr6	256077	390520	134444	deletion	CHD	IID016906
chr6	266046	390520	124475	deletion	CHD	IID016158
chr6	295163	390520	95358	deletion	CHD	IID016773
chr6	303197	390520	87324	deletion	CHD	IID015960
chr16	354609	394268	39660	deletion	Control	IID011943
chr6	296257	395635	99379	deletion	TAA	IID013321
chr6	356217	395635	39419	deletion	CHD	IID017633
chr6	356217	395635	39419	deletion	CHD	IID017734
chr6	356217	395635	39419	deletion	CHD	IID017911
chr18	367725	398148	30424	deletion	Control	IID022812
chr9	287878	400371	112494	deletion	Control	IID009051
chr6	266079	405490	139412	deletion	CHD	IID017062
chr8	362979	418909	55931	deletion	CHD	IID003026
chr19	376382	422239	45858	deletion	Control	IID014341
chr19	384644	422239	37596	deletion	Control	IID002734
chr19	384644	422239	37596	deletion	Control	IID003222
chr16	394817	430012	35196	deletion	Control	IID003608
chr9	264607	430684	166078	deletion	Control	IID012221
chr4	339296	435795	96500	deletion	Control	IID009399
chr19	417556	437810	20255	deletion	Control	IID002354
chr19	417556	437810	20255	deletion	Control	IID002398
chr18	370446	439314	68869	deletion	Control	IID003526
chr4	406364	439572	33209	deletion	Control	IID002762
chr19	417556	441627	24072	deletion	Control	IID003689
chr11	358027	444629	86603	deletion	TAA	IID013516
chr11	366710	444629	77920	deletion	TAA	IID013495
chr11	392079	444629	52551	deletion	TAA	IID013321
chr11	392079	444629	52551	deletion	TAA	IID013588
chr11	403980	444629	40650	deletion	TAA	IID013602
chr11	409815	444629	34815	deletion	TAA	IID013506
chr18	155520	445121	289602	deletion	CHD	IID004817
chr19	417556	445480	27925	deletion	Control	IID003228
chr16	419092	449346	30255	deletion	Control	IID002470
chr16	419092	449346	30255	deletion	Control	IID003650
chr16	419092	449346	30255	deletion	Control	IID003654
chr16	419092	449346	30255	deletion	Control	IID003666
chr19	417556	451069	33514	deletion	Control	IID002758
chr8	202262	452134	249873	deletion	CHD	IID016058
chr16	414608	453845	39238	deletion	Control	IID015008
chr16	419092	454255	35164	deletion	Control	IID002574
chr16	419092	454255	35164	deletion	Control	IID002758
chr16	419092	454255	35164	deletion	Control	IID015071
chr11	377795	456109	78315	deletion	Control	IID002471
chr19	417556	464670	47115	deletion	Control	IID003664
chr16	419092	467586	48495	deletion	Control	IID002437
chr11	371265	468010	96746	deletion	Control	IID002915
chr17	346628	469479	122852	deletion	Control	IID012488
chr16	419092	470257	51166	deletion	Control	IID002496
chr4	429104	476963	47860	deletion	Control	IID020145
chr16	414930	480097	65168	deletion	TAA	IID013516
chr16	432751	480097	47347	deletion	TAA	IID013219
chr16	432751	480097	47347	deletion	TAA	IID013272
chr16	432751	480097	47347	deletion	TAA	IID013460
chr4	429104	481810	52707	deletion	Control	IID022664
chr19	454430	482222	27793	deletion	TAA	IID013495
chr8	457397	482961	25565	deletion	Control	IID009297
chr8	457397	482961	25565	deletion	Control	IID009561
chr9	472921	488237	15317	deletion	Control	IID007149
chr17	87009	490921	403913	deletion	CHD	IID004211
chr6	471435	492343	20909	deletion	CHD	IID018406
chr8	467385	492949	25565	deletion	Control	IID002961
chr8	467397	492961	25565	deletion	CHD	IID017931
chr17	476581	500735	24155	deletion	Control	IID003379
chr17	476581	500735	24155	deletion	Control	IID014464
chr17	476593	500747	24155	deletion	CHD	IID017854
chr8	439204	512864	73661	deletion	Control	IID011441
chr17	491724	516956	25233	deletion	TAA	IID013321
chr20	13557	519399	505843	deletion	Control	IID012541
chr4	65677	522417	456741	deletion	Control	IID020521
chr8	439204	522873	83670	deletion	Control	IID010113
chr9	510546	526982	16437	deletion	CHD	IID018671
chr9	516638	526982	10345	deletion	CHD	IID017992
chr9	511094	526994	15901	deletion	Control	IID019059
chr9	511094	526994	15901	deletion	Control	IID020829
chr9	511094	526994	15901	deletion	Control	IID022504
chr9	516638	526994	10357	deletion	Control	IID002153
chr9	516638	526994	10357	deletion	Control	IID018750
chr9	518099	526994	8896	deletion	Control	IID020027
chr8	456835	532873	76039	deletion	Control	IID019817
chr12	520808	538172	17365	deletion	CHD	IID003880
chr4	71553	541094	469542	deletion	CHD	IID005138
chr11	440229	549960	109732	deletion	Control	IID003248
chr5	404713	555138	150426	deletion	CHD	IID000615
chr17	279894	561550	281657	deletion	Control	IID009905
chr17	507601	561550	53950	deletion	Control	IID011988
chr9	554786	563003	8218	deletion	Control	IID008993
chr1	120840	564485	443646	deletion	CHD	IID000201
chr1	61723	564774	503052	deletion	Control	IID002453
chr1	61723	564774	503052	deletion	Control	IID002468
chr1	61723	564774	503052	deletion	Control	IID002498
chr1	61723	564774	503052	deletion	Control	IID002735
chr1	61723	564774	503052	deletion	Control	IID002762
chr1	61723	564774	503052	deletion	Control	IID003362
chr1	61723	564774	503052	deletion	Control	IID003660
chr1	61723	564774	503052	deletion	Control	IID003803
chr1	61723	564774	503052	deletion	Control	IID014467
chr1	120840	566023	445184	deletion	CHD	IID000078
chr1	61723	567754	506032	deletion	Control	IID002745
chr1	61723	567754	506032	deletion	Control	IID002917
chr1	356431	567754	211324	deletion	Control	IID003547
chr8	212123	587826	375704	deletion	CHD	IID014063
chr8	540949	590380	49432	deletion	CHD	IID017875
chr8	545790	590380	44591	deletion	Control	IID021366
chr20	545635	591678	46044	deletion	Control	IID012541
chr9	582866	591969	9104	deletion	Control	IID000801
chr9	582866	591969	9104	deletion	Control	IID000869
chr9	582866	591969	9104	deletion	Control	IID001229
chr9	582866	591969	9104	deletion	Control	IID001618
chr9	582866	591969	9104	deletion	Control	IID001707
chr9	582866	591969	9104	deletion	Control	IID019237
chr9	582866	591969	9104	deletion	Control	IID019473
chr9	582866	591969	9104	deletion	Control	IID019849
chr9	582866	591969	9104	deletion	Control	IID020085
chr9	582866	591969	9104	deletion	Control	IID020311
chr9	582866	591969	9104	deletion	Control	IID020856
chr9	582866	591969	9104	deletion	Control	IID021882
chr9	582866	591969	9104	deletion	Control	IID022976
chr9	579252	592904	13653	deletion	Control	IID007133
chr9	581969	592904	10936	deletion	Control	IID007029
chr9	581969	592904	10936	deletion	Control	IID007119
chr9	581969	592904	10936	deletion	Control	IID007253
chr9	581969	592904	10936	deletion	Control	IID007324
chr9	581969	592904	10936	deletion	Control	IID007525
chr9	581969	592904	10936	deletion	Control	IID007984
chr9	581969	592904	10936	deletion	Control	IID008427
chr9	581969	592904	10936	deletion	Control	IID008875
chr9	581969	592904	10936	deletion	Control	IID009269
chr9	581969	592904	10936	deletion	Control	IID009740
chr9	581969	592904	10936	deletion	Control	IID010171
chr9	581969	592904	10936	deletion	Control	IID010815
chr9	581969	592904	10936	deletion	Control	IID011484
chr9	581969	592904	10936	deletion	Control	IID011534
chr9	581969	592904	10936	deletion	Control	IID011729
chr9	581969	592904	10936	deletion	Control	IID011929
chr9	581969	592904	10936	deletion	Control	IID012023
chr9	581969	592904	10936	deletion	Control	IID012157
chr9	581969	592904	10936	deletion	Control	IID012333
chr9	582866	593900	11035	deletion	CHD	IID014268
chr9	582866	593900	11035	deletion	CHD	IID014295
chr9	582866	593900	11035	deletion	CHD	IID017964
chr9	582866	593900	11035	deletion	CHD	IID018174
chr9	582866	593900	11035	deletion	CHD	IID018362
chr9	582866	593900	11035	deletion	CHD	IID018426
chr9	582866	593900	11035	deletion	Control	IID021268
chr8	563276	595897	32622	deletion	Control	IID002570
chr9	581967	597572	15606	deletion	Control	IID009805
chr9	581967	597817	15851	deletion	Control	IID011304
chr9	554786	597938	43153	deletion	Control	IID013046
chr9	579252	597938	18687	deletion	Control	IID006930
chr9	579252	597938	18687	deletion	Control	IID006975
chr9	579252	597938	18687	deletion	Control	IID009137
chr9	579252	597938	18687	deletion	Control	IID009410
chr9	579252	597938	18687	deletion	Control	IID009558
chr9	579252	597938	18687	deletion	Control	IID009908
chr9	579252	597938	18687	deletion	Control	IID011493
chr9	579252	597938	18687	deletion	Control	IID011700
chr9	579252	597938	18687	deletion	Control	IID012154
chr9	581967	597938	15972	deletion	Control	IID006701
chr9	581967	597938	15972	deletion	Control	IID006734
chr9	581967	597938	15972	deletion	Control	IID006802
chr9	581967	597938	15972	deletion	Control	IID006878
chr9	581967	597938	15972	deletion	Control	IID006899
chr9	581967	597938	15972	deletion	Control	IID006911
chr9	581967	597938	15972	deletion	Control	IID007008
chr9	581967	597938	15972	deletion	Control	IID007028
chr9	581967	597938	15972	deletion	Control	IID007044
chr9	581967	597938	15972	deletion	Control	IID007116
chr9	581967	597938	15972	deletion	Control	IID007193
chr9	581967	597938	15972	deletion	Control	IID007242
chr9	581967	597938	15972	deletion	Control	IID007320
chr9	581967	597938	15972	deletion	Control	IID007330
chr9	581967	597938	15972	deletion	Control	IID007362
chr9	581967	597938	15972	deletion	Control	IID007376
chr9	581967	597938	15972	deletion	Control	IID007392
chr9	581967	597938	15972	deletion	Control	IID007447
chr9	581967	597938	15972	deletion	Control	IID007532
chr9	581967	597938	15972	deletion	Control	IID007573
chr9	581967	597938	15972	deletion	Control	IID007670
chr9	581967	597938	15972	deletion	Control	IID007695
chr9	581967	597938	15972	deletion	Control	IID007859
chr9	581967	597938	15972	deletion	Control	IID007863
chr9	581967	597938	15972	deletion	Control	IID007893
chr9	581967	597938	15972	deletion	Control	IID007945
chr9	581967	597938	15972	deletion	Control	IID007980
chr9	581967	597938	15972	deletion	Control	IID008006
chr9	581967	597938	15972	deletion	Control	IID008032
chr9	581967	597938	15972	deletion	Control	IID008065
chr9	581967	597938	15972	deletion	Control	IID008164
chr9	581967	597938	15972	deletion	Control	IID008203
chr9	581967	597938	15972	deletion	Control	IID008257
chr9	581967	597938	15972	deletion	Control	IID008338
chr9	581967	597938	15972	deletion	Control	IID008386
chr9	581967	597938	15972	deletion	Control	IID008428
chr9	581967	597938	15972	deletion	Control	IID008442
chr9	581967	597938	15972	deletion	Control	IID008534
chr9	581967	597938	15972	deletion	Control	IID008641
chr9	581967	597938	15972	deletion	Control	IID008647
chr9	581967	597938	15972	deletion	Control	IID008662
chr9	581967	597938	15972	deletion	Control	IID008720
chr9	581967	597938	15972	deletion	Control	IID008746
chr9	581967	597938	15972	deletion	Control	IID008759
chr9	581967	597938	15972	deletion	Control	IID008774
chr9	581967	597938	15972	deletion	Control	IID008783
chr9	581967	597938	15972	deletion	Control	IID008842
chr9	581967	597938	15972	deletion	Control	IID008882
chr9	581967	597938	15972	deletion	Control	IID009018
chr9	581967	597938	15972	deletion	Control	IID009032
chr9	581967	597938	15972	deletion	Control	IID009097
chr9	581967	597938	15972	deletion	Control	IID009174
chr9	581967	597938	15972	deletion	Control	IID009317
chr9	581967	597938	15972	deletion	Control	IID009319
chr9	581967	597938	15972	deletion	Control	IID009416
chr9	581967	597938	15972	deletion	Control	IID009438
chr9	581967	597938	15972	deletion	Control	IID009575
chr9	581967	597938	15972	deletion	Control	IID009580
chr9	581967	597938	15972	deletion	Control	IID009602
chr9	581967	597938	15972	deletion	Control	IID009606
chr9	581967	597938	15972	deletion	Control	IID009663
chr9	581967	597938	15972	deletion	Control	IID009699
chr9	581967	597938	15972	deletion	Control	IID009754
chr9	581967	597938	15972	deletion	Control	IID009815
chr9	581967	597938	15972	deletion	Control	IID009824
chr9	581967	597938	15972	deletion	Control	IID009843
chr9	581967	597938	15972	deletion	Control	IID009887
chr9	581967	597938	15972	deletion	Control	IID009932
chr9	581967	597938	15972	deletion	Control	IID009954
chr9	581967	597938	15972	deletion	Control	IID009973
chr9	581967	597938	15972	deletion	Control	IID010211
chr9	581967	597938	15972	deletion	Control	IID010307
chr9	581967	597938	15972	deletion	Control	IID010319
chr9	581967	597938	15972	deletion	Control	IID010362
chr9	581967	597938	15972	deletion	Control	IID010367
chr9	581967	597938	15972	deletion	Control	IID010394
chr9	581967	597938	15972	deletion	Control	IID010401
chr9	581967	597938	15972	deletion	Control	IID010435
chr9	581967	597938	15972	deletion	Control	IID010443
chr9	581967	597938	15972	deletion	Control	IID010456
chr9	581967	597938	15972	deletion	Control	IID010462
chr9	581967	597938	15972	deletion	Control	IID010492
chr9	581967	597938	15972	deletion	Control	IID010505
chr9	581967	597938	15972	deletion	Control	IID010780
chr9	581967	597938	15972	deletion	Control	IID010902
chr9	581967	597938	15972	deletion	Control	IID010906
chr9	581967	597938	15972	deletion	Control	IID010939
chr9	581967	597938	15972	deletion	Control	IID010952
chr9	581967	597938	15972	deletion	Control	IID010974
chr9	581967	597938	15972	deletion	Control	IID011060
chr9	581967	597938	15972	deletion	Control	IID011107
chr9	581967	597938	15972	deletion	Control	IID011170
chr9	581967	597938	15972	deletion	Control	IID011225
chr9	581967	597938	15972	deletion	Control	IID011326
chr9	581967	597938	15972	deletion	Control	IID011336
chr9	581967	597938	15972	deletion	Control	IID011425
chr9	581967	597938	15972	deletion	Control	IID011440
chr9	581967	597938	15972	deletion	Control	IID011482
chr9	581967	597938	15972	deletion	Control	IID011483
chr9	581967	597938	15972	deletion	Control	IID011509
chr9	581967	597938	15972	deletion	Control	IID011583
chr9	581967	597938	15972	deletion	Control	IID011659
chr9	581967	597938	15972	deletion	Control	IID011660
chr9	581967	597938	15972	deletion	Control	IID011758
chr9	581967	597938	15972	deletion	Control	IID011764
chr9	581967	597938	15972	deletion	Control	IID012093
chr9	581967	597938	15972	deletion	Control	IID012098
chr9	581967	597938	15972	deletion	Control	IID012126
chr9	581967	597938	15972	deletion	Control	IID012127
chr9	581967	597938	15972	deletion	Control	IID012231
chr9	581967	597938	15972	deletion	Control	IID012240
chr9	581967	597938	15972	deletion	Control	IID012289
chr9	581967	597938	15972	deletion	Control	IID012311
chr9	581967	597938	15972	deletion	Control	IID012393
chr9	581967	597938	15972	deletion	Control	IID012409
chr9	581967	597938	15972	deletion	Control	IID012450
chr9	581967	597938	15972	deletion	Control	IID012489
chr9	581967	597938	15972	deletion	Control	IID012498
chr9	581967	597938	15972	deletion	Control	IID012501
chr9	581967	597938	15972	deletion	Control	IID012514
chr9	581967	597938	15972	deletion	Control	IID012553
chr9	581967	597938	15972	deletion	Control	IID012659
chr9	581967	597938	15972	deletion	Control	IID012661
chr9	581967	597938	15972	deletion	Control	IID012763
chr9	581967	597938	15972	deletion	Control	IID012776
chr9	581967	597938	15972	deletion	Control	IID012876
chr9	581967	597938	15972	deletion	Control	IID012906
chr9	581967	597938	15972	deletion	Control	IID013051
chr9	581967	597938	15972	deletion	Control	IID013142
chr9	579252	598684	19433	deletion	Control	IID012379
chr9	581967	598684	16718	deletion	Control	IID006756
chr9	581967	598684	16718	deletion	Control	IID009134
chr9	581967	598684	16718	deletion	Control	IID012742
chr9	516994	598809	81816	deletion	Control	IID008813
chr6	577318	604970	27653	deletion	Control	IID021527
chr19	518686	605986	87301	deletion	TAA	IID013544
chr9	591967	607926	15960	deletion	CHD	IID018307
chr9	591967	608704	16738	deletion	CHD	IID018530
chr12	573434	609564	36131	deletion	Control	IID019030
chr12	573434	609564	36131	deletion	Control	IID019317
chr12	573434	609564	36131	deletion	Control	IID019696
chr12	573434	609564	36131	deletion	Control	IID020067
chr12	573434	609564	36131	deletion	Control	IID022590
chr9	526994	617817	90824	deletion	Control	IID020027
chr9	579442	617817	38376	deletion	Control	IID001761
chr9	579252	619293	40042	deletion	Control	IID012271
chr9	579252	619469	40218	deletion	Control	IID008321
chr1	61723	625459	563737	deletion	Control	IID002317
chr1	61723	625459	563737	deletion	Control	IID002378
chr1	61723	625459	563737	deletion	Control	IID002926
chr1	61723	625459	563737	deletion	Control	IID003330
chr1	61723	625459	563737	deletion	Control	IID003475
chr1	86312	625459	539148	deletion	Control	IID014428
chr4	73508	626786	553279	deletion	CHD	IID000651
chr9	479812	629894	150083	deletion	Control	IID020789
chr10	556129	631042	74914	deletion	TAA	IID013960
chr18	580351	633531	53181	deletion	CHD	IID015794
chr18	562422	635715	73294	deletion	Control	IID003389
chr18	562434	635727	73294	deletion	Control	IID021164
chr10	587450	636802	49353	deletion	Control	IID008223
chr10	587450	636802	49353	deletion	Control	IID008381
chr8	531083	637070	105988	deletion	Control	IID022632
chr16	554458	637213	82756	deletion	TAA	IID013198
chr10	587450	638941	51492	deletion	Control	IID011347
chr19	588305	642381	54077	deletion	TAA	IID013570
chr17	147476	645939	498464	deletion	Control	IID010004
chr8	622781	646902	24122	deletion	TAA	IID013487
chr8	634607	646902	12296	deletion	TAA	IID013198
chr8	634607	646902	12296	deletion	TAA	IID013460
chr8	629903	649191	19289	deletion	TAA	IID013478
chr5	604241	651644	47404	deletion	Control	IID010826
chr19	588305	651853	63549	deletion	TAA	IID013460
chr19	588305	651853	63549	deletion	TAA	IID013757
chr9	588657	654518	65862	deletion	CHD	IID016352
chr11	589246	660212	70967	deletion	Control	IID003654
chr19	581070	663930	82861	deletion	TAA	IID013762
chr19	588305	663930	75626	deletion	TAA	IID013478
chr19	588305	663930	75626	deletion	TAA	IID013588
chr19	614967	663930	48964	deletion	TAA	IID013310
chr19	581070	675514	94445	deletion	TAA	IID013198
chr19	581070	675514	94445	deletion	TAA	IID013390
chr19	417556	675522	257967	deletion	Control	IID003643
chr19	579100	675522	96423	deletion	Control	IID002545
chr19	588305	682011	93707	deletion	TAA	IID013366
chr19	613898	682011	68114	deletion	TAA	IID013219
chr19	579100	685205	106106	deletion	Control	IID002496
chr19	556138	686182	130045	deletion	Control	IID003434
chr19	575083	686182	111100	deletion	Control	IID003479
chr19	579100	686182	107083	deletion	Control	IID014996
chr10	626122	689090	62969	deletion	Control	IID007714
chr19	581070	691910	110841	deletion	TAA	IID013487
chr9	601164	692413	91250	deletion	Control	IID009230
chr9	611152	694827	83676	deletion	CHD	IID018033
chr9	601164	695169	94006	deletion	Control	IID006929
chr9	601164	695169	94006	deletion	Control	IID007166
chr9	601164	695169	94006	deletion	Control	IID008570
chr9	601164	695169	94006	deletion	Control	IID009135
chr9	601164	695169	94006	deletion	Control	IID009511
chr9	601164	695169	94006	deletion	Control	IID012619
chr9	601164	695510	94347	deletion	Control	IID008935
chr9	622236	697983	75748	deletion	CHD	IID016215
chr9	622236	697983	75748	deletion	CHD	IID016629
chr9	622236	697983	75748	deletion	CHD	IID016712
chr17	710868	722159	11292	deletion	Control	IID010260
chr5	698371	742040	43670	deletion	Control	IID019633
chr5	698371	743839	45469	deletion	Control	IID018861
chr5	698371	743839	45469	deletion	Control	IID023068
chr16	701656	746885	45230	deletion	TAA	IID013460
chr16	717523	746885	29363	deletion	TAA	IID013390
chr16	711905	751874	39970	deletion	Control	IID003432
chr5	697770	759188	61419	deletion	CHD	IID000072
chr5	574904	759229	184326	deletion	CHD	IID014789
chr5	685504	761114	75611	deletion	Control	IID003742
chr5	681302	761126	79825	deletion	Control	IID020398
chr5	698371	761126	62756	deletion	Control	IID020470
chr6	366332	771504	405173	deletion	CHD	IID004512
chr16	711905	772843	60939	deletion	Control	IID003476
chr19	232496	772909	540414	deletion	CHD	IID002222
chr5	717367	773071	55705	deletion	Control	IID002675
chr5	692858	773104	80247	deletion	CHD	IID000283
chr5	692858	773104	80247	deletion	CHD	IID000292
chr5	692858	773104	80247	deletion	CHD	IID000294
chr5	717367	773179	55813	deletion	Control	IID003500
chr5	717367	773179	55813	deletion	CHD	IID018172
chr5	717367	773179	55813	deletion	CHD	IID018252
chr5	717367	773179	55813	deletion	CHD	IID018413
chr5	717549	773179	55631	deletion	Control	IID003838
chr5	717367	773557	56191	deletion	Control	IID002317
chr5	717367	773557	56191	deletion	Control	IID002359
chr5	717367	773557	56191	deletion	Control	IID002365
chr5	717367	773557	56191	deletion	Control	IID002377
chr5	717367	773557	56191	deletion	Control	IID002413
chr5	717367	773557	56191	deletion	Control	IID002476
chr5	717367	773557	56191	deletion	Control	IID002480
chr5	717367	773557	56191	deletion	Control	IID002518
chr5	717367	773557	56191	deletion	Control	IID002578
chr5	717367	773557	56191	deletion	Control	IID002746
chr5	717367	773557	56191	deletion	Control	IID002775
chr5	717367	773557	56191	deletion	Control	IID002813
chr5	717367	773557	56191	deletion	Control	IID002899
chr5	717367	773557	56191	deletion	Control	IID003261
chr5	717367	773557	56191	deletion	Control	IID003262
chr5	717367	773557	56191	deletion	Control	IID003388
chr5	717367	773557	56191	deletion	Control	IID003522
chr5	717367	773557	56191	deletion	Control	IID003525
chr5	717367	773557	56191	deletion	Control	IID003748
chr5	717367	773557	56191	deletion	Control	IID014446
chr5	717367	773557	56191	deletion	Control	IID014453
chr5	717367	773557	56191	deletion	Control	IID014973
chr5	717367	773557	56191	deletion	Control	IID014976
chr5	717367	773557	56191	deletion	Control	IID015027
chr5	717367	773557	56191	deletion	CHD	IID018003
chr5	717367	773557	56191	deletion	CHD	IID018058
chr5	717367	773557	56191	deletion	CHD	IID018095
chr5	717367	773557	56191	deletion	CHD	IID018333
chr5	717367	773557	56191	deletion	CHD	IID018458
chr5	717367	773557	56191	deletion	CHD	IID018557
chr5	717367	773557	56191	deletion	CHD	IID018606
chr5	717367	773557	56191	deletion	CHD	IID018629
chr5	722193	773557	51365	deletion	Control	IID003617
chr5	722193	773557	51365	deletion	Control	IID003646
chr5	742657	773557	30901	deletion	Control	IID002870
chr5	681302	773569	92268	deletion	Control	IID021103
chr5	698371	773569	75199	deletion	Control	IID001096
chr5	698371	773569	75199	deletion	Control	IID001158
chr5	698371	773569	75199	deletion	Control	IID001302
chr5	698371	773569	75199	deletion	Control	IID001725
chr5	698371	773569	75199	deletion	Control	IID001843
chr5	698371	773569	75199	deletion	Control	IID001860
chr5	698371	773569	75199	deletion	Control	IID002070
chr5	698371	773569	75199	deletion	Control	IID002095
chr5	698371	773569	75199	deletion	CHD	IID002182
chr5	698371	773569	75199	deletion	CHD	IID017720
chr5	698371	773569	75199	deletion	Control	IID018965
chr5	698371	773569	75199	deletion	Control	IID018990
chr5	698371	773569	75199	deletion	Control	IID019216
chr5	698371	773569	75199	deletion	Control	IID019305
chr5	698371	773569	75199	deletion	Control	IID019404
chr5	698371	773569	75199	deletion	Control	IID019418
chr5	698371	773569	75199	deletion	Control	IID019446
chr5	698371	773569	75199	deletion	Control	IID019457
chr5	698371	773569	75199	deletion	Control	IID019760
chr5	698371	773569	75199	deletion	Control	IID019852
chr5	698371	773569	75199	deletion	Control	IID019959
chr5	698371	773569	75199	deletion	Control	IID020119
chr5	698371	773569	75199	deletion	Control	IID020162
chr5	698371	773569	75199	deletion	Control	IID020210
chr5	698371	773569	75199	deletion	Control	IID020839
chr5	698371	773569	75199	deletion	Control	IID020861
chr5	698371	773569	75199	deletion	Control	IID020898
chr5	698371	773569	75199	deletion	Control	IID021012
chr5	698371	773569	75199	deletion	Control	IID021436
chr5	698371	773569	75199	deletion	Control	IID021554
chr5	698371	773569	75199	deletion	Control	IID021582
chr5	698371	773569	75199	deletion	Control	IID021612
chr5	698371	773569	75199	deletion	Control	IID021875
chr5	698371	773569	75199	deletion	Control	IID021984
chr5	698371	773569	75199	deletion	Control	IID022173
chr5	698371	773569	75199	deletion	Control	IID022249
chr5	698371	773569	75199	deletion	Control	IID022440
chr5	698371	773569	75199	deletion	Control	IID022461
chr5	698371	773569	75199	deletion	Control	IID022462
chr5	698371	773569	75199	deletion	Control	IID022607
chr5	698371	773569	75199	deletion	Control	IID022639
chr5	698371	773569	75199	deletion	Control	IID022691
chr5	698371	773569	75199	deletion	Control	IID023033
chr16	668594	778821	110228	deletion	TAA	IID013198
chr16	671682	778821	107140	deletion	TAA	IID013478
chr16	701656	778821	77166	deletion	TAA	IID013366
chr16	701656	778821	77166	deletion	TAA	IID013714
chr5	717367	779849	62483	deletion	Control	IID003667
chr5	717367	779849	62483	deletion	CHD	IID018051
chr5	717367	779849	62483	deletion	CHD	IID018366
chr5	717549	779849	62301	deletion	Control	IID003819
chr5	717549	779849	62301	deletion	Control	IID014402
chr5	685504	779882	94379	deletion	Control	IID001348
chr5	698371	779882	81512	deletion	Control	IID001148
chr5	698371	779882	81512	deletion	Control	IID001324
chr5	698371	779882	81512	deletion	CHD	IID017924
chr5	698371	779882	81512	deletion	Control	IID021710
chr5	698371	779882	81512	deletion	Control	IID021846
chr5	698371	779882	81512	deletion	Control	IID023024
chr5	698371	781536	83166	deletion	CHD	IID014196
chr5	717367	781536	64170	deletion	Control	IID002311
chr5	717367	781536	64170	deletion	Control	IID002442
chr5	717367	781536	64170	deletion	Control	IID002500
chr5	717367	781536	64170	deletion	Control	IID002555
chr5	717549	781536	63988	deletion	Control	IID002273
chr5	698371	781548	83178	deletion	Control	IID001596
chr5	698371	781548	83178	deletion	Control	IID001675
chr5	698371	781548	83178	deletion	Control	IID001820
chr5	698371	781548	83178	deletion	CHD	IID002199
chr5	698371	781548	83178	deletion	Control	IID018991
chr5	698371	781548	83178	deletion	Control	IID019560
chr5	698371	781548	83178	deletion	Control	IID019614
chr5	698371	781548	83178	deletion	Control	IID019780
chr5	698371	781548	83178	deletion	Control	IID020215
chr5	698371	781548	83178	deletion	Control	IID020513
chr5	698371	781548	83178	deletion	Control	IID020812
chr5	698371	781548	83178	deletion	Control	IID021228
chr5	698371	781548	83178	deletion	Control	IID021397
chr5	698371	781548	83178	deletion	Control	IID022143
chr5	698371	781548	83178	deletion	Control	IID022225
chr5	698371	781548	83178	deletion	Control	IID022435
chr9	737276	784762	47487	deletion	Control	IID012214
chr16	668883	785280	116398	deletion	Control	IID003463
chr16	711905	785280	73376	deletion	Control	IID003464
chr16	711905	785280	73376	deletion	Control	IID003467
chr16	711905	785280	73376	deletion	Control	IID003468
chr16	711905	785280	73376	deletion	Control	IID003472
chr16	711905	785280	73376	deletion	Control	IID003478
chr16	711905	785280	73376	deletion	Control	IID003483
chr16	711905	785280	73376	deletion	Control	IID003487
chr17	770573	785655	15083	deletion	Control	IID007220
chr17	770573	787648	17076	deletion	Control	IID009776
chr5	717367	788049	70683	deletion	Control	IID002831
chr5	717367	788049	70683	deletion	Control	IID014971
chr5	676449	788061	111613	deletion	CHD	IID017733
chr5	717379	788061	70683	deletion	Control	IID018780
chr16	711905	788266	76362	deletion	Control	IID003435
chr16	711905	788266	76362	deletion	Control	IID003439
chr16	711905	788266	76362	deletion	Control	IID003466
chr16	711905	788266	76362	deletion	Control	IID003479
chr5	698371	790590	92220	deletion	Control	IID001049
chr5	698371	790590	92220	deletion	Control	IID001706
chr5	698371	790590	92220	deletion	CHD	IID014226
chr5	698371	790590	92220	deletion	Control	IID018799
chr5	698371	790590	92220	deletion	Control	IID018823
chr5	698371	790590	92220	deletion	Control	IID018845
chr5	698371	790590	92220	deletion	Control	IID019035
chr5	698371	790590	92220	deletion	Control	IID019421
chr5	698371	790590	92220	deletion	Control	IID019459
chr5	698371	790590	92220	deletion	Control	IID019738
chr5	698371	790590	92220	deletion	Control	IID019926
chr5	698371	790590	92220	deletion	Control	IID020326
chr5	698371	790590	92220	deletion	Control	IID020832
chr5	698371	790590	92220	deletion	Control	IID020881
chr5	698371	790590	92220	deletion	Control	IID020937
chr5	698371	790590	92220	deletion	Control	IID020943
chr5	698371	790590	92220	deletion	Control	IID020957
chr5	698371	790590	92220	deletion	Control	IID022444
chr5	698371	790590	92220	deletion	Control	IID022626
chr5	698371	790590	92220	deletion	Control	IID022971
chr5	717367	790590	73224	deletion	Control	IID002852
chr5	717367	790590	73224	deletion	CHD	IID018406
chr5	717379	790590	73212	deletion	Control	IID019910
chr17	774773	794475	19703	deletion	Control	IID008642
chr17	774976	794475	19500	deletion	Control	IID008513
chr17	778271	794475	16205	deletion	Control	IID010209
chr17	778271	794475	16205	deletion	Control	IID010844
chr17	778271	794475	16205	deletion	Control	IID012263
chr5	680931	795804	114874	deletion	CHD	IID000293
chr5	692858	795804	102947	deletion	CHD	IID000297
chr5	710493	795804	85312	deletion	CHD	IID000282
chr19	730235	797080	66846	deletion	TAA	IID013745
chr19	199000	799001	600002	deletion	CHD	IID014964
chr1	593453	799637	206185	deletion	Control	IID011620
chr5	728967	800828	71862	deletion	CHD	IID018214
chr5	710493	801975	91483	deletion	CHD	IID000281
chr5	717367	809795	92429	deletion	Control	IID002574
chr5	717367	809795	92429	deletion	Control	IID003743
chr5	698371	809807	111437	deletion	Control	IID001007
chr5	698371	809807	111437	deletion	CHD	IID017727
chr5	698371	809807	111437	deletion	Control	IID020709
chr5	698371	809807	111437	deletion	Control	IID021412
chr5	698371	809807	111437	deletion	Control	IID021523
chr5	698371	809807	111437	deletion	Control	IID022675
chr5	728979	809807	80829	deletion	Control	IID019417
chr5	728979	809807	80829	deletion	Control	IID019499
chr17	791070	811143	20074	deletion	Control	IID022923
chr5	734302	814126	79825	deletion	Control	IID006760
chr19	782854	817709	34856	deletion	TAA	IID013588
chr5	717367	817839	100473	deletion	Control	IID003229
chr5	779848	817981	38134	deletion	Control	IID002626
chr5	781535	817981	36447	deletion	Control	IID014438
chr5	730022	820186	90165	deletion	TAA	IID013469
chr17	791058	820326	29269	deletion	CHD	IID018091
chr5	697770	820413	122644	deletion	CHD	IID000182
chr5	710518	820413	109896	deletion	CHD	IID000153
chr5	741683	823759	82077	deletion	CHD	IID018006
chr5	741683	823759	82077	deletion	CHD	IID018086
chr5	741683	823759	82077	deletion	CHD	IID018292
chr5	743838	823759	79922	deletion	CHD	IID018398
chr5	761004	823759	62756	deletion	Control	IID003253
chr5	761004	823759	62756	deletion	Control	IID003594
chr5	761004	823759	62756	deletion	CHD	IID018543
chr5	773535	823759	50225	deletion	Control	IID002765
chr5	787967	823759	35793	deletion	CHD	IID018435
chr5	800827	823759	22933	deletion	CHD	IID018089
chr5	761004	824055	63052	deletion	Control	IID002892
chr5	761004	824055	63052	deletion	Control	IID002953
chr5	741695	824067	82373	deletion	Control	IID021399
chr5	724715	824437	99723	deletion	Control	IID002415
chr5	741683	824437	82755	deletion	Control	IID014440
chr5	761004	824437	63434	deletion	Control	IID003391
chr5	781535	824437	42903	deletion	Control	IID003828
chr5	787967	824437	36471	deletion	Control	IID003759
chr5	800674	824437	23764	deletion	Control	IID003463
chr5	800674	824437	23764	deletion	Control	IID003778
chr5	741695	824449	82755	deletion	Control	IID021959
chr5	724727	825308	100582	deletion	Control	IID000993
chr5	779881	825308	45428	deletion	CHD	IID017730
chr5	800839	825308	24470	deletion	CHD	IID017714
chr5	800839	825308	24470	deletion	CHD	IID017897
chr5	722193	825642	103450	deletion	Control	IID003798
chr5	724715	825642	100928	deletion	Control	IID003553
chr5	724715	825642	100928	deletion	Control	IID014459
chr5	741683	825642	83960	deletion	Control	IID003235
chr5	741683	825642	83960	deletion	Control	IID014439
chr5	741683	825642	83960	deletion	CHD	IID018177
chr5	741683	825642	83960	deletion	CHD	IID018191
chr5	742372	825642	83271	deletion	Control	IID002475
chr5	743547	825642	82096	deletion	CHD	IID018664
chr5	761004	825642	64639	deletion	Control	IID003201
chr5	761004	825642	64639	deletion	Control	IID003459
chr5	761004	825642	64639	deletion	CHD	IID018372
chr5	761004	825642	64639	deletion	CHD	IID018510
chr5	773070	825642	52573	deletion	Control	IID003613
chr5	800674	825642	24969	deletion	Control	IID002556
chr5	698371	825654	127284	deletion	Control	IID019645
chr5	722205	825654	103450	deletion	Control	IID021422
chr5	724727	825654	100928	deletion	Control	IID000814
chr5	724727	825654	100928	deletion	Control	IID000966
chr5	724727	825654	100928	deletion	Control	IID022832
chr5	728979	825654	96676	deletion	CHD	IID002235
chr5	728979	825654	96676	deletion	Control	IID022921
chr5	730991	825654	94664	deletion	Control	IID019286
chr5	741695	825654	83960	deletion	Control	IID001123
chr5	741695	825654	83960	deletion	Control	IID001231
chr5	741695	825654	83960	deletion	Control	IID001806
chr5	741695	825654	83960	deletion	CHD	IID017728
chr5	741695	825654	83960	deletion	Control	IID018977
chr5	741695	825654	83960	deletion	Control	IID019255
chr5	741695	825654	83960	deletion	Control	IID019321
chr5	741695	825654	83960	deletion	Control	IID020154
chr5	741695	825654	83960	deletion	Control	IID020503
chr5	741695	825654	83960	deletion	Control	IID020768
chr5	741695	825654	83960	deletion	Control	IID020783
chr5	741695	825654	83960	deletion	Control	IID020975
chr5	741695	825654	83960	deletion	Control	IID021510
chr5	741695	825654	83960	deletion	Control	IID022820
chr5	761016	825654	64639	deletion	Control	IID001014
chr5	787979	825654	37676	deletion	CHD	IID017697
chr5	751371	826569	75199	deletion	Control	IID006734
chr5	751371	826569	75199	deletion	Control	IID007186
chr5	751371	826569	75199	deletion	Control	IID007765
chr5	751371	826569	75199	deletion	Control	IID007807
chr5	751371	826569	75199	deletion	Control	IID007855
chr5	751371	826569	75199	deletion	Control	IID008026
chr5	751371	826569	75199	deletion	Control	IID008279
chr5	751371	826569	75199	deletion	Control	IID008508
chr5	751371	826569	75199	deletion	Control	IID008608
chr5	751371	826569	75199	deletion	Control	IID008778
chr5	751371	826569	75199	deletion	Control	IID008867
chr5	751371	826569	75199	deletion	Control	IID008976
chr5	751371	826569	75199	deletion	Control	IID010155
chr5	751371	826569	75199	deletion	Control	IID010420
chr5	751371	826569	75199	deletion	Control	IID011380
chr5	751371	826569	75199	deletion	Control	IID011495
chr5	751371	826569	75199	deletion	Control	IID011596
chr5	751371	826569	75199	deletion	Control	IID011696
chr5	751371	826569	75199	deletion	Control	IID012434
chr5	751371	826569	75199	deletion	Control	IID012609
chr5	751371	826569	75199	deletion	Control	IID012627
chr5	751371	826569	75199	deletion	Control	IID012940
chr5	751371	826569	75199	deletion	Control	IID012997
chr5	770379	826569	56191	deletion	Control	IID012428
chr1	696962	826949	129988	deletion	Control	IID009653
chr17	526	827468	826943	deletion	Control	IID008683
chr5	717367	833617	116251	deletion	CHD	IID018239
chr5	698371	833628	135258	deletion	Control	IID001316
chr5	717379	833628	116250	deletion	Control	IID002064
chr5	717379	833628	116250	deletion	Control	IID019887
chr5	717379	833628	116250	deletion	Control	IID022186
chr5	722193	833628	111436	deletion	CHD	IID014190
chr5	722205	833628	111424	deletion	Control	IID001016
chr5	722384	833628	111245	deletion	CHD	IID014286
chr5	730991	833628	102638	deletion	Control	IID000975
chr5	741695	833628	91934	deletion	Control	IID001163
chr5	741695	833628	91934	deletion	Control	IID001531
chr5	741695	833628	91934	deletion	Control	IID001652
chr5	741695	833628	91934	deletion	Control	IID001730
chr5	741695	833628	91934	deletion	Control	IID001819
chr5	741695	833628	91934	deletion	CHD	IID017638
chr5	741695	833628	91934	deletion	CHD	IID017650
chr5	741695	833628	91934	deletion	Control	IID018784
chr5	741695	833628	91934	deletion	Control	IID019074
chr5	741695	833628	91934	deletion	Control	IID019551
chr5	741695	833628	91934	deletion	Control	IID019588
chr5	741695	833628	91934	deletion	Control	IID019898
chr5	741695	833628	91934	deletion	Control	IID019939
chr5	741695	833628	91934	deletion	Control	IID020471
chr5	741695	833628	91934	deletion	Control	IID020966
chr5	741695	833628	91934	deletion	Control	IID021029
chr5	741695	833628	91934	deletion	Control	IID021455
chr5	741695	833628	91934	deletion	Control	IID021697
chr5	741695	833628	91934	deletion	Control	IID022046
chr5	741695	833628	91934	deletion	Control	IID022128
chr5	741695	833628	91934	deletion	Control	IID022321
chr5	741695	833628	91934	deletion	Control	IID022674
chr5	741695	833628	91934	deletion	Control	IID022924
chr5	743547	833628	90082	deletion	Control	IID019647
chr5	761016	833628	72613	deletion	Control	IID000897
chr5	761016	833628	72613	deletion	Control	IID001150
chr5	761016	833628	72613	deletion	Control	IID001260
chr5	761016	833628	72613	deletion	Control	IID001298
chr5	761016	833628	72613	deletion	Control	IID001506
chr5	761016	833628	72613	deletion	Control	IID001848
chr5	761016	833628	72613	deletion	Control	IID001917
chr5	761016	833628	72613	deletion	Control	IID019447
chr5	761016	833628	72613	deletion	Control	IID020082
chr5	761016	833628	72613	deletion	Control	IID020084
chr5	761016	833628	72613	deletion	Control	IID020935
chr5	761016	833628	72613	deletion	Control	IID021013
chr5	761016	833628	72613	deletion	Control	IID021151
chr5	761016	833628	72613	deletion	Control	IID021476
chr5	761016	833628	72613	deletion	Control	IID021503
chr5	761016	833628	72613	deletion	Control	IID021610
chr5	761016	833628	72613	deletion	Control	IID021754
chr5	761016	833628	72613	deletion	Control	IID021965
chr5	761016	833628	72613	deletion	Control	IID021974
chr5	761016	833628	72613	deletion	Control	IID022001
chr5	761016	833628	72613	deletion	Control	IID022909
chr5	761016	833628	72613	deletion	Control	IID023050
chr5	773082	833628	60547	deletion	Control	IID001776
chr5	773082	833628	60547	deletion	Control	IID022324
chr5	773082	833628	60547	deletion	Control	IID022427
chr5	779860	833628	53769	deletion	Control	IID001803
chr5	779860	833628	53769	deletion	Control	IID018861
chr5	779860	833628	53769	deletion	Control	IID020313
chr5	779860	833628	53769	deletion	Control	IID021893
chr5	779860	833628	53769	deletion	Control	IID023068
chr5	787979	833628	45650	deletion	Control	IID022452
chr5	800686	833628	32943	deletion	Control	IID018729
chr5	800686	833628	32943	deletion	Control	IID018813
chr5	800686	833628	32943	deletion	Control	IID019085
chr5	742657	833629	90973	deletion	CHD	IID017653
chr5	761016	833629	72614	deletion	CHD	IID002183
chr5	751371	834548	83178	deletion	Control	IID007007
chr5	751371	834548	83178	deletion	Control	IID010046
chr5	751371	834548	83178	deletion	Control	IID012079
chr5	751371	834548	83178	deletion	Control	IID012591
chr5	751371	834548	83178	deletion	Control	IID013016
chr19	255422	836619	581198	deletion	CHD	IID004026
chr1	603590	837086	233497	deletion	Control	IID002128
chr11	783512	840320	56809	deletion	TAA	IID013310
chr11	783512	840320	56809	deletion	TAA	IID013487
chr11	787679	840320	52642	deletion	TAA	IID013366
chr11	802379	840320	37942	deletion	TAA	IID013219
chr16	668883	840379	171497	deletion	Control	IID003643
chr16	677854	840379	162526	deletion	Control	IID002758
chr16	677854	840379	162526	deletion	Control	IID003434
chr16	711905	840379	128475	deletion	Control	IID003429
chr5	751371	841061	89691	deletion	Control	IID008167
chr5	692858	841881	149024	deletion	CHD	IID000291
chr5	759168	841881	82714	deletion	CHD	IID000286
chr5	759168	841881	82714	deletion	CHD	IID000296
chr5	751371	843590	92220	deletion	Control	IID006978
chr5	751371	843590	92220	deletion	Control	IID007608
chr5	751371	843590	92220	deletion	Control	IID009118
chr5	751371	843590	92220	deletion	Control	IID009220
chr5	751371	843590	92220	deletion	Control	IID010162
chr5	770379	843590	73212	deletion	Control	IID006677
chr19	796423	844021	47599	deletion	TAA	IID013516
chr19	796423	850575	54153	deletion	TAA	IID013495
chr5	741683	852567	110885	deletion	CHD	IID018032
chr5	761004	852567	91564	deletion	CHD	IID018411
chr5	738504	862807	124304	deletion	Control	IID009572
chr5	751371	862807	111437	deletion	Control	IID007034
chr5	751371	862807	111437	deletion	Control	IID007535
chr5	751371	862807	111437	deletion	Control	IID007584
chr5	751371	862807	111437	deletion	Control	IID008126
chr5	751371	862807	111437	deletion	Control	IID009171
chr5	751371	862807	111437	deletion	Control	IID010043
chr5	751371	862807	111437	deletion	Control	IID010765
chr5	751371	862807	111437	deletion	Control	IID011066
chr5	751371	862807	111437	deletion	Control	IID011392
chr5	751371	862807	111437	deletion	Control	IID011440
chr5	751371	862807	111437	deletion	Control	IID011674
chr5	751371	862807	111437	deletion	Control	IID011695
chr5	751371	862807	111437	deletion	Control	IID011800
chr5	751371	862807	111437	deletion	Control	IID011872
chr5	751371	862807	111437	deletion	Control	IID012053
chr5	751371	862807	111437	deletion	Control	IID012432
chr5	770379	862807	92429	deletion	Control	IID011894
chr16	824098	865041	40944	deletion	TAA	IID013219
chr16	824098	865041	40944	deletion	TAA	IID013310
chr4	813393	865905	52513	deletion	Control	IID014981
chr5	761016	866431	105416	deletion	CHD	IID017621
chr5	761016	866431	105416	deletion	CHD	IID017890
chr5	761084	866431	105348	deletion	CHD	IID017671
chr4	803667	867243	63577	deletion	Control	IID002496
chr4	813393	867243	53851	deletion	Control	IID002453
chr4	813393	867243	53851	deletion	Control	IID003271
chr4	813393	867243	53851	deletion	Control	IID003584
chr4	841332	867243	25912	deletion	Control	IID002565
chr4	841332	867243	25912	deletion	Control	IID003203
chr11	787679	870447	82769	deletion	TAA	IID013748
chr5	717909	870620	152712	deletion	CHD	IID017763
chr4	813393	870915	57523	deletion	Control	IID003248
chr4	841332	870915	29584	deletion	Control	IID003237
chr4	841332	870915	29584	deletion	Control	IID015060
chr5	751371	877067	125697	deletion	Control	IID011290
chr5	751371	877449	126079	deletion	Control	IID010994
chr5	795384	877449	82066	deletion	Control	IID010136
chr9	646036	877741	231706	deletion	Control	IID020059
chr1	755132	878523	123392	deletion	Control	IID010955
chr5	751371	878654	127284	deletion	Control	IID006674
chr5	751371	878654	127284	deletion	Control	IID006804
chr5	751371	878654	127284	deletion	Control	IID008754
chr5	770379	878654	108276	deletion	Control	IID009444
chr5	770379	878654	108276	deletion	Control	IID009955
chr5	770379	878654	108276	deletion	Control	IID011572
chr5	770379	878654	108276	deletion	Control	IID011679
chr5	770379	878654	108276	deletion	Control	IID011777
chr5	775205	878654	103450	deletion	Control	IID007408
chr5	781979	878654	96676	deletion	Control	IID008614
chr5	781979	878654	96676	deletion	Control	IID011946
chr5	783991	878654	94664	deletion	Control	IID009211
chr5	794695	878654	83960	deletion	Control	IID006836
chr5	794695	878654	83960	deletion	Control	IID007647
chr5	794695	878654	83960	deletion	Control	IID008507
chr5	794695	878654	83960	deletion	Control	IID008908
chr5	794695	878654	83960	deletion	Control	IID009377
chr5	794695	878654	83960	deletion	Control	IID009587
chr5	794695	878654	83960	deletion	Control	IID009948
chr5	794695	878654	83960	deletion	Control	IID010632
chr5	794695	878654	83960	deletion	Control	IID011188
chr5	794695	878654	83960	deletion	Control	IID011833
chr5	794695	878654	83960	deletion	Control	IID012812
chr5	794695	878654	83960	deletion	Control	IID012941
chr5	794695	878654	83960	deletion	Control	IID013065
chr5	794695	878654	83960	deletion	Control	IID013132
chr5	795384	878654	83271	deletion	Control	IID008015
chr5	795384	878654	83271	deletion	Control	IID009546
chr5	814016	878654	64639	deletion	Control	IID007698
chr5	814016	878654	64639	deletion	Control	IID008748
chr5	814016	878654	64639	deletion	Control	IID011062
chr5	814016	878654	64639	deletion	Control	IID012851
chr5	833628	883343	49716	deletion	CHD	IID017782
chr5	751371	886628	135258	deletion	Control	IID010246
chr5	751371	886628	135258	deletion	Control	IID012529
chr5	770379	886628	116250	deletion	Control	IID010736
chr5	775205	886628	111424	deletion	Control	IID011136
chr5	777727	886628	108902	deletion	Control	IID011945
chr5	781979	886628	104650	deletion	Control	IID008550
chr5	794695	886628	91934	deletion	Control	IID006767
chr5	794695	886628	91934	deletion	Control	IID006909
chr5	794695	886628	91934	deletion	Control	IID007124
chr5	794695	886628	91934	deletion	Control	IID007221
chr5	794695	886628	91934	deletion	Control	IID007270
chr5	794695	886628	91934	deletion	Control	IID007585
chr5	794695	886628	91934	deletion	Control	IID008234
chr5	794695	886628	91934	deletion	Control	IID008379
chr5	794695	886628	91934	deletion	Control	IID008655
chr5	794695	886628	91934	deletion	Control	IID008695
chr5	794695	886628	91934	deletion	Control	IID009601
chr5	794695	886628	91934	deletion	Control	IID010471
chr5	794695	886628	91934	deletion	Control	IID010509
chr5	794695	886628	91934	deletion	Control	IID011468
chr5	794695	886628	91934	deletion	Control	IID011566
chr5	794695	886628	91934	deletion	Control	IID012766
chr5	814016	886628	72613	deletion	Control	IID006823
chr5	814016	886628	72613	deletion	Control	IID008030
chr5	814016	886628	72613	deletion	Control	IID009624
chr5	814016	886628	72613	deletion	Control	IID009855
chr5	814016	886628	72613	deletion	Control	IID010019
chr5	814016	886628	72613	deletion	Control	IID011420
chr5	814016	886628	72613	deletion	Control	IID011687
chr5	814016	886628	72613	deletion	Control	IID011820
chr5	826082	886628	60547	deletion	Control	IID006937
chr5	826082	886628	60547	deletion	Control	IID010126
chr5	840979	886628	45650	deletion	Control	IID007631
chr5	870850	886628	15779	deletion	Control	IID011081
chr20	870556	887676	17121	deletion	TAA	IID013601
chr9	781115	888803	107689	deletion	Control	IID003533
chr20	866943	889870	22928	deletion	Control	IID003638
chr19	859214	899979	40766	deletion	TAA	IID013863
chr19	556138	902049	345912	deletion	Control	IID003436
chr4	839347	913124	73778	deletion	Control	IID009944
chr19	799770	927971	128202	deletion	CHD	IID000487
chr19	789890	927972	138083	deletion	TAA	IID013310
chr19	859214	927972	68759	deletion	TAA	IID013714
chr19	890844	927972	37129	deletion	TAA	IID013544
chr8	158062	939787	781726	deletion	Control	IID001791
chr19	796423	945014	148592	deletion	TAA	IID013198
chr19	840984	945014	104031	deletion	TAA	IID013366
chr9	939156	953466	14311	deletion	TAA	IID013674
chr9	924525	953747	29223	deletion	Control	IID002688
chr9	923709	953759	30051	deletion	Control	IID001838
chr9	923709	953759	30051	deletion	Control	IID019264
chr9	924525	953759	29235	deletion	Control	IID021174
chr20	70580	956300	885721	deletion	CHD	IID014621
chr7	931394	985841	54448	deletion	Control	IID003491
chr7	931394	985841	54448	deletion	Control	IID003547
chr7	931394	985841	54448	deletion	Control	IID003550
chr16	955706	989457	33752	deletion	Control	IID015032
chr16	957885	989457	31573	deletion	Control	IID002545
chr16	957885	989457	31573	deletion	Control	IID003643
chr16	959446	989457	30012	deletion	Control	IID002373
chr16	959446	989457	30012	deletion	Control	IID002437
chr16	959446	989457	30012	deletion	Control	IID002455
chr16	959446	989457	30012	deletion	Control	IID002470
chr16	959446	989457	30012	deletion	Control	IID002533
chr16	959446	989457	30012	deletion	Control	IID003510
chr16	959446	989457	30012	deletion	Control	IID003523
chr16	959446	989457	30012	deletion	Control	IID003650
chr16	959446	989457	30012	deletion	Control	IID015071
chr4	821490	994414	172925	deletion	CHD	IID000608
chr4	870669	994415	123747	deletion	TAA	IID013714
chr2	880072	996818	116747	deletion	Control	IID002390
chr2	880072	996818	116747	deletion	Control	IID002428
chr4	964359	1003023	38665	deletion	TAA	IID013390
chr4	964359	1003023	38665	deletion	TAA	IID013544
chr4	942006	1011116	69111	deletion	TAA	IID013757
chr1	928836	1014480	85645	deletion	TAA	IID013487
chr1	949608	1017217	67610	deletion	Control	IID014345
chr16	931686	1018192	86507	deletion	Control	IID022812
chr19	277373	1018631	741259	deletion	CHD	IID004901
chr1	947034	1018705	71672	deletion	Control	IID002574
chr1	947034	1018705	71672	deletion	Control	IID002607
chr1	949608	1018705	69098	deletion	Control	IID002623
chr1	949608	1018705	69098	deletion	Control	IID003622
chr1	949608	1018705	69098	deletion	Control	IID003661
chr1	949608	1018705	69098	deletion	Control	IID003665
chr1	949608	1018705	69098	deletion	Control	IID003669
chr1	949608	1018705	69098	deletion	Control	IID015008
chr1	962658	1018705	56048	deletion	Control	IID003662
chr1	988360	1018705	30346	deletion	Control	IID002373
chr1	988360	1018705	30346	deletion	Control	IID002453
chr1	988360	1018705	30346	deletion	Control	IID002465
chr1	988360	1018705	30346	deletion	Control	IID002482
chr1	988360	1018705	30346	deletion	Control	IID002483
chr1	988360	1018705	30346	deletion	Control	IID002546
chr1	988360	1018705	30346	deletion	Control	IID002549
chr1	988360	1018705	30346	deletion	Control	IID002573
chr1	988360	1018705	30346	deletion	Control	IID002590
chr1	988360	1018705	30346	deletion	Control	IID002606
chr1	988360	1018705	30346	deletion	Control	IID002657
chr1	988360	1018705	30346	deletion	Control	IID002702
chr1	988360	1018705	30346	deletion	Control	IID002710
chr1	988360	1018705	30346	deletion	Control	IID002751
chr1	988360	1018705	30346	deletion	Control	IID003213
chr1	988360	1018705	30346	deletion	Control	IID003596
chr1	988360	1018705	30346	deletion	Control	IID003615
chr1	988360	1018705	30346	deletion	Control	IID003664
chr1	988360	1018705	30346	deletion	Control	IID003668
chr1	988360	1018705	30346	deletion	Control	IID014343
chr1	988360	1018705	30346	deletion	Control	IID014980
chr1	988360	1018705	30346	deletion	Control	IID015027
chr1	988360	1018705	30346	deletion	Control	IID015040
chr1	990417	1018705	28289	deletion	Control	IID002372
chr1	990417	1018705	28289	deletion	Control	IID002381
chr1	990417	1018705	28289	deletion	Control	IID002397
chr1	990417	1018705	28289	deletion	Control	IID002446
chr1	990417	1018705	28289	deletion	Control	IID002464
chr1	990417	1018705	28289	deletion	Control	IID002496
chr1	990417	1018705	28289	deletion	Control	IID002521
chr1	990417	1018705	28289	deletion	Control	IID002533
chr1	990417	1018705	28289	deletion	Control	IID002547
[truncated: 43,750 more rows]
